# Supplementary material for: Photoswitching of Co(ii)-based coordination cages containing azobenzene backbones
Source: Chem Sci. 2024 May 3;15(22):8488–99. doi: 10.1039/d4sc01575d (PMC11151815; doi:10.1039/d4sc01575d)
Supplement: SC-015-D4SC01575D-s002 [file SC-015-D4SC01575D-s002.cif]

# Electronic Supplementary Material (ESI) for Chemical Science.
# This journal is © The Royal Society of Chemistry 2024

####################################################################### 
# 
# This file contains crystal structure data downloaded from the 
# Cambridge Structural Database (CSD) hosted by the Cambridge 
# Crystallographic Data Centre (CCDC).
# 
# Full information about CCDC data access policies and citation 
# guidelines are available at http://www.ccdc.cam.ac.uk/access/V1 
# 
# Audit and citation data items may have been added by the CCDC. 
# Please retain this information to preserve the provenance of 
# this file and to allow appropriate attribution of the data. 
# 
#######################################################################

data_lm-azo_trans
_database_code_depnum_ccdc_archive 'CCDC 2301496'
loop_
_audit_author_name
_audit_author_address
'Michael Ward'
;University of Warwick
United Kingdom
;
_audit_update_record             
;
2024-03-06 deposited with the CCDC.	2024-05-03 downloaded from the CCDC.
;
_refine_special_details          ?
_exptl_crystal_preparation       'reflux in THF'
_audit_creation_date             2024-01-29
_audit_creation_method           
;
Olex2 1.3
(compiled 2020.11.12 svn.r5f609507 for OlexSys, GUI svn.r6408)
;
_shelx_SHELXL_version_number     2018/3
_chemical_name_common            ?
_chemical_name_systematic        ?
_chemical_formula_moiety         'C30 H24 N8'
_chemical_formula_sum            'C30 H24 N8'
_chemical_formula_weight         496.57
_chemical_melting_point          ?
loop_
_atom_type_symbol
_atom_type_description
_atom_type_scat_dispersion_real
_atom_type_scat_dispersion_imag
_atom_type_scat_source
C C 0.0181 0.0091 'International Tables Vol C Tables 4.2.6.8 and 6.1.1.4'
H H 0.0000 0.0000 'International Tables Vol C Tables 4.2.6.8 and 6.1.1.4'
N N 0.0311 0.0180 'International Tables Vol C Tables 4.2.6.8 and 6.1.1.4'

_shelx_space_group_comment       
;
The symmetry employed for this shelxl refinement is uniquely defined
by the following loop, which should always be used as a source of
symmetry information in preference to the above space-group names.
They are only intended as comments.
;
_space_group_crystal_system      monoclinic
_space_group_IT_number           14
_space_group_name_H-M_alt        'P 1 21/n 1'
_space_group_name_Hall           '-P 2yn'
loop_
_space_group_symop_operation_xyz
'x, y, z'
'-x+1/2, y+1/2, -z+1/2'
'-x, -y, -z'
'x-1/2, -y-1/2, z-1/2'

_cell_length_a                   12.4889(8)
_cell_length_b                   4.8850(3)
_cell_length_c                   20.2570(12)
_cell_angle_alpha                90
_cell_angle_beta                 92.563(6)
_cell_angle_gamma                90
_cell_volume                     1234.61(13)
_cell_formula_units_Z            2
_cell_measurement_reflns_used    4252
_cell_measurement_temperature    99.99(10)
_cell_measurement_theta_max      75.0840
_cell_measurement_theta_min      4.0840
_shelx_estimated_absorpt_T_max   0.980
_shelx_estimated_absorpt_T_min   0.896
_exptl_absorpt_coefficient_mu    0.664
_exptl_absorpt_correction_T_max  1.000
_exptl_absorpt_correction_T_min  0.779
_exptl_absorpt_correction_type   gaussian
_exptl_absorpt_process_details   
;
CrysAlisPro 1.171.41.110a (Rigaku Oxford Diffraction, 2021)
Numerical absorption correction based on gaussian integration over
a multifaceted crystal model
Empirical absorption correction using spherical harmonics,
implemented in SCALE3 ABSPACK scaling algorithm.
;
_exptl_absorpt_special_details   ?
_exptl_crystal_colour            'clear orange'
_exptl_crystal_colour_lustre     clear
_exptl_crystal_colour_primary    orange
_exptl_crystal_density_diffrn    1.336
_exptl_crystal_density_meas      ?
_exptl_crystal_density_method    ?
_exptl_crystal_description       needle
_exptl_crystal_F_000             520
loop_
_exptl_crystal_face_index_h
_exptl_crystal_face_index_k
_exptl_crystal_face_index_l
_exptl_crystal_face_perp_dist
0 0 -13 0.0134
3 -3 -1 0.0792
-3 0 12 0.0188
3 3 1 0.0788
3 0 -13 0.0142
2 3 1 0.0799
-3 -3 -2 0.0805
7 0 5 0.0228
-3 3 1 0.0661
-7 0 -7 0.0118

_exptl_crystal_recrystallization_method 'EtOAc/hexane vapour diffusion'
_exptl_crystal_size_max          0.17
_exptl_crystal_size_mid          0.05
_exptl_crystal_size_min          0.03
_exptl_transmission_factor_max   ?
_exptl_transmission_factor_min   ?
_diffrn_reflns_av_R_equivalents  0.1565
_diffrn_reflns_av_unetI/netI     0.0987
_diffrn_reflns_Laue_measured_fraction_full 0.965
_diffrn_reflns_Laue_measured_fraction_max 0.904
_diffrn_reflns_limit_h_max       15
_diffrn_reflns_limit_h_min       -15
_diffrn_reflns_limit_k_max       6
_diffrn_reflns_limit_k_min       -5
_diffrn_reflns_limit_l_max       25
_diffrn_reflns_limit_l_min       -18
_diffrn_reflns_number            10836
_diffrn_reflns_point_group_measured_fraction_full 0.965
_diffrn_reflns_point_group_measured_fraction_max 0.904
_diffrn_reflns_theta_full        67.684
_diffrn_reflns_theta_max         77.145
_diffrn_reflns_theta_min         4.079
_diffrn_ambient_temperature      100.15
_diffrn_detector_area_resol_mean 10.0000
_diffrn_detector_type            HyPix
_diffrn_measured_fraction_theta_full 0.965
_diffrn_measured_fraction_theta_max 0.904
_diffrn_measurement_details      
;
List of Runs (angles in degrees, time in seconds):

  # Type    Start    End  Width  t~exp~   \w     \q     \k     \f   Frames
#--------------------------------------------------------------------------
  1  \w    -44.00  25.00   0.50    1.04    --  -48.18  40.00 -29.00  138
  2  \w    -24.00  44.00   0.50    1.04    --   48.18 -40.00 176.00  136
  3  \w     36.00 121.00   0.50    1.04    --   48.18  40.00 -29.00  170
  4  \w   -164.00 -78.00   0.50    4.15    --  -91.75 -40.00 176.00  172
  5  \w     95.00 178.00   0.50    4.15    --  108.13  40.00 -29.00  166
  6  \w    -86.00 -13.00   0.50    1.04    --  -48.18 125.00  90.00  146
  7  \w   -121.00 -36.00   0.50    1.04    --  -48.18 -40.00 176.00  170
  8  \w    -85.00 -19.00   0.50    4.15    --  -91.75 125.00   0.00  132
  9  \w    -66.00 -19.00   0.50    4.15    --  -91.75  57.00-120.00   94
 10  \w    -66.00 -19.00   0.50    4.15    --  -91.75  57.00 120.00   94
 11  \w   -163.00 -86.00   0.50    4.15    --  -91.75 -99.00 -60.00  154
 12  \w     36.00  66.00   0.50    4.15    --  108.13 -57.00-120.00   60
 13  \w     36.00  66.00   0.50    4.15    --  108.13 -57.00  60.00   60
 14  \w     36.00 106.00   0.50    4.15    --  108.13 -99.00-120.00  140
 15  \w     36.00  66.00   0.50    4.15    --  108.13 -57.00 120.00   60
 16  \w     36.00  66.00   0.50    4.15    --  108.13 -57.00  90.00   60
 17  \w     36.00 112.00   0.50    4.15    --  108.13-125.00  90.00  152
 18  \w     36.00  66.00   0.50    4.15    --  108.13 -57.00 -90.00   60
 19  \w     36.00  66.00   0.50    4.15    --  108.13 -57.00   0.00   60
 20  \w   -120.00 -25.00   0.50    1.04    --  -48.18 -77.00 -60.00  190
 21  \w   -119.00 -33.00   0.50    1.04    --  -48.18 -57.00 150.00  172
 22  \w   -119.00 -88.00   0.50    1.04    --  -48.18 -57.00  30.00   62
 23  \w   -121.00 -36.00   0.50    1.04    --  -48.18 -37.00  60.00  170
;
_diffrn_measurement_device       'four-circle diffractometer'
_diffrn_measurement_device_type  'XtaLAB Synergy, Dualflex, HyPix'
_diffrn_measurement_method       '\w scans'
_diffrn_radiation_type           CuK\a
_diffrn_radiation_wavelength     1.54184
_diffrn_source                   ?
_reflns_Friedel_coverage         0.000
_reflns_Friedel_fraction_full    .
_reflns_Friedel_fraction_max     .
_reflns_number_gt                1618
_reflns_number_total             2364
_reflns_special_details          
;
 Reflections were merged by SHELXL according to the crystal
 class for the calculation of statistics and refinement.
 
 _reflns_Friedel_fraction is defined as the number of unique
 Friedel pairs measured divided by the number that would be
 possible theoretically, ignoring centric projections and
 systematic absences.
;
_reflns_threshold_expression     'I > 2\s(I)'
_computing_cell_refinement       'CrysAlisPro 1.171.41.110a (Rigaku OD, 2021)'
_computing_data_collection       'CrysAlisPro 1.171.41.110a (Rigaku OD, 2021)'
_computing_data_reduction        'CrysAlisPro 1.171.41.110a (Rigaku OD, 2021)'
_computing_molecular_graphics    'Olex2 1.3 (Dolomanov et al., 2009)'
_computing_publication_material  'Olex2 1.3 (Dolomanov et al., 2009)'
_computing_structure_refinement  'SHELXL 2018/3 (Sheldrick, 2015)'
_computing_structure_solution    'SHELXT 2018/2 (Sheldrick, 2018)'
_refine_diff_density_max         0.310
_refine_diff_density_min         -0.355
_refine_diff_density_rms         0.086
_refine_ls_extinction_coef       0.006(2)
_refine_ls_extinction_expression Fc^*^=kFc[1+0.001xFc^2^\l^3^/sin(2\q)]^-1/4^
_refine_ls_extinction_method     'SHELXL-2018/3 (Sheldrick 2018)'
_refine_ls_goodness_of_fit_ref   1.092
_refine_ls_hydrogen_treatment    constr
_refine_ls_matrix_type           full
_refine_ls_number_parameters     225
_refine_ls_number_reflns         2364
_refine_ls_number_restraints     252
_refine_ls_R_factor_all          0.1034
_refine_ls_R_factor_gt           0.0736
_refine_ls_restrained_S_all      1.041
_refine_ls_shift/su_max          0.000
_refine_ls_shift/su_mean         0.000
_refine_ls_structure_factor_coef Fsqd
_refine_ls_weighting_details     
'w=1/[\s^2^(Fo^2^)+(0.1547P)^2^+0.2539P] where P=(Fo^2^+2Fc^2^)/3'
_refine_ls_weighting_scheme      calc
_refine_ls_wR_factor_gt          0.1982
_refine_ls_wR_factor_ref         0.2539
_olex2_refinement_description    
;
1. Fixed Uiso
 At 1.2 times of:
  All C(H) groups, All C(H,H,H,H) groups
2. Rigid bond restraints
 C6A, C4A, C2A, C3A, C5A, C7A
 with sigma for 1-2 distances of 0.001 and sigma for 1-3 distances of 0.001
3. Uiso/Uaniso restraints and constraints
C6A \\sim C4A \\sim C2A \\sim C3A \\sim C5A \\sim C7A: within 2A with sigma of
0.001 and sigma for terminal atoms of 0.002 within 2A
4. Rigid body (RIGU) restrains
 All non-hydrogen atoms
 with sigma for 1-2 distances of 0.004 and sigma for 1-3 distances of 0.004
5. Others
 Sof(H8BC)=Sof(H8BD)=Sof(C7)=Sof(H7)=Sof(C2)=Sof(C3)=Sof(H3)=Sof(C4)=Sof(H4)=
 Sof(C5)=Sof(H5)=Sof(C6)=Sof(N1)=1-FVAR(1)
 Sof(C6A)=Sof(H8AA)=Sof(H8AB)=Sof(C4A)=Sof(H4A)=Sof(C2A)=Sof(C3A)=Sof(H3A)=
 Sof(C5A)=Sof(H5A)=Sof(C7A)=Sof(H7A)=Sof(N1A)=FVAR(1)
6.a Secondary CH2 refined with riding coordinates:
 C8(H8BC,H8BD), C8(H8AA,H8AB)
6.b Aromatic/amide H refined with riding coordinates:
 C16(H16), C12(H12), C17(H17), C19(H19), C18(H18), C13(H13), C4A(H4A),
 C3A(H3A), C5A(H5A), C7A(H7A), C7(H7), C3(H3), C4(H4), C5(H5)
6.c Fitted hexagon refined as free rotating group:
 C7(C2,C3,C4,C5,C6)
;
_atom_sites_solution_hydrogens   geom
_atom_sites_solution_primary     dual
_atom_sites_solution_secondary   ?
loop_
_atom_site_label
_atom_site_type_symbol
_atom_site_fract_x
_atom_site_fract_y
_atom_site_fract_z
_atom_site_U_iso_or_equiv
_atom_site_adp_type
_atom_site_occupancy
_atom_site_site_symmetry_order
_atom_site_calc_flag
_atom_site_refinement_flags_posn
_atom_site_refinement_flags_adp
_atom_site_refinement_flags_occupancy
_atom_site_disorder_assembly
_atom_site_disorder_group
N15 N 0.63498(19) 0.8544(5) 0.69020(11) 0.0372(6) Uani 1 1 d . . . . .
N10 N 0.40654(19) 0.5502(5) 0.60140(11) 0.0389(6) Uani 1 1 d . . . . .
N9 N 0.3475(2) 0.3433(5) 0.62568(13) 0.0430(7) Uani 1 1 d . . . . .
C11 C 0.4820(2) 0.6004(6) 0.64943(13) 0.0352(7) Uani 1 1 d . . . . .
C14 C 0.5648(2) 0.8063(6) 0.63936(13) 0.0327(7) Uani 1 1 d . . . . .
C6A C 0.1638(16) 0.369(5) 0.5978(10) 0.0332(19) Uani 0.305(19) 1 d . U P A 1
C16 C 0.7101(2) 1.0446(7) 0.68122(15) 0.0412(7) Uani 1 1 d . . . . .
H16 H 0.760164 1.081438 0.716804 0.049 Uiso 1 1 calc R U . . .
C12 C 0.4694(2) 0.4309(6) 0.70435(14) 0.0406(7) Uani 1 1 d . . . . .
H12 H 0.511752 0.428308 0.744481 0.049 Uiso 1 1 calc R U . . .
C17 C 0.7192(2) 1.1908(7) 0.62316(15) 0.0438(8) Uani 1 1 d . . . . .
H17 H 0.773707 1.324858 0.619259 0.053 Uiso 1 1 calc R U . . .
C19 C 0.5705(3) 0.9403(7) 0.57917(15) 0.0457(8) Uani 1 1 d . . . . .
H19 H 0.521437 0.895870 0.543591 0.055 Uiso 1 1 calc R U . . .
C18 C 0.6474(3) 1.1371(7) 0.57123(14) 0.0443(8) Uani 1 1 d . . . . .
H18 H 0.650905 1.234211 0.530758 0.053 Uiso 1 1 calc R U . . .
C13 C 0.3826(3) 0.2699(7) 0.68753(16) 0.0479(8) Uani 1 1 d . . . . .
H13 H 0.352599 0.132364 0.714221 0.058 Uiso 1 1 calc R U . . .
C8 C 0.2555(3) 0.2407(8) 0.58683(18) 0.0528(9) Uani 1 1 d . . . . .
H8BC H 0.241797 0.048784 0.599705 0.063 Uiso 0.695(19) 1 calc R U P A 2
H8BD H 0.272338 0.241555 0.539529 0.063 Uiso 0.695(19) 1 calc R U P A 2
H8AA H 0.270244 0.257966 0.539391 0.063 Uiso 0.305(19) 1 calc R U P A 1
H8AB H 0.246793 0.043494 0.596518 0.063 Uiso 0.305(19) 1 calc R U P A 1
C4A C -0.0017(16) 0.515(4) 0.6504(9) 0.0334(19) Uani 0.305(19) 1 d . U P A 1
H4A H -0.051551 0.494116 0.684120 0.040 Uiso 0.305(19) 1 calc R U P A 1
C2A C 0.0508(16) 0.741(3) 0.5527(8) 0.0335(19) Uani 0.305(19) 1 d . U P A 1
C3A C -0.0179(14) 0.712(3) 0.6016(8) 0.0334(19) Uani 0.305(19) 1 d . U P A 1
H3A H -0.078668 0.828870 0.602670 0.040 Uiso 0.305(19) 1 calc R U P A 1
C5A C 0.0882(17) 0.351(3) 0.6493(8) 0.0333(19) Uani 0.305(19) 1 d . U P A 1
H5A H 0.100519 0.220987 0.683688 0.040 Uiso 0.305(19) 1 calc R U P A 1
C7A C 0.1390(15) 0.571(4) 0.5503(9) 0.0333(19) Uani 0.305(19) 1 d . U P A 1
H7A H 0.185164 0.591404 0.514576 0.040 Uiso 0.305(19) 1 calc R U P A 1
C7 C 0.1144(6) 0.6180(14) 0.5532(3) 0.0358(16) Uani 0.695(19) 1 d G . P A 2
H7 H 0.154141 0.665843 0.515971 0.043 Uiso 0.695(19) 1 calc R U P A 2
C2 C 0.0189(6) 0.7520(8) 0.5647(3) 0.0341(16) Uani 0.695(19) 1 d G . P A 2
C3 C -0.0392(4) 0.6820(11) 0.6192(4) 0.0351(16) Uani 0.695(19) 1 d G . P A 2
H3 H -0.104536 0.773631 0.627046 0.042 Uiso 0.695(19) 1 calc R U P A 2
C4 C -0.0018(6) 0.4780(13) 0.6621(3) 0.0372(16) Uani 0.695(19) 1 d G . P A 2
H4 H -0.041511 0.430129 0.699318 0.045 Uiso 0.695(19) 1 calc R U P A 2
C5 C 0.0938(6) 0.3439(13) 0.6506(4) 0.0373(13) Uani 0.695(19) 1 d G . P A 2
H5 H 0.119339 0.204482 0.679918 0.045 Uiso 0.695(19) 1 calc R U P A 2
C6 C 0.1519(5) 0.4139(15) 0.5961(4) 0.0342(16) Uani 0.695(19) 1 d G . P A 2
N1 N -0.0299(5) 0.9602(14) 0.5223(3) 0.0381(17) Uani 0.695(19) 1 d . . P A 2
N1A N 0.0431(10) 0.938(3) 0.5007(7) 0.033(3) Uani 0.305(19) 1 d . . P A 1

loop_
_atom_site_aniso_label
_atom_site_aniso_U_11
_atom_site_aniso_U_22
_atom_site_aniso_U_33
_atom_site_aniso_U_23
_atom_site_aniso_U_13
_atom_site_aniso_U_12
N15 0.0396(13) 0.0380(13) 0.0335(12) -0.0044(10) -0.0034(10) 0.0016(10)
N10 0.0369(13) 0.0435(14) 0.0361(12) -0.0042(10) 0.0000(10) -0.0072(11)
N9 0.0430(14) 0.0389(13) 0.0478(14) -0.0102(10) 0.0105(12) -0.0078(11)
C11 0.0351(15) 0.0368(14) 0.0340(14) -0.0027(11) 0.0049(11) 0.0022(11)
C14 0.0321(14) 0.0365(14) 0.0292(13) -0.0027(10) -0.0021(11) -0.0014(11)
C6A 0.047(4) 0.027(3) 0.026(3) -0.004(2) 0.006(3) -0.007(2)
C16 0.0354(15) 0.0455(17) 0.0421(15) -0.0074(12) -0.0056(12) -0.0009(13)
C12 0.0441(17) 0.0396(15) 0.0385(15) 0.0019(11) 0.0057(13) 0.0049(13)
C17 0.0378(16) 0.0451(16) 0.0488(17) -0.0049(13) 0.0052(14) -0.0046(13)
C19 0.0487(18) 0.0541(19) 0.0341(15) 0.0020(13) -0.0015(13) -0.0125(15)
C18 0.0453(17) 0.0525(18) 0.0348(15) 0.0058(13) 0.0004(13) -0.0103(14)
C13 0.0540(19) 0.0377(16) 0.0534(18) 0.0014(13) 0.0170(15) -0.0017(14)
C8 0.0419(17) 0.0538(19) 0.063(2) -0.0230(16) 0.0089(15) -0.0102(15)
C4A 0.048(4) 0.027(3) 0.026(3) -0.003(2) 0.007(3) -0.006(3)
C2A 0.048(4) 0.027(3) 0.026(3) -0.003(2) 0.007(3) -0.007(3)
C3A 0.048(4) 0.027(3) 0.026(3) -0.003(2) 0.007(3) -0.006(3)
C5A 0.048(4) 0.027(3) 0.026(3) -0.003(2) 0.006(3) -0.007(3)
C7A 0.048(4) 0.027(3) 0.026(3) -0.004(2) 0.007(3) -0.007(2)
C7 0.048(4) 0.034(3) 0.025(2) -0.008(2) 0.005(2) -0.014(2)
C2 0.046(4) 0.031(2) 0.025(3) -0.0023(18) 0.001(2) -0.005(2)
C3 0.041(3) 0.031(2) 0.033(3) -0.004(2) 0.008(2) -0.008(2)
C4 0.044(3) 0.038(3) 0.029(3) 0.005(2) 0.003(2) -0.009(2)
C5 0.041(3) 0.032(3) 0.038(3) 0.002(2) -0.004(2) -0.003(2)
C6 0.035(3) 0.028(4) 0.039(3) -0.010(2) 0.001(2) -0.008(2)
N1 0.047(3) 0.040(3) 0.028(3) -0.004(2) 0.004(2) -0.011(2)
N1A 0.029(6) 0.044(6) 0.026(5) 0.001(4) 0.003(4) -0.013(4)

_geom_special_details            
;
 All esds (except the esd in the dihedral angle between two l.s. planes)
 are estimated using the full covariance matrix.  The cell esds are taken
 into account individually in the estimation of esds in distances, angles
 and torsion angles; correlations between esds in cell parameters are only
 used when they are defined by crystal symmetry.  An approximate (isotropic)
 treatment of cell esds is used for estimating esds involving l.s. planes.
;
loop_
_geom_bond_atom_site_label_1
_geom_bond_atom_site_label_2
_geom_bond_distance
_geom_bond_site_symmetry_2
_geom_bond_publ_flag
N15 C14 1.343(3) . ?
N15 C16 1.338(4) . ?
N10 N9 1.357(3) . ?
N10 C11 1.347(4) . ?
N9 C13 1.357(4) . ?
N9 C8 1.452(4) . ?
C11 C14 1.463(4) . ?
C11 C12 1.401(4) . ?
C14 C19 1.388(4) . ?
C6A C8 1.333(18) . ?
C6A C5A 1.440(14) . ?
C6A C7A 1.404(17) . ?
C16 H16 0.9500 . ?
C16 C17 1.385(4) . ?
C12 H12 0.9500 . ?
C12 C13 1.370(5) . ?
C17 H17 0.9500 . ?
C17 C18 1.377(4) . ?
C19 H19 0.9500 . ?
C19 C18 1.373(4) . ?
C18 H18 0.9500 . ?
C13 H13 0.9500 . ?
C8 H8BC 0.9900 . ?
C8 H8BD 0.9900 . ?
C8 H8AA 0.9900 . ?
C8 H8AB 0.9900 . ?
C8 C6 1.565(6) . ?
C4A H4A 0.9500 . ?
C4A C3A 1.39(2) . ?
C4A C5A 1.381(16) . ?
C2A C3A 1.347(17) . ?
C2A C7A 1.383(18) . ?
C2A N1A 1.42(3) . ?
C3A H3A 0.9500 . ?
C5A H5A 0.9500 . ?
C7A H7A 0.9500 . ?
C7 H7 0.9500 . ?
C7 C2 1.3900 . ?
C7 C6 1.3900 . ?
C2 C3 1.3900 . ?
C2 N1 1.448(10) . ?
C3 H3 0.9500 . ?
C3 C4 1.3900 . ?
C4 H4 0.9500 . ?
C4 C5 1.3900 . ?
C5 H5 0.9500 . ?
C5 C6 1.3900 . ?
N1 N1 1.261(14) 3_576 ?
N1A N1A 1.24(3) 3_576 ?

loop_
_geom_angle_atom_site_label_1
_geom_angle_atom_site_label_2
_geom_angle_atom_site_label_3
_geom_angle
_geom_angle_site_symmetry_1
_geom_angle_site_symmetry_3
_geom_angle_publ_flag
C16 N15 C14 117.1(2) . . ?
C11 N10 N9 104.4(2) . . ?
N10 N9 C13 111.9(2) . . ?
N10 N9 C8 119.4(3) . . ?
C13 N9 C8 128.6(3) . . ?
N10 C11 C14 120.0(2) . . ?
N10 C11 C12 111.5(3) . . ?
C12 C11 C14 128.5(3) . . ?
N15 C14 C11 117.0(2) . . ?
N15 C14 C19 122.2(3) . . ?
C19 C14 C11 120.7(3) . . ?
C8 C6A C5A 133.5(16) . . ?
C8 C6A C7A 112.3(13) . . ?
C7A C6A C5A 114.1(13) . . ?
N15 C16 H16 118.0 . . ?
N15 C16 C17 123.9(3) . . ?
C17 C16 H16 118.0 . . ?
C11 C12 H12 127.5 . . ?
C13 C12 C11 104.9(3) . . ?
C13 C12 H12 127.5 . . ?
C16 C17 H17 120.8 . . ?
C18 C17 C16 118.3(3) . . ?
C18 C17 H17 120.8 . . ?
C14 C19 H19 120.1 . . ?
C18 C19 C14 119.8(3) . . ?
C18 C19 H19 120.1 . . ?
C17 C18 H18 120.7 . . ?
C19 C18 C17 118.6(3) . . ?
C19 C18 H18 120.7 . . ?
N9 C13 C12 107.3(3) . . ?
N9 C13 H13 126.3 . . ?
C12 C13 H13 126.3 . . ?
N9 C8 H8BC 109.0 . . ?
N9 C8 H8BD 109.0 . . ?
N9 C8 H8AA 108.7 . . ?
N9 C8 H8AB 108.7 . . ?
N9 C8 C6 112.7(4) . . ?
C6A C8 N9 114.4(10) . . ?
C6A C8 H8AA 108.7 . . ?
C6A C8 H8AB 108.7 . . ?
H8BC C8 H8BD 107.8 . . ?
H8AA C8 H8AB 107.6 . . ?
C6 C8 H8BC 109.0 . . ?
C6 C8 H8BD 109.0 . . ?
C3A C4A H4A 120.5 . . ?
C5A C4A H4A 120.5 . . ?
C5A C4A C3A 118.9(12) . . ?
C3A C2A C7A 119.8(12) . . ?
C3A C2A N1A 126.2(15) . . ?
C7A C2A N1A 114.0(14) . . ?
C4A C3A H3A 119.4 . . ?
C2A C3A C4A 121.3(13) . . ?
C2A C3A H3A 119.4 . . ?
C6A C5A H5A 118.8 . . ?
C4A C5A C6A 122.4(11) . . ?
C4A C5A H5A 118.8 . . ?
C6A C7A H7A 118.3 . . ?
C2A C7A C6A 123.4(13) . . ?
C2A C7A H7A 118.3 . . ?
C2 C7 H7 120.0 . . ?
C2 C7 C6 120.0 . . ?
C6 C7 H7 120.0 . . ?
C7 C2 N1 125.0(5) . . ?
C3 C2 C7 120.0 . . ?
C3 C2 N1 115.0(5) . . ?
C2 C3 H3 120.0 . . ?
C2 C3 C4 120.0 . . ?
C4 C3 H3 120.0 . . ?
C3 C4 H4 120.0 . . ?
C3 C4 C5 120.0 . . ?
C5 C4 H4 120.0 . . ?
C4 C5 H5 120.0 . . ?
C4 C5 C6 120.0 . . ?
C6 C5 H5 120.0 . . ?
C7 C6 C8 124.7(5) . . ?
C5 C6 C8 115.2(5) . . ?
C5 C6 C7 120.0 . . ?
N1 N1 C2 113.2(10) 3_576 . ?
N1A N1A C2A 112(2) 3_576 . ?

loop_
_geom_torsion_atom_site_label_1
_geom_torsion_atom_site_label_2
_geom_torsion_atom_site_label_3
_geom_torsion_atom_site_label_4
_geom_torsion
_geom_torsion_site_symmetry_1
_geom_torsion_site_symmetry_2
_geom_torsion_site_symmetry_3
_geom_torsion_site_symmetry_4
_geom_torsion_publ_flag
N15 C14 C19 C18 -2.7(5) . . . . ?
N15 C16 C17 C18 -0.4(5) . . . . ?
N10 N9 C13 C12 -1.1(3) . . . . ?
N10 N9 C8 C6A -89.6(10) . . . . ?
N10 N9 C8 C6 -84.1(5) . . . . ?
N10 C11 C14 N15 177.3(2) . . . . ?
N10 C11 C14 C19 -3.9(4) . . . . ?
N10 C11 C12 C13 0.7(3) . . . . ?
N9 N10 C11 C14 177.2(2) . . . . ?
N9 N10 C11 C12 -1.4(3) . . . . ?
N9 C8 C6 C7 98.1(5) . . . . ?
N9 C8 C6 C5 -84.4(4) . . . . ?
C11 N10 N9 C13 1.5(3) . . . . ?
C11 N10 N9 C8 178.3(2) . . . . ?
C11 C14 C19 C18 178.6(3) . . . . ?
C11 C12 C13 N9 0.2(3) . . . . ?
C14 N15 C16 C17 -0.3(4) . . . . ?
C14 C11 C12 C13 -177.7(3) . . . . ?
C14 C19 C18 C17 1.9(5) . . . . ?
C16 N15 C14 C11 -179.4(2) . . . . ?
C16 N15 C14 C19 1.8(4) . . . . ?
C16 C17 C18 C19 -0.4(5) . . . . ?
C12 C11 C14 N15 -4.4(4) . . . . ?
C12 C11 C14 C19 174.4(3) . . . . ?
C13 N9 C8 C6A 86.5(11) . . . . ?
C13 N9 C8 C6 92.0(5) . . . . ?
C8 N9 C13 C12 -177.5(3) . . . . ?
C8 C6A C5A C4A 178(2) . . . . ?
C8 C6A C7A C2A -176.6(18) . . . . ?
C3A C4A C5A C6A -2.4(15) . . . . ?
C3A C2A C7A C6A -1.8(19) . . . . ?
C3A C2A N1A N1A -9(2) . . . 3_576 ?
C5A C6A C8 N9 -78.9(19) . . . . ?
C5A C6A C7A C2A 0.9(16) . . . . ?
C5A C4A C3A C2A 1.4(17) . . . . ?
C7A C6A C8 N9 98.0(12) . . . . ?
C7A C6A C5A C4A 1.3(14) . . . . ?
C7A C2A C3A C4A 0.6(19) . . . . ?
C7A C2A N1A N1A 171.2(14) . . . 3_576 ?
C7 C2 C3 C4 0.0 . . . . ?
C7 C2 N1 N1 -9.5(7) . . . 3_576 ?
C2 C7 C6 C8 177.4(6) . . . . ?
C2 C7 C6 C5 0.0 . . . . ?
C2 C3 C4 C5 0.0 . . . . ?
C3 C2 N1 N1 172.7(5) . . . 3_576 ?
C3 C4 C5 C6 0.0 . . . . ?
C4 C5 C6 C8 -177.6(6) . . . . ?
C4 C5 C6 C7 0.0 . . . . ?
C6 C7 C2 C3 0.0 . . . . ?
C6 C7 C2 N1 -177.7(5) . . . . ?
N1 C2 C3 C4 177.9(5) . . . . ?
N1A C2A C3A C4A -179.1(14) . . . . ?
N1A C2A C7A C6A 177.9(14) . . . . ?

_shelx_res_file                  
;
TITL lm-azo_cis_abs_a.res in P2(1)/n
    lm-azo_cis_abs.res
    created by SHELXL-2018/3 at 08:43:21 on 29-Jan-2024
REM Old TITL Lm-azo_cis_ABS in P2(1)/n
REM SHELXT solution in P2(1)/n: R1 0.221, Rweak 0.129, Alpha 0.029
REM <I/s> 0.270 for 287 systematic absences, Orientation as input
REM Formula found by SHELXT: C17 N9
CELL 1.54184 12.4889 4.885 20.257 90 92.563 90
ZERR 2 0.0008 0.0003 0.0012 0 0.006 0
LATT 1
SYMM 0.5-X,0.5+Y,0.5-Z
SFAC C H N
UNIT 60 48 16
RIGU
DELU 0.001 0.001 C6A C4A C2A C3A C5A C7A
SIMU 0.001 0.002 2 C6A C4A C2A C3A C5A C7A

L.S. 20
PLAN  2
SIZE 0.03 0.05 0.17
TEMP -173
CONF
list 4
MORE -1
BOND $H
fmap 2 53
acta
OMIT 9 0 13
OMIT -9 4 10
OMIT 9 1 13
OMIT 11 0 13
OMIT 11 0 11
OMIT -2 0 0
OMIT -2 0 2
OMIT 2 0 2
OMIT -3 0 3
OMIT 12 0 12
OMIT -9 0 2
OMIT -12 2 2
OMIT -3 0 -1
OMIT 8 0 10
OMIT 10 1 13
OMIT 0 5 12
OMIT 8 1 13
OMIT 7 1 20
OMIT -8 0 9
OMIT 11 1 14
OMIT 3 1 19
OMIT 11 1 10
REM <olex2.extras>
REM <HklSrc "%.\\Lm-azo_cis_ABS.hkl">
REM </olex2.extras>

WGHT    0.154700    0.253900
EXTI    0.005540
FVAR       0.67060   0.30537
N15   3    0.634980    0.854449    0.690196    11.00000    0.03958    0.03804 =
         0.03347   -0.00437   -0.00340    0.00158
N10   3    0.406544    0.550238    0.601397    11.00000    0.03691    0.04346 =
         0.03610   -0.00418   -0.00002   -0.00719
N9    3    0.347487    0.343286    0.625676    11.00000    0.04298    0.03888 =
         0.04783   -0.01015    0.01047   -0.00776
C11   1    0.482031    0.600378    0.649433    11.00000    0.03512    0.03677 =
         0.03399   -0.00273    0.00490    0.00225
C14   1    0.564770    0.806341    0.639363    11.00000    0.03211    0.03654 =
         0.02918   -0.00274   -0.00215   -0.00140
PART 1
C6A   1    0.163768    0.368645    0.597797    21.00000    0.04745    0.02659 =
         0.02592   -0.00381    0.00632   -0.00694
PART 0
C16   1    0.710103    1.044576    0.681223    11.00000    0.03538    0.04553 =
         0.04210   -0.00745   -0.00561   -0.00092
AFIX  43
H16   2    0.760164    1.081438    0.716804    11.00000   -1.20000
AFIX   0
C12   1    0.469391    0.430936    0.704348    11.00000    0.04413    0.03961 =
         0.03847    0.00187    0.00570    0.00491
AFIX  43
H12   2    0.511752    0.428308    0.744481    11.00000   -1.20000
AFIX   0
C17   1    0.719234    1.190836    0.623159    11.00000    0.03778    0.04511 =
         0.04880   -0.00494    0.00519   -0.00461
AFIX  43
H17   2    0.773707    1.324858    0.619259    11.00000   -1.20000
AFIX   0
C19   1    0.570512    0.940262    0.579166    11.00000    0.04869    0.05405 =
         0.03414    0.00199   -0.00147   -0.01254
AFIX  43
H19   2    0.521437    0.895870    0.543591    11.00000   -1.20000
AFIX   0
C18   1    0.647377    1.137103    0.571235    11.00000    0.04529    0.05252 =
         0.03484    0.00583    0.00045   -0.01030
AFIX  43
H18   2    0.650905    1.234211    0.530758    11.00000   -1.20000
AFIX   0
C13   1    0.382622    0.269914    0.687532    11.00000    0.05399    0.03772 =
         0.05338    0.00142    0.01697   -0.00174
AFIX  43
H13   2    0.352599    0.132364    0.714221    11.00000   -1.20000
AFIX   0
C8    1    0.255536    0.240668    0.586829    11.00000    0.04193    0.05377 =
         0.06336   -0.02300    0.00889   -0.01016
PART 2
AFIX  23
H8BC  2    0.241797    0.048784    0.599705   -21.00000   -1.20000
H8BD  2    0.272338    0.241555    0.539529   -21.00000   -1.20000
AFIX  23
PART 1
H8AA  2    0.270244    0.257966    0.539391    21.00000   -1.20000
H8AB  2    0.246793    0.043494    0.596518    21.00000   -1.20000
AFIX   0
C4A   1   -0.001671    0.515329    0.650433    21.00000    0.04793    0.02669 =
         0.02614   -0.00318    0.00671   -0.00649
AFIX  43
H4A   2   -0.051551    0.494116    0.684120    21.00000   -1.20000
AFIX   0
C2A   1    0.050816    0.741168    0.552691    21.00000    0.04786    0.02694 =
         0.02604   -0.00326    0.00677   -0.00674
C3A   1   -0.017899    0.712252    0.601582    21.00000    0.04787    0.02677 =
         0.02608   -0.00317    0.00681   -0.00649
AFIX  43
H3A   2   -0.078668    0.828870    0.602670    21.00000   -1.20000
AFIX   0
C5A   1    0.088150    0.350782    0.649264    21.00000    0.04771    0.02666 =
         0.02601   -0.00348    0.00649   -0.00665
AFIX  43
H5A   2    0.100519    0.220987    0.683688    21.00000   -1.20000
AFIX   0
C7A   1    0.138993    0.570684    0.550259    21.00000    0.04767    0.02667 =
         0.02586   -0.00381    0.00662   -0.00695
AFIX  43
H7A   2    0.185164    0.591404    0.514576    21.00000   -1.20000
AFIX  66
PART 2
C7    1    0.114425    0.617995    0.553189   -21.00000    0.04822    0.03448 =
         0.02495   -0.00752    0.00541   -0.01365
AFIX  43
H7    2    0.154141    0.665843    0.515971   -21.00000   -1.20000
AFIX  65
C2    1    0.018877    0.752031    0.564714   -21.00000    0.04598    0.03127 =
         0.02508   -0.00227    0.00129   -0.00456
C3    1   -0.039233    0.682022    0.619170   -21.00000    0.04145    0.03137 =
         0.03314   -0.00376    0.00790   -0.00833
AFIX  43
H3    2   -0.104536    0.773631    0.627046   -21.00000   -1.20000
AFIX  65
C4    1   -0.001795    0.477976    0.662101   -21.00000    0.04439    0.03801 =
         0.02930    0.00546    0.00272   -0.00856
AFIX  43
H4    2   -0.041511    0.430129    0.699318   -21.00000   -1.20000
AFIX  65
C5    1    0.093753    0.343938    0.650577   -21.00000    0.04111    0.03220 =
         0.03815    0.00201   -0.00350   -0.00275
AFIX  43
H5    2    0.119339    0.204482    0.679918   -21.00000   -1.20000
AFIX  65
C6    1    0.151864    0.413945    0.596122   -21.00000    0.03527    0.02781 =
         0.03950   -0.00965    0.00147   -0.00795
AFIX   0
N1    3   -0.029948    0.960164    0.522332   -21.00000    0.04662    0.04019 =
         0.02784   -0.00373    0.00420   -0.01104
PART 1
N1A   3    0.043102    0.937644    0.500719    21.00000    0.02881    0.04381 =
         0.02614    0.00125    0.00309   -0.01273
HKLF 4


REM  lm-azo_cis_abs_a.res in P2(1)/n
REM wR2 = 0.2539, GooF = S = 1.092, Restrained GooF = 1.041 for all data
REM R1 = 0.0736 for 1618 Fo > 4sig(Fo) and 0.1034 for all 2364 data
REM 225 parameters refined using 252 restraints

END

WGHT      0.1547      0.2539

REM Highest difference peak  0.310,  deepest hole -0.355,  1-sigma level  0.086
Q1    1   0.1979  0.3119  0.6591  11.00000  0.05    0.31
Q2    1   0.2553  0.0909  0.6369  11.00000  0.05    0.29
;
_shelx_res_checksum              48457
loop_
_audit_author_email
M.Tipping@warwick.ac.uk
''
atena.solea@epfl.ch
m.d.ward@warwick.ac.uk
''
_olex2_submission_special_instructions 'No special instructions were received'
_oxdiff_exptl_absorpt_empirical_details 
;
Empirical correction (ABSPACK) includes:
- Absorption correction using spherical harmonics
- Frame scaling
;
####################################################################### 
# 
# This file contains crystal structure data downloaded from the 
# Cambridge Structural Database (CSD) hosted by the Cambridge 
# Crystallographic Data Centre (CCDC).
# 
# Full information about CCDC data access policies and citation 
# guidelines are available at http://www.ccdc.cam.ac.uk/access/V1 
# 
# Audit and citation data items may have been added by the CCDC. 
# Please retain this information to preserve the provenance of 
# this file and to allow appropriate attribution of the data. 
# 
#######################################################################

data_shelxt_a
_database_code_depnum_ccdc_archive 'CCDC 2301498'
_audit_update_record             
;
2023-10-16 deposited with the CCDC.	2024-05-03 downloaded from the CCDC.
;
_refine_special_details          
;
The X-ray diffraction limit of the crystal was set at 0.90 A resolution (SHEL 999). 
Rigid bond and similarity restraints were applied to the anisotropic displacement parameters 
of all atoms in the structure (RIGU and SIMU). The geometries of pyrazole, pyridine,
were fixed with the AFIX commands due to high disorder. All hydrogen atoms were geometrically placed and refined with riding model. The C12F-C13F body was restrained to 1.43 A with the DFIX command. Tetrafluoroborate residue B20X, was left on a free variable FVAR 2 due to occupancy lower than 1. . Tetrafluoroborate residues B25X-B40X were disordered over two positions, respectively, and the SAME command was applied when these groups were split. 
Not all solvent molecules could not be sensibly modelled, so the structure was treated with 
the built-in Olex2 Solvent 'mask function' (SQUEEZE) (P. v.d. Sluis, A.L. Spek, Acta Cryst. 
1990, A46, 194-201). A total of 521 electrons were accounted from the P-1 cell in this, equating 
to 0.4[BF4], 8[CH4O], 4[H2O], 1[CH4O], 1[H2O], 1[CH4O], 1[H2O] per Formula Unit 
which account for 513 electrons per cage complex, which have 
been included in the unit cell contents and calculation of derived parameters.
;
_exptl_crystal_preparation       'solvothermal synthesis in MeOH'
_audit_creation_date             2023-10-16
_audit_creation_method           
;
Olex2 1.3
(compiled 2020.11.12 svn.r5f609507 for OlexSys, GUI svn.r6408)
;
_shelx_SHELXL_version_number     2018/3
_chemical_name_common            ?
_chemical_name_systematic        ?
_chemical_formula_moiety         
'C180 H144.407 Co4 N48.107, 1.881(C H4 O), 6.668(B F4), B0.881 F4, [+ solvents]'
_chemical_formula_sum            
'C191.88 H203.94 B7.94 Co4 F32.28 N48.11 O17.88'
_chemical_formula_weight         4405.01
_chemical_melting_point          ?
loop_
_atom_type_symbol
_atom_type_description
_atom_type_scat_dispersion_real
_atom_type_scat_dispersion_imag
_atom_type_scat_source
B B 0.0004 0.0006 'International Tables Vol C Tables 4.2.6.8 and 6.1.1.4'
C C 0.0019 0.0015 'International Tables Vol C Tables 4.2.6.8 and 6.1.1.4'
Co Co 0.2978 0.9222 'International Tables Vol C Tables 4.2.6.8 and 6.1.1.4'
F F 0.0124 0.0097 'International Tables Vol C Tables 4.2.6.8 and 6.1.1.4'
H H 0.0000 0.0000 'International Tables Vol C Tables 4.2.6.8 and 6.1.1.4'
N N 0.0037 0.0031 'International Tables Vol C Tables 4.2.6.8 and 6.1.1.4'
O O 0.0071 0.0057 'International Tables Vol C Tables 4.2.6.8 and 6.1.1.4'

_shelx_space_group_comment       
;
The symmetry employed for this shelxl refinement is uniquely defined
by the following loop, which should always be used as a source of
symmetry information in preference to the above space-group names.
They are only intended as comments.
;
_space_group_crystal_system      triclinic
_space_group_IT_number           2
_space_group_name_H-M_alt        'P -1'
_space_group_name_Hall           '-P 1'
loop_
_space_group_symop_operation_xyz
'x, y, z'
'-x, -y, -z'

_cell_length_a                   20.35957(13)
_cell_length_b                   21.05549(13)
_cell_length_c                   23.94804(13)
_cell_angle_alpha                93.3668(5)
_cell_angle_beta                 93.7613(5)
_cell_angle_gamma                94.7042(6)
_cell_volume                     10188.21(8)
_cell_formula_units_Z            2
_cell_measurement_reflns_used    71741
_cell_measurement_temperature    100
_cell_measurement_theta_max      28.319576310414686
_cell_measurement_theta_min      0.820877521877219
_shelx_estimated_absorpt_T_max   0.973
_shelx_estimated_absorpt_T_min   0.962
_exptl_absorpt_coefficient_mu    0.393
_exptl_absorpt_correction_T_max  1.0
_exptl_absorpt_correction_T_min  0.9723190591518912
_exptl_absorpt_correction_type   empirical
_exptl_absorpt_process_details   
;
CCP4 8.0.001: AIMLESS, version 0.7.8 : 28/07/21
Scaling & analysis of unmerged intensities, absorption correction using spherical harmonics
;
_exptl_absorpt_special_details   ?
_exptl_crystal_colour            ?
_exptl_crystal_density_diffrn    1.436
_exptl_crystal_density_meas      ?
_exptl_crystal_density_method    ?
_exptl_crystal_description       block
_exptl_crystal_F_000             4546
_exptl_crystal_recrystallization_method solvothermal
_exptl_crystal_size_max          0.1
_exptl_crystal_size_mid          0.08
_exptl_crystal_size_min          0.07
_exptl_transmission_factor_max   ?
_exptl_transmission_factor_min   ?
_diffrn_reflns_av_R_equivalents  0.0390
_diffrn_reflns_av_unetI/netI     0.0289
_diffrn_reflns_Laue_measured_fraction_full 0.999
_diffrn_reflns_Laue_measured_fraction_max 0.999
_diffrn_reflns_limit_h_max       22
_diffrn_reflns_limit_h_min       -22
_diffrn_reflns_limit_k_max       23
_diffrn_reflns_limit_k_min       -23
_diffrn_reflns_limit_l_max       26
_diffrn_reflns_limit_l_min       -26
_diffrn_reflns_number            203895
_diffrn_reflns_point_group_measured_fraction_full 0.999
_diffrn_reflns_point_group_measured_fraction_max 0.999
_diffrn_reflns_theta_full        22.502
_diffrn_reflns_theta_max         22.502
_diffrn_reflns_theta_min         0.942
_diffrn_ambient_temperature      100
_diffrn_detector_area_resol_mean ?
_diffrn_measured_fraction_theta_full 0.999
_diffrn_measured_fraction_theta_max 0.999
_diffrn_measurement_device_type  ?
_diffrn_measurement_method       ?
_diffrn_radiation_type           ?
_diffrn_radiation_wavelength     0.6889
_diffrn_source                   ?
_diffrn_special_details          ?
_reflns_Friedel_coverage         0.000
_reflns_Friedel_fraction_full    .
_reflns_Friedel_fraction_max     .
_reflns_number_gt                22728
_reflns_number_total             29237
_reflns_special_details          
;
 Reflections were merged by SHELXL according to the crystal
 class for the calculation of statistics and refinement.
 
 Structure factors included contributions from the .fab file.
 
 _reflns_Friedel_fraction is defined as the number of unique
 Friedel pairs measured divided by the number that would be
 possible theoretically, ignoring centric projections and
 systematic absences.
;
_reflns_threshold_expression     'I > 2\s(I)'
_computing_cell_refinement       ?
_computing_data_collection       ?
_computing_data_reduction        
;
aimless (Evans, P. R. and Murshudov, G. N., 2013)
ccp4 (Winn, M. D. et al., 2011)
DIALS 3.10.3-2-g650e29187-release (Winter, G. et al., 2018)
pointless (Evans, P., 2006)
XIA2 3.10.1 (Winter, G., 2010)
;
_computing_molecular_graphics    'Olex2 1.3 (Dolomanov et al., 2009)'
_computing_publication_material  'Olex2 1.3 (Dolomanov et al., 2009)'
_computing_structure_refinement  'SHELXL 2018/3 (Sheldrick, 2015)'
_computing_structure_solution    'SHELXT 2018/2 (Sheldrick, 2018)'
_refine_diff_density_max         0.902
_refine_diff_density_min         -0.568
_refine_diff_density_rms         0.059
_refine_ls_extinction_coef       .
_refine_ls_extinction_method     none
_refine_ls_goodness_of_fit_ref   1.073
_refine_ls_hydrogen_treatment    mixed
_refine_ls_matrix_type           full
_refine_ls_number_parameters     2943
_refine_ls_number_reflns         29237
_refine_ls_number_restraints     6264
_refine_ls_R_factor_all          0.0762
_refine_ls_R_factor_gt           0.0638
_refine_ls_restrained_S_all      1.071
_refine_ls_shift/su_max          0.001
_refine_ls_shift/su_mean         0.000
_refine_ls_structure_factor_coef Fsqd
_refine_ls_weighting_details     
'w=1/[\s^2^(Fo^2^)+(0.1166P)^2^+7.3812P] where P=(Fo^2^+2Fc^2^)/3'
_refine_ls_weighting_scheme      calc
_refine_ls_wR_factor_gt          0.1905
_refine_ls_wR_factor_ref         0.1986
_olex2_refinement_description    
;
1. Restrained distances
 C12F-C13F
 1.54 with sigma of 0.02
 B25X-F27X \\sim B25X-F27Y
 with sigma of 0.02
 B25X-F29X \\sim B25X-F29Y
 with sigma of 0.02
 B25X-F26X \\sim B25X-F26Y
 with sigma of 0.02
 B25X-F28X \\sim B25X-F28Y
 with sigma of 0.02
 C23D-C27D \\sim C23H-C27D
 with sigma of 0.02
 C32D-H32D \\sim C32H-H32H
 with sigma of 0.02
 C27D-C32D \\sim C27H-C32H
 with sigma of 0.04
 C31D-N28D \\sim C31H-N28H
 with sigma of 0.04
 Co04-N1F \\sim Co04-N1G
 with sigma of 0.02
 C21D-C26D \\sim C21H-C26H
 with sigma of 0.02
 N1F-C6F \\sim N1G-C6G
 with sigma of 0.02
 C25D-C26D \\sim C25H-C26H
 with sigma of 0.02
 C21D-H22D \\sim C21H-H22H
 with sigma of 0.04
 C23D-H24D \\sim C23H-H24H
 with sigma of 0.04
 N1F-C2F \\sim N1G-C2G
 with sigma of 0.02
 Co04-N29D \\sim Co04-N29H
 with sigma of 0.02
 C6F-C5F \\sim C6G-C5G
 with sigma of 0.02
 C30D-C31D \\sim C30H-C31H
 with sigma of 0.02
 C6F-C7F \\sim C6G-C7F
 with sigma of 0.02
 C23D-N28D \\sim C23D-N28H
 with sigma of 0.04
 C5F-H5F \\sim C5G-H5G
 with sigma of 0.02
 C30D-H31D \\sim C30H-H31H
 with sigma of 0.04
 C5F-C4F \\sim C5G-C4G
 with sigma of 0.02
 N28D-C23H \\sim N28H-C23H
 with sigma of 0.04
 C22D-C24D \\sim C22H-C24H
 with sigma of 0.04
 C24D-C27D \\sim C24H-C27D
 with sigma of 0.04
 C3F-C2F \\sim C3G-C2G
 with sigma of 0.02
 C2F-H2F \\sim C2G-H2G
 with sigma of 0.02
 Co04-C6F \\sim Co04-C6G
 with sigma of 0.04
 Co04-C2F \\sim Co04-C2G
 with sigma of 0.04
 N20D-C21D \\sim N20D-C21H
 with sigma of 0.02
 N1F-C5F \\sim N1G-C5G
 with sigma of 0.04
 C22D-C23D \\sim C22H-C23H
 with sigma of 0.02
 N1F-C3F \\sim N1G-C3G
 with sigma of 0.04
 C24D-C25D \\sim C24H-C25H
 with sigma of 0.02
 N1F-H2F \\sim N1G-H2G
 with sigma of 0.04
 N20D-C22D \\sim N20D-C22H
 with sigma of 0.04
 N1F-C7F \\sim N1G-C7F
 with sigma of 0.04
 C21D-C25D \\sim C21H-C25H
 with sigma of 0.04
 C6F-H5F \\sim C6G-H5G
 with sigma of 0.04
 C22D-C27D \\sim C22H-C27D
 with sigma of 0.04
 C6F-C4F \\sim C6G-C4G
 with sigma of 0.04
 C24D-H25D \\sim C24H-H25H
 with sigma of 0.04
 C6F-C2F \\sim C6G-C2G
 with sigma of 0.04
 C27D-N28D \\sim C27H-N28H
 with sigma of 0.02
 C5F-C3F \\sim C5G-C3G
 with sigma of 0.04
 N29D-C30D \\sim N29H-C30H
 with sigma of 0.02
 C5F-C7F \\sim C5G-C7F
 with sigma of 0.04
 C31D-H31D \\sim C31H-H31H
 with sigma of 0.02
 H5F-C4F \\sim H5G-C4G
 with sigma of 0.04
 Co04-C30D \\sim Co04-C30H
 with sigma of 0.04
 C4F-C2F \\sim C4G-C2G
 with sigma of 0.04
 N29D-C32D \\sim N29H-C32H
 with sigma of 0.04
 C30D-N28D \\sim C30H-N28H
 with sigma of 0.04
 C3F-H2F \\sim C3G-H2G
 with sigma of 0.04
 H31D-C32D \\sim H31H-C32H
 with sigma of 0.04
 Co04-N8F \\sim Co04-N8G
 with sigma of 0.02
 C4F-C3F \\sim C4G-C3G
 with sigma of 0.02
 C6F-C7F \\sim C6F-C7G
 with sigma of 0.02
 N8F-C7F \\sim N8G-C7G
 with sigma of 0.02
 N9F-C10F \\sim N9G-C10G
 with sigma of 0.02
 N9F-C12F \\sim N9G-C12F
 with sigma of 0.02
 C10F-H10F \\sim C10G-H10G
 with sigma of 0.02
 C10F-C11F \\sim C10G-C11G
 with sigma of 0.02
 C11F-C7F \\sim C11G-C7G
 with sigma of 0.02
 C7F-C6G \\sim C7G-C6G
 with sigma of 0.02
 Co04-N9F \\sim Co04-N9G
 with sigma of 0.04
 Co04-C7F \\sim Co04-C7G
 with sigma of 0.04
 C6F-N8F \\sim C6F-N8G
 with sigma of 0.04
 C21D-C22D \\sim C21H-C22H
 with sigma of 0.02
 C6F-C11F \\sim C6F-C11G
 with sigma of 0.04
 C22D-H22D \\sim C22H-H22H
 with sigma of 0.02
 N8F-C10F \\sim N8G-C10G
 with sigma of 0.04
 C23D-C24D \\sim C23H-C24H
 with sigma of 0.02
 N8F-C11F \\sim N8G-C11G
 with sigma of 0.04
 C24D-H24D \\sim C24H-H24H
 with sigma of 0.02
 N8F-C12F \\sim N8G-C12F
 with sigma of 0.04
 C25D-H25D \\sim C25H-H25H
 with sigma of 0.02
 N8F-C6G \\sim N8G-C6G
 with sigma of 0.04
 N9F-H10F \\sim N9G-H10G
 with sigma of 0.04
 N20D-C26D \\sim N20D-C26H
 with sigma of 0.04
 N9F-C11F \\sim N9G-C11G
 with sigma of 0.04
 C21D-C23D \\sim C21H-C23H
 with sigma of 0.04
 N9F-C7F \\sim N9G-C7G
 with sigma of 0.04
 C22D-C26D \\sim C22H-C26H
 with sigma of 0.04
 C10F-C7F \\sim C10G-C7G
 with sigma of 0.04
 H22D-C23D \\sim H22H-C23H
 with sigma of 0.04
 C10F-C12F \\sim C10G-C12F
 with sigma of 0.04
 C23D-C25D \\sim C23H-C25H
 with sigma of 0.04
 H10F-C11F \\sim H10G-C11G
 with sigma of 0.04
 C24D-C26D \\sim C24H-C26H
 with sigma of 0.04
 C11F-C6G \\sim C11G-C6G
 with sigma of 0.04
 H24D-C25D \\sim H24H-C25H
 with sigma of 0.04
 H25D-C26D \\sim H25H-C26H
 with sigma of 0.04
 C23D-C27D \\sim C23D-C27H
 with sigma of 0.02
 C27D-C23H \\sim C27H-C23H
 with sigma of 0.02
 N29D-N28D \\sim N29H-N28H
 with sigma of 0.02
 C30D-C33D \\sim C30H-C33D
 with sigma of 0.02
 C31D-C32D \\sim C31H-C32H
 with sigma of 0.02
 C32D-N28D \\sim C32H-N28H
 with sigma of 0.02
 Co04-N28D \\sim Co04-N28H
 with sigma of 0.04
 C27D-N29D \\sim C27H-N29H
 with sigma of 0.04
 N29D-C31D \\sim N29H-C31H
 with sigma of 0.04
 N29D-C33D \\sim N29H-C33D
 with sigma of 0.04
 C30D-C32D \\sim C30H-C32H
 with sigma of 0.04
 C31D-H32D \\sim C31H-H32H
 with sigma of 0.04
 C31D-C33D \\sim C31H-C33D
 with sigma of 0.04
 H32D-N28D \\sim H32H-N28H
 with sigma of 0.04
 N8F-N9F \\sim N8G-N9G
 with sigma of 0.02
 H17F-C18F \\sim H17F-C18G
 with sigma of 0.04
 C16F-H16F \\sim C16G-H16F
 with sigma of 0.02
 C16F-C17F \\sim C16G-C17G
 with sigma of 0.02
 C17F-H17F \\sim C17G-H17F
 with sigma of 0.02
 C17F-C13F \\sim C17G-C13G
 with sigma of 0.04
 C17F-C18F \\sim C17G-C18G
 with sigma of 0.02
 C15F-N19F \\sim C15F-N19G
 with sigma of 0.02
 C18F-H18F \\sim C18G-H18F
 with sigma of 0.02
 C12F-C13F \\sim C12F-C13G
 with sigma of 0.02
 H16F-C17F \\sim H16F-C17G
 with sigma of 0.04
 H18F-C13F \\sim H18F-C13G
 with sigma of 0.04
 C13F-C14F \\sim C13G-C14G
 with sigma of 0.02
 C14F-N19F \\sim C14G-N19F
 with sigma of 0.04
 N20F-C21F \\sim N20G-C21F
 with sigma of 0.02
 C14F-H14F \\sim C14G-H14F
 with sigma of 0.02
 C17F-H18F \\sim C17G-H18F
 with sigma of 0.04
 C18F-C14F \\sim C18G-C14G
 with sigma of 0.04
 C12F-C18F \\sim C12F-C18G
 with sigma of 0.04
 C12F-C14F \\sim C12F-C14G
 with sigma of 0.04
 C15F-H16F \\sim C15G-H16F
 with sigma of 0.04
 C13F-H14F \\sim C13G-H14F
 with sigma of 0.04
 C15F-C17F \\sim C15G-C17G
 with sigma of 0.04
 C15F-C13F \\sim C15G-C13G
 with sigma of 0.04
 C15F-H14F \\sim C15G-H14F
 with sigma of 0.04
 C15F-C16F \\sim C15G-C16G
 with sigma of 0.02
 C15F-C14F \\sim C15G-C14G
 with sigma of 0.02
 N19F-N20F \\sim N19G-N20F
 with sigma of 0.02
 C15F-N19F \\sim C15G-N19F
 with sigma of 0.02
 C16F-H17F \\sim C16G-H17F
 with sigma of 0.04
 N19F-N20F \\sim N19F-N20G
 with sigma of 0.02
 C16F-C18F \\sim C16G-C18G
 with sigma of 0.04
 C16F-C14F \\sim C16G-C14G
 with sigma of 0.04
 C16F-N19F \\sim C16G-N19F
 with sigma of 0.04
 C18F-C13F \\sim C18G-C13G
 with sigma of 0.02
 C21F-N19G \\sim C21G-N19G
 with sigma of 0.02
 C23F-C24F \\sim C23G-C24G
 with sigma of 0.02
 C24F-C25F \\sim C24G-C25G
 with sigma of 0.02
 C25F-C26F \\sim C25G-C26G
 with sigma of 0.02
 C25F-N20G \\sim C25G-N20G
 with sigma of 0.04
 C26F-N20G \\sim C26G-N20G
 with sigma of 0.02
 C23F-C25F \\sim C23G-C25G
 with sigma of 0.04
 N20F-C26F \\sim N20F-C26G
 with sigma of 0.04
 C24F-C26F \\sim C24G-C26G
 with sigma of 0.04
 C21F-C23F \\sim C21G-C23G
 with sigma of 0.04
 C21F-C25F \\sim C21G-C25G
 with sigma of 0.04
 C26F-N19G \\sim C26G-N19G
 with sigma of 0.04
 C21F-C26F \\sim C21G-C26G
 with sigma of 0.02
 C21F-N20G \\sim C21G-N20G
 with sigma of 0.04
 N20F-C21F \\sim N20F-C21G
 with sigma of 0.02
 C22F-C23F \\sim C22G-C23F
 with sigma of 0.02
 C21F-C22F \\sim C21F-C22G
 with sigma of 0.02
 B40X-F44X \\sim B40X-F44Y
 with sigma of 0.02
 B40X-F42X \\sim B40X-F42Y
 with sigma of 0.02
 B40X-F41X \\sim B40X-F41Y
 with sigma of 0.02
 B40X-F43X \\sim B40X-F43Y
 with sigma of 0.02
 F31X-F32X \\sim F31Y-F32Y
 with sigma of 0.04
 F31X-F34X \\sim F31Y-F34Y
 with sigma of 0.04
 F32X-F34X \\sim F32Y-F34Y
 with sigma of 0.04
 F31X-F33X \\sim F31Y-F33Y
 with sigma of 0.04
 F32X-F33X \\sim F32Y-F33Y
 with sigma of 0.04
 F33X-F34X \\sim F33Y-F34Y
 with sigma of 0.04
 B30X-F31X \\sim B30Y-F31Y
 with sigma of 0.02
 B30X-F32X \\sim B30Y-F32Y
 with sigma of 0.02
 B30X-F33X \\sim B30Y-F33Y
 with sigma of 0.02
 B30X-F34X \\sim B30Y-F34Y
 with sigma of 0.02
 F37X-F38X \\sim F37Y-F38Y
 with sigma of 0.04
 F36X-F39X \\sim F36Y-F39Y
 with sigma of 0.04
 F38X-F39X \\sim F38Y-F39Y
 with sigma of 0.04
 F36X-F37X \\sim F36Y-F37Y
 with sigma of 0.04
 F36X-F38X \\sim F36Y-F38Y
 with sigma of 0.04
 F37X-F39X \\sim F37Y-F39Y
 with sigma of 0.04
2. Restrained planarity
 N28D, N29D, C30D, C31D, C32D
 with sigma of 0.1
3. Rigid bond restraints
 N19F, N20F
 with sigma for 1-2 distances of 0.01 and sigma for 1-3 distances of 0.01
4. Uiso/Uaniso restraints and constraints
N1A \\sim C2A \\sim C3A \\sim C4A \\sim C5A \\sim C6A \\sim C7A \\sim N8A \\sim
N9A \\sim C10A \\sim C11A \\sim C12A \\sim C13A \\sim C14A \\sim C15A \\sim
C16A \\sim C17A \\sim C18A \\sim N19A \\sim N20A \\sim C21A \\sim C22A \\sim
C23A \\sim C24A \\sim C25A \\sim C26A \\sim C27A \\sim N28A \\sim N29A \\sim
C30A \\sim C31A \\sim C32A \\sim C33A \\sim N34A \\sim C35A \\sim C36A \\sim
C37A \\sim C38A \\sim N1B \\sim C2B \\sim C3B \\sim C4B \\sim C5B \\sim C6B
\\sim C7B \\sim N8B \\sim N9B \\sim C10B \\sim C11B \\sim C12B \\sim C13B \\sim
C14B \\sim C15B \\sim C16B \\sim C17B \\sim C18B \\sim N19B \\sim N20B \\sim
C21B \\sim C22B \\sim C23B \\sim C24B \\sim C25B \\sim C26B \\sim C27B \\sim
N28B \\sim N29B \\sim C30B \\sim C31B \\sim C32B \\sim C33B \\sim N34B \\sim
C35B \\sim C36B \\sim C37B \\sim C38B \\sim N1C \\sim C2C \\sim C3C \\sim C4C
\\sim C5C \\sim C6C \\sim N8C \\sim C7C \\sim C11C \\sim C10C \\sim N9C \\sim
C12C \\sim C13C \\sim C14C \\sim C15C \\sim C16C \\sim C17C \\sim C18C \\sim
N19C \\sim N20C \\sim C21C \\sim C22C \\sim C23C \\sim C24C \\sim C25C \\sim
C26C \\sim C27C \\sim N28C \\sim N29C \\sim C30C \\sim C31C \\sim C32C \\sim
C33C \\sim N34C \\sim C35C \\sim C36C \\sim C37C \\sim C38C \\sim N1D \\sim C2D
\\sim C3D \\sim C4D \\sim C5D \\sim C6D \\sim C7D \\sim N8D \\sim N9D \\sim
C10D \\sim C11D \\sim C12D \\sim C13D \\sim C14D \\sim C15D \\sim C16D \\sim
C17D \\sim C18D \\sim N19D \\sim N20D \\sim C21D \\sim C22D \\sim C23D \\sim
C24D \\sim C25D \\sim C26D \\sim C27D \\sim N29D \\sim C30D \\sim C31D \\sim
C32D \\sim N28D \\sim C33D \\sim N34D \\sim C35D \\sim C36D \\sim C37D \\sim
C38D \\sim N1E \\sim C2E \\sim C3E \\sim C4E \\sim C5E \\sim C6E \\sim C7E
\\sim N8E \\sim N9E \\sim C10E \\sim C11E \\sim C12E \\sim C13E \\sim C14E
\\sim C15E \\sim C16E \\sim C17E \\sim C18E \\sim N19E \\sim N20E \\sim C21E
\\sim C22E \\sim C23E \\sim C24E \\sim C25E \\sim C26E \\sim C27E \\sim N28E
\\sim N29E \\sim C30E \\sim C31E \\sim C32E \\sim C33E \\sim N34E \\sim C35E
\\sim C36E \\sim C37E \\sim C38E \\sim N1F \\sim C6F \\sim C5F \\sim C4F \\sim
C3F \\sim C2F \\sim N8F \\sim N9F \\sim C10F \\sim C11F \\sim C7F \\sim C12F
\\sim C15F \\sim C16F \\sim C17F \\sim C18F \\sim C13F \\sim C14F \\sim N19F
\\sim N20F \\sim C21F \\sim C22F \\sim C23F \\sim C24F \\sim C25F \\sim C26F
\\sim C27F \\sim N28F \\sim N29F \\sim C30F \\sim C31F \\sim C32F \\sim C33F
\\sim N34F \\sim C35F \\sim C36F \\sim C37F \\sim C38F \\sim N1G \\sim C2G
\\sim C3G \\sim C4G \\sim C5G \\sim C6G \\sim C7G \\sim N8G \\sim N9G \\sim
C10G \\sim C11G \\sim C13G \\sim C14G \\sim C15G \\sim C16G \\sim C17G \\sim
C18G \\sim N19G \\sim N20G \\sim C21G \\sim C22G \\sim C23G \\sim C24G \\sim
C25G \\sim C26G \\sim C21H \\sim C22H \\sim C23H \\sim C24H \\sim C25H \\sim
C26H \\sim C27H \\sim N28H \\sim N29H \\sim C30H \\sim C31H \\sim C32H \\sim
O1S \\sim C2S \\sim O3S \\sim C4S \\sim B10X \\sim F11X \\sim F12X \\sim F13X
\\sim F14X \\sim B15X \\sim F16X \\sim F17X \\sim F18X \\sim F19X \\sim B20X
\\sim F21X \\sim F22X \\sim F23X \\sim F24X \\sim B25X \\sim F26X \\sim F27X
\\sim F28X \\sim F29X \\sim F26Y \\sim F27Y \\sim F28Y \\sim F29Y \\sim B30X
\\sim F31X \\sim F32X \\sim F33X \\sim F34X \\sim B35X \\sim F36X \\sim F37X
\\sim F38X \\sim F39X \\sim F36Y \\sim F37Y \\sim F38Y \\sim F39Y \\sim B40X
\\sim F41X \\sim F42X \\sim F43X \\sim F44X \\sim F41Y \\sim F42Y \\sim F43Y
\\sim F44Y \\sim B45X \\sim F46X \\sim F47X \\sim F48X \\sim F49X \\sim B30Y
\\sim F31Y \\sim F32Y \\sim F33Y \\sim F34Y: within 2A with sigma of 0.04 and
sigma for terminal atoms of 0.08 within 2A
H32H \\sim H31H \\sim N28H \\sim N29H \\sim C30H \\sim C31H \\sim C32H: within
2A with sigma of 0.04 and sigma for terminal atoms of 0.08 within 2A
5. Rigid body (RIGU) restrains
 N1A, C2A, C3A, C4A, C5A, C6A, C7A, N8A, N9A, C10A, C11A, C12A, C13A, C14A,
 C15A, C16A, C17A, C18A, N19A, N20A, C21A, C22A, C23A, C24A, C25A, C26A, C27A,
 N28A, N29A, C30A, C31A, C32A, C33A, N34A, C35A, C36A, C37A, C38A, N1B, C2B,
 C3B, C4B, C5B, C6B, C7B, N8B, N9B, C10B, C11B, C12B, C13B, C14B, C15B, C16B,
 C17B, C18B, N19B, N20B, C21B, C22B, C23B, C24B, C25B, C26B, C27B, N28B, N29B,
 C30B, C31B, C32B, C33B, N34B, C35B, C36B, C37B, C38B, N1C, C2C, C3C, C4C, C5C,
 C6C, N8C, C7C, C11C, C10C, N9C, C12C, C13C, C14C, C15C, C16C, C17C, C18C, N19C,
  N20C, C21C, C22C, C23C, C24C, C25C, C26C, C27C, N28C, N29C, C30C, C31C, C32C,
 C33C, N34C, C35C, C36C, C37C, C38C, N1D, C2D, C3D, C4D, C5D, C6D, C7D, N8D,
 N9D, C10D, C11D, C12D, C13D, C14D, C15D, C16D, C17D, C18D, N19D, N20D, C21D,
 C22D, C23D, C24D, C25D, C26D, C27D, N29D, C30D, C31D, C32D, N28D, C33D, N34D,
 C35D, C36D, C37D, C38D, N1E, C2E, C3E, C4E, C5E, C6E, C7E, N8E, N9E, C10E,
 C11E, C12E, C13E, C14E, C15E, C16E, C17E, C18E, N19E, N20E, C21E, C22E, C23E,
 C24E, C25E, C26E, C27E, N28E, N29E, C30E, C31E, C32E, C33E, N34E, C35E, C36E,
 C37E, C38E, N1F, C6F, C5F, C4F, C3F, C2F, N8F, N9F, C10F, C11F, C7F, C12F,
 C15F, C16F, C17F, C18F, C13F, C14F, N19F, N20F, C21F, C22F, C23F, C24F, C25F,
 C26F, C27F, N28F, N29F, C30F, C31F, C32F, C33F, N34F, C35F, C36F, C37F, C38F,
 N1G, C2G, C3G, C4G, C5G, C6G, C7G, N8G, N9G, C10G, C11G, C13G, C14G, C15G,
 C16G, C17G, C18G, N19G, N20G, C21G, C22G, C23G, C24G, C25G, C26G, C21H, C22H,
 C23H, C24H, C25H, C26H, C27H, N28H, N29H, C30H, C31H, C32H, O1S, C2S, O3S, C4S,
  B10X, F11X, F12X, F13X, F14X, B15X, F16X, F17X, F18X, F19X, B20X, F21X, F22X,
 F23X, F24X, B25X, F26X, F27X, F28X, F29X, F26Y, F27Y, F28Y, F29Y, B30X, F31X,
 F32X, F33X, F34X, B35X, F36X, F37X, F38X, F39X, F36Y, F37Y, F38Y, F39Y, B40X,
 F41X, F42X, F43X, F44X, F41Y, F42Y, F43Y, F44Y, B45X, F46X, F47X, F48X, F49X,
 B30Y, F31Y, F32Y, F33Y, F34Y
 with sigma for 1-2 distances of 0.004 and sigma for 1-3 distances of 0.004
6. Same fragment restrains
{B10X, F11X, F12X, F13X, F14X} sigma for 1-2: 0.02, 1-3: 0.04
as in
{B15X, F16X, F17X, F18X, F19X}
{B10X, F11X, F12X, F13X, F14X} sigma for 1-2: 0.02, 1-3: 0.04
as in
{B20X, F21X, F22X, F23X, F24X}
{B10X, F11X, F12X, F13X, F14X} sigma for 1-2: 0.02, 1-3: 0.04
as in
{B25X, F26X, F27X, F28X, F29X}
{F11X, F12X, F13X, F14X} sigma for 1-2: 0.02, 1-3: 0.04
as in
{F26Y, F27Y, F28Y, F29Y}
{B10X, F11X, F12X, F13X, F14X} sigma for 1-2: 0.02, 1-3: 0.04
as in
{B30X, F31X, F32X, F33X, F34X}
{B10X, F11X, F12X, F13X, F14X} sigma for 1-2: 0.02, 1-3: 0.04
as in
{B35X, F36X, F37X, F38X, F39X}
{B10X, F11X, F12X, F13X, F14X} sigma for 1-2: 0.02, 1-3: 0.04
as in
{B40X, F41X, F42X, F43X, F44X}
{B10X, F11X, F12X, F13X, F14X} sigma for 1-2: 0.02, 1-3: 0.04
as in
{B45X, F46X, F47X, F48X, F49X}
7. Others
 Sof(B20X)=Sof(F21X)=Sof(F22X)=Sof(F23X)=Sof(F24X)=FVAR(1)
 Sof(O3S)=Sof(H3S)=Sof(C4S)=Sof(H4SA)=Sof(H4SB)=Sof(H4SC)=FVAR(2)
 Sof(F26Y)=Sof(F27Y)=Sof(F28Y)=Sof(F29Y)=1-FVAR(3)
 Sof(F26X)=Sof(F27X)=Sof(F28X)=Sof(F29X)=FVAR(3)
 Sof(N1G)=Sof(C2G)=Sof(H2G)=Sof(C3G)=Sof(H3G)=Sof(C4G)=Sof(H4G)=Sof(C5G)=
 Sof(H5G)=Sof(C6G)=1-FVAR(4)
 Sof(N1F)=Sof(C6F)=Sof(C5F)=Sof(H5F)=Sof(C4F)=Sof(H4F)=Sof(C3F)=Sof(H3F)=
 Sof(C2F)=Sof(H2F)=FVAR(4)
 Sof(C7G)=Sof(N8G)=Sof(N9G)=Sof(C10G)=Sof(H10G)=Sof(C11G)=Sof(H11G)=1-FVAR(5)
 Sof(N8F)=Sof(N9F)=Sof(C10F)=Sof(H10F)=Sof(C11F)=Sof(H11F)=Sof(C7F)=FVAR(5)
 Sof(C21H)=Sof(C22H)=Sof(H22H)=Sof(C23H)=Sof(C24H)=Sof(H24H)=Sof(C25H)=
 Sof(H25H)=Sof(C26H)=Sof(H26H)=1-FVAR(6)
 Sof(C21D)=Sof(C22D)=Sof(H22D)=Sof(C23D)=Sof(C24D)=Sof(H24D)=Sof(C25D)=
 Sof(H25D)=Sof(C26D)=Sof(H26D)=FVAR(6)
 Sof(C27H)=Sof(H27M)=Sof(H27N)=Sof(N28H)=Sof(N29H)=Sof(C30H)=Sof(C31H)=
 Sof(H31H)=Sof(C32H)=Sof(H32H)=1-FVAR(7)
 Sof(C27D)=Sof(H27G)=Sof(H27H)=Sof(N29D)=Sof(C30D)=Sof(C31D)=Sof(H31D)=
 Sof(C32D)=Sof(H32D)=Sof(N28D)=FVAR(7)
 Sof(C13G)=Sof(H13G)=Sof(C14G)=Sof(H14G)=Sof(C15G)=Sof(C16G)=Sof(H16G)=
 Sof(C17G)=Sof(H17G)=Sof(C18G)=Sof(H18G)=1-FVAR(8)
 Sof(C15F)=Sof(C16F)=Sof(H16F)=Sof(C17F)=Sof(H17F)=Sof(C18F)=Sof(H18F)=
 Sof(C13F)=Sof(C14F)=Sof(H14F)=FVAR(8)
 Sof(N19G)=1-FVAR(9)
 Sof(N19F)=Sof(N20F)=FVAR(9)
 Sof(C21G)=Sof(C22G)=Sof(H22G)=Sof(C23G)=Sof(C24G)=Sof(H24G)=Sof(C25G)=
 Sof(H25G)=Sof(C26G)=Sof(H26G)=1-FVAR(10)
 Sof(C21F)=Sof(C22F)=Sof(H22F)=Sof(C23F)=Sof(C24F)=Sof(H24F)=Sof(C25F)=
 Sof(H25F)=Sof(C26F)=Sof(H26F)=FVAR(10)
 Sof(F41Y)=Sof(F42Y)=Sof(F43Y)=Sof(F44Y)=1-FVAR(11)
 Sof(F41X)=Sof(F42X)=Sof(F43X)=Sof(F44X)=FVAR(11)
 Sof(B30Y)=Sof(F31Y)=Sof(F32Y)=Sof(F33Y)=Sof(F34Y)=1-FVAR(12)
 Sof(B30X)=Sof(F31X)=Sof(F32X)=Sof(F33X)=Sof(F34X)=FVAR(12)
 Sof(F36Y)=Sof(F37Y)=Sof(F38Y)=Sof(F39Y)=1-FVAR(13)
 Sof(F36X)=Sof(F37X)=Sof(F38X)=Sof(F39X)=FVAR(13)
8.a Secondary CH2 refined with riding coordinates:
 C12A(H12A,H12B), C27A(H27A,H27B), C12B(H12C,H12D), C27B(H27C,H27D), C12C(H12E,
 H12F), C27C(H27E,H27F), C12D(H12G,H12H), C27D(H27G,H27H), C12E(H12I,H12J),
 C27E(H27I,H27J), C12F(H12K,H12L), C27H(H27M,H27N)
8.b Aromatic/amide H refined with riding coordinates:
 C2A(H2A), C3A(H3A), C4A(H4A), C5A(H5A), C10A(H10A), C11A(H11A), C14A(H14A),
 C16A(H16A), C17A(H17A), C18A(H18A), C22A(H22A), C23A(H23A), C24A(H24A),
 C26A(H26A), C31A(H31A), C32A(H32A), C35A(H35A), C36A(H36A), C37A(H37A),
 C38A(H38A), C2B(H2B), C3B(H3B), C4B(H4B), C5B(H5B), C10B(H10B), C11B(H11B),
 C14B(H14B), C15B(H15B), C16B(H16B), C18B(H18B), C22B(H22B), C24B(H24B),
 C25B(H25B), C26B(H26B), C31B(H31B), C32B(H32B), C35B(H35B), C36B(H36B),
 C37B(H37B), C38B(H38B), C2C(H2C), C3C(H3C), C4C(H4C), C5C(H5C), C11C(H11C),
 C10C(H10C), C14C(H14C), C16C(H16C), C17C(H17C), C18C(H18C), C22C(H22C),
 C24C(H24C), C25C(H25C), C26C(H26C), C31C(H31C), C32C(H32C), C35C(H35C),
 C36C(H36C), C37C(H37C), C38C(H38C), C3D(H3D), C4D(H4D), C5D(H5D), C6D(H6D),
 C10D(H10D), C11D(H11D), C14D(H14D), C16D(H16D), C17D(H17D), C18D(H18D),
 C22D(H22D), C24D(H24D), C25D(H25D), C26D(H26D), C31D(H31D), C32D(H32D),
 C35D(H35D), C36D(H36D), C37D(H37D), C38D(H38D), C2E(H2E), C3E(H3E), C4E(H4E),
 C5E(H5E), C10E(H10E), C11E(H11E), C14E(H14E), C16E(H16E), C17E(H17E),
 C18E(H18E), C22E(H22E), C24E(H24E), C25E(H25E), C26E(H26E), C31E(H31E),
 C32E(H32E), C35E(H35E), C36E(H36E), C37E(H37E), C38E(H38E), C5F(H5F), C4F(H4F),
  C3F(H3F), C2F(H2F), C10F(H10F), C11F(H11F), C16F(H16F), C17F(H17F),
 C18F(H18F), C14F(H14F), C22F(H22F), C24F(H24F), C25F(H25F), C26F(H26F),
 C31F(H31F), C32F(H32F), C35F(H35F), C36F(H36F), C37F(H37F), C38F(H38F),
 C3G(H3G), C4G(H4G), C5G(H5G), C10G(H10G), C11G(H11G), C13G(H13G), C14G(H14G),
 C16G(H16G), C17G(H17G), C18G(H18G), C22G(H22G), C24G(H24G), C25G(H25G),
 C26G(H26G), C22H(H22H), C24H(H24H), C25H(H25H), C26H(H26H), C31H(H31H),
 C32H(H32H)
8.c Fitted pentagon refined as free rotating group:
 N8C(C7C,C11C,C10C,N9C), N29D(C30D,C31D,C32D,N28D), N8F(N9F,C10F,C11F,C7F)
8.d Fitted hexagon refined as free rotating group:
 N1C(C2C,C3C,C4C,C5C,C6C), N1F(C6F,C5F,C4F,C3F,C2F), C15F(C16F,C17F,C18F,C13F,
 C14F)
8.e Idealised Me refined as rotating group:
 C2S(H2SA,H2SB,H2SC), C4S(H4SA,H4SB,H4SC)
8.f Idealised tetrahedral OH refined as rotating group:
 O1S(H1S), O3S(H3S)
;
_atom_sites_solution_hydrogens   mixed
_atom_sites_solution_primary     dual
_atom_sites_solution_secondary   ?
loop_
_atom_site_label
_atom_site_type_symbol
_atom_site_fract_x
_atom_site_fract_y
_atom_site_fract_z
_atom_site_U_iso_or_equiv
_atom_site_adp_type
_atom_site_occupancy
_atom_site_site_symmetry_order
_atom_site_calc_flag
_atom_site_refinement_flags_posn
_atom_site_refinement_flags_adp
_atom_site_refinement_flags_occupancy
_atom_site_disorder_assembly
_atom_site_disorder_group
Co01 Co 0.83715(2) 0.90717(3) 0.11081(2) 0.05025(15) Uani 1 1 d . . . . .
Co02 Co 0.71774(3) 0.87071(2) 0.62037(2) 0.05004(15) Uani 1 1 d . . . . .
Co03 Co 0.79558(3) 0.38819(2) 0.30575(2) 0.05349(15) Uani 1 1 d . . . . .
Co04 Co 0.32663(3) 0.71473(3) 0.20852(3) 0.06778(18) Uani 1 1 d D . . . .
N1A N 0.62577(15) 0.89848(15) 0.64877(13) 0.0521(7) Uani 1 1 d . U . . .
C2A C 0.5882(2) 0.9400(2) 0.62477(18) 0.0589(10) Uani 1 1 d . U . . .
H2A H 0.598727 0.954733 0.589421 0.071 Uiso 1 1 calc R U . . .
C3A C 0.5337(2) 0.9625(2) 0.65016(19) 0.0656(11) Uani 1 1 d . U . . .
H3A H 0.507168 0.991312 0.631941 0.079 Uiso 1 1 calc R U . . .
C4A C 0.5193(2) 0.9424(2) 0.7016(2) 0.0688(11) Uani 1 1 d . U . . .
H4A H 0.483391 0.958094 0.719904 0.083 Uiso 1 1 calc R U . . .
C5A C 0.5572(2) 0.8994(2) 0.72657(18) 0.0616(10) Uani 1 1 d . U . . .
H5A H 0.547615 0.884873 0.762191 0.074 Uiso 1 1 calc R U . . .
C6A C 0.60978(19) 0.87758(19) 0.69880(16) 0.0537(9) Uani 1 1 d . U . . .
C7A C 0.6516(2) 0.83104(19) 0.72122(16) 0.0538(9) Uani 1 1 d . U . . .
N8A N 0.70127(16) 0.81318(15) 0.69040(13) 0.0540(8) Uani 1 1 d . U . . .
N9A N 0.73201(17) 0.77059(16) 0.72117(13) 0.0595(8) Uani 1 1 d . U . . .
C10A C 0.7020(2) 0.7608(2) 0.76890(17) 0.0673(11) Uani 1 1 d . U . . .
H10A H 0.714497 0.732654 0.796534 0.081 Uiso 1 1 calc R U . . .
C11A C 0.6501(2) 0.7988(2) 0.77055(17) 0.0635(10) Uani 1 1 d . U . . .
H11A H 0.619946 0.802343 0.798983 0.076 Uiso 1 1 calc R U . . .
C12A C 0.7813(2) 0.7333(2) 0.69769(17) 0.0610(10) Uani 1 1 d . U . . .
H12A H 0.809385 0.718036 0.728596 0.073 Uiso 1 1 calc R U . . .
H12B H 0.810037 0.760928 0.675606 0.073 Uiso 1 1 calc R U . . .
C13A C 0.7509(2) 0.6762(2) 0.66021(16) 0.0581(10) Uani 1 1 d . U . . .
C14A C 0.7918(2) 0.64315(19) 0.62656(16) 0.0576(10) Uani 1 1 d . U . . .
H14A H 0.837282 0.657176 0.626061 0.069 Uiso 1 1 calc R U . . .
C15A C 0.7652(2) 0.5896(2) 0.59391(17) 0.0622(10) Uani 1 1 d . U . . .
C16A C 0.6992(2) 0.5678(2) 0.59495(18) 0.0673(11) Uani 1 1 d . U . . .
H16A H 0.682286 0.529636 0.573932 0.081 Uiso 1 1 calc R U . . .
C17A C 0.6584(2) 0.6019(2) 0.62669(18) 0.0688(11) Uani 1 1 d . U . . .
H17A H 0.612667 0.588399 0.626221 0.083 Uiso 1 1 calc R U . . .
C18A C 0.6842(2) 0.6557(2) 0.65925(18) 0.0651(11) Uani 1 1 d . U . . .
H18A H 0.655975 0.678989 0.681212 0.078 Uiso 1 1 calc R U . . .
N19A N 0.80231(19) 0.55323(16) 0.55645(14) 0.0631(9) Uani 1 1 d . U . . .
N20A N 0.85117(17) 0.58526(16) 0.53937(14) 0.0567(8) Uani 1 1 d . U . . .
C21A C 0.8871(2) 0.54834(18) 0.50112(16) 0.0535(9) Uani 1 1 d . U . . .
C22A C 0.93598(19) 0.58253(19) 0.47476(16) 0.0548(9) Uani 1 1 d . U . . .
H22A H 0.945362 0.627075 0.483543 0.066 Uiso 1 1 calc R U . . .
C23A C 0.9711(2) 0.55110(19) 0.43545(17) 0.0579(10) Uani 1 1 d . U . . .
H23A H 1.003963 0.574213 0.416517 0.070 Uiso 1 1 calc R U . . .
C24A C 0.9579(2) 0.48566(19) 0.42394(17) 0.0571(10) Uani 1 1 d . U . . .
H24A H 0.982079 0.464273 0.397071 0.068 Uiso 1 1 calc R U . . .
C25A C 0.90974(19) 0.45086(18) 0.45123(16) 0.0514(9) Uani 1 1 d . U . . .
C26A C 0.87426(19) 0.48292(18) 0.48984(16) 0.0518(9) Uani 1 1 d . U . . .
H26A H 0.841091 0.460007 0.508607 0.062 Uiso 1 1 calc R U . . .
C27A C 0.8965(2) 0.37929(18) 0.44376(16) 0.0554(9) Uani 1 1 d . U . . .
H27A H 0.918591 0.359975 0.475865 0.067 Uiso 1 1 calc R U . . .
H27B H 0.848401 0.367925 0.444199 0.067 Uiso 1 1 calc R U . . .
N28A N 0.91956(16) 0.35201(15) 0.39159(14) 0.0550(8) Uani 1 1 d . U . . .
N29A N 0.88703(16) 0.35716(14) 0.34105(13) 0.0538(8) Uani 1 1 d . U . . .
C30A C 0.9225(2) 0.32728(18) 0.30348(17) 0.0573(9) Uani 1 1 d . U . . .
C31A C 0.9772(2) 0.3029(2) 0.33030(19) 0.0644(11) Uani 1 1 d . U . . .
H31A H 1.009759 0.279749 0.313560 0.077 Uiso 1 1 calc R U . . .
C32A C 0.9736(2) 0.31993(19) 0.3862(2) 0.0634(10) Uani 1 1 d . U . . .
H32A H 1.003914 0.310672 0.415842 0.076 Uiso 1 1 calc R U . . .
C33A C 0.8996(2) 0.3253(2) 0.24457(18) 0.0627(10) Uani 1 1 d . U . . .
N34A N 0.84586(19) 0.35676(17) 0.23291(15) 0.0655(9) Uani 1 1 d . U . . .
C35A C 0.8228(3) 0.3585(3) 0.17911(19) 0.0814(14) Uani 1 1 d . U . . .
H35A H 0.785498 0.381500 0.170827 0.098 Uiso 1 1 calc R U . . .
C36A C 0.8516(3) 0.3280(3) 0.1355(2) 0.0987(17) Uani 1 1 d . U . . .
H36A H 0.834321 0.329638 0.097809 0.118 Uiso 1 1 calc R U . . .
C37A C 0.9068(3) 0.2947(3) 0.1481(2) 0.0979(17) Uani 1 1 d . U . . .
H37A H 0.927150 0.272922 0.118907 0.118 Uiso 1 1 calc R U . . .
C38A C 0.9318(3) 0.2932(2) 0.2031(2) 0.0794(13) Uani 1 1 d . U . . .
H38A H 0.969614 0.271262 0.212278 0.095 Uiso 1 1 calc R U . . .
N1B N 0.76273(15) 0.94770(17) 0.67759(14) 0.0565(8) Uani 1 1 d . U . . .
C2B C 0.77738(19) 0.9456(2) 0.73240(18) 0.0642(11) Uani 1 1 d . U . . .
H2B H 0.776072 0.905112 0.747996 0.077 Uiso 1 1 calc R U . . .
C3B C 0.7944(2) 0.9995(3) 0.7676(2) 0.0739(12) Uani 1 1 d . U . . .
H3B H 0.803860 0.996393 0.806705 0.089 Uiso 1 1 calc R U . . .
C4B C 0.7972(2) 1.0573(3) 0.7447(2) 0.0817(14) Uani 1 1 d . U . . .
H4B H 0.808805 1.095141 0.767980 0.098 Uiso 1 1 calc R U . . .
C5B C 0.7832(2) 1.0612(2) 0.6878(2) 0.0715(12) Uani 1 1 d . U . . .
H5B H 0.784988 1.101329 0.671478 0.086 Uiso 1 1 calc R U . . .
C6B C 0.76645(19) 1.0047(2) 0.65514(18) 0.0600(10) Uani 1 1 d . U . . .
C7B C 0.74968(19) 1.00392(19) 0.59453(18) 0.0565(9) Uani 1 1 d . U . . .
N8B N 0.72360(15) 0.94859(15) 0.56802(13) 0.0507(7) Uani 1 1 d . U . . .
N9B N 0.71110(16) 0.96193(15) 0.51341(14) 0.0549(8) Uani 1 1 d . U . . .
C10B C 0.7299(2) 1.0239(2) 0.5057(2) 0.0648(11) Uani 1 1 d . U . . .
H10B H 0.726690 1.044354 0.471418 0.078 Uiso 1 1 calc R U . . .
C11B C 0.7548(2) 1.0517(2) 0.5573(2) 0.0641(11) Uani 1 1 d . U . . .
H11B H 0.771855 1.094820 0.565594 0.077 Uiso 1 1 calc R U . . .
C12B C 0.67779(19) 0.91435(19) 0.47178(17) 0.0550(9) Uani 1 1 d . U . . .
H12C H 0.652544 0.936704 0.443365 0.066 Uiso 1 1 calc R U . . .
H12D H 0.645704 0.886548 0.490626 0.066 Uiso 1 1 calc R U . . .
C13B C 0.72371(19) 0.87270(18) 0.44207(15) 0.0503(9) Uani 1 1 d . U . . .
C14B C 0.78892(19) 0.89387(19) 0.43577(15) 0.0509(9) Uani 1 1 d . U . . .
H14B H 0.805545 0.935309 0.450672 0.061 Uiso 1 1 calc R U . . .
C15B C 0.8303(2) 0.85551(19) 0.40806(16) 0.0548(9) Uani 1 1 d . U . . .
H15B H 0.874980 0.870613 0.404526 0.066 Uiso 1 1 calc R U . . .
C16B C 0.8066(2) 0.79530(19) 0.38555(15) 0.0531(9) Uani 1 1 d . U . . .
H16B H 0.835152 0.768501 0.367404 0.064 Uiso 1 1 calc R U . . .
C17B C 0.7414(2) 0.77472(18) 0.38974(15) 0.0522(9) Uani 1 1 d . U . . .
C18B C 0.69917(19) 0.81293(18) 0.41838(16) 0.0527(9) Uani 1 1 d . U . . .
H18B H 0.654333 0.797977 0.421476 0.063 Uiso 1 1 calc R U . . .
N19B N 0.72182(16) 0.71151(16) 0.36357(14) 0.0567(8) Uani 1 1 d . U . . .
N20B N 0.66338(16) 0.69367(16) 0.36995(14) 0.0561(8) Uani 1 1 d . U . . .
C21B C 0.6443(2) 0.62980(19) 0.34359(17) 0.0575(9) Uani 1 1 d . U . . .
C22B C 0.67737(19) 0.60103(19) 0.30142(18) 0.0575(10) Uani 1 1 d . U . . .
H22B H 0.715286 0.623056 0.288159 0.069 Uiso 1 1 calc R U . . .
C23B C 0.6553(2) 0.5398(2) 0.27826(18) 0.0599(10) Uani 1 1 d . U . . .
C24B C 0.5991(2) 0.5092(2) 0.2989(2) 0.0649(11) Uani 1 1 d . U . . .
H24B H 0.582900 0.467724 0.283763 0.078 Uiso 1 1 calc R U . . .
C25B C 0.5671(2) 0.5383(2) 0.34099(19) 0.0648(11) Uani 1 1 d . U . . .
H25B H 0.529430 0.516445 0.354846 0.078 Uiso 1 1 calc R U . . .
C26B C 0.5889(2) 0.5990(2) 0.36333(19) 0.0618(10) Uani 1 1 d . U . . .
H26B H 0.566103 0.619225 0.391843 0.074 Uiso 1 1 calc R U . . .
C27B C 0.6906(2) 0.5092(2) 0.23205(19) 0.0667(11) Uani 1 1 d . U . . .
H27C H 0.679480 0.529506 0.196807 0.080 Uiso 1 1 calc R U . . .
H27D H 0.738827 0.517589 0.240959 0.080 Uiso 1 1 calc R U . . .
N28B N 0.67460(19) 0.44067(18) 0.22295(16) 0.0693(9) Uani 1 1 d . U . . .
N29B N 0.70467(17) 0.39779(16) 0.25395(14) 0.0591(8) Uani 1 1 d . U . . .
C30B C 0.6722(2) 0.3411(2) 0.23807(19) 0.0645(11) Uani 1 1 d . U . . .
C31B C 0.6213(3) 0.3476(2) 0.1967(2) 0.0796(13) Uani 1 1 d . U . . .
H31B H 0.591323 0.314797 0.178220 0.096 Uiso 1 1 calc R U . . .
C32B C 0.6246(3) 0.4116(3) 0.1889(2) 0.0839(14) Uani 1 1 d . U . . .
H32B H 0.596386 0.432012 0.163801 0.101 Uiso 1 1 calc R U . . .
C33B C 0.6939(2) 0.2843(2) 0.26293(19) 0.0648(11) Uani 1 1 d . U . . .
N34B N 0.74795(17) 0.29358(15) 0.29962(15) 0.0588(8) Uani 1 1 d . U . . .
C35B C 0.7702(2) 0.2429(2) 0.3247(2) 0.0657(11) Uani 1 1 d . U . . .
H35B H 0.807847 0.249373 0.350661 0.079 Uiso 1 1 calc R U . . .
C36B C 0.7401(2) 0.1823(2) 0.3140(2) 0.0776(13) Uani 1 1 d . U . . .
H36B H 0.756336 0.147388 0.332414 0.093 Uiso 1 1 calc R U . . .
C37B C 0.6856(3) 0.1732(2) 0.2759(3) 0.0904(16) Uani 1 1 d . U . . .
H37B H 0.664344 0.131498 0.267614 0.109 Uiso 1 1 calc R U . . .
C38B C 0.6623(3) 0.2237(2) 0.2500(2) 0.0828(14) Uani 1 1 d . U . . .
H38B H 0.625035 0.217477 0.223589 0.099 Uiso 1 1 calc R U . . .
N1C N 0.67539(13) 0.79351(10) 0.56565(10) 0.0630(9) Uani 1 1 d G U . . .
C2C C 0.60835(13) 0.77386(13) 0.55857(12) 0.0769(13) Uani 1 1 d G U . . .
H2C H 0.577108 0.799669 0.574121 0.092 Uiso 1 1 calc R U . . .
C3C C 0.58701(15) 0.71644(15) 0.52875(14) 0.0940(16) Uani 1 1 d G U . . .
H3C H 0.541184 0.703008 0.523920 0.113 Uiso 1 1 calc R U . . .
C4C C 0.6327(2) 0.67867(11) 0.50601(12) 0.1019(18) Uani 1 1 d G U . . .
H4C H 0.618131 0.639430 0.485627 0.122 Uiso 1 1 calc R U . . .
C5C C 0.69976(19) 0.69832(12) 0.51308(12) 0.0893(16) Uani 1 1 d G U . . .
H5C H 0.731002 0.672512 0.497534 0.107 Uiso 1 1 calc R U . . .
C6C C 0.72110(13) 0.75574(13) 0.54290(11) 0.0674(11) Uani 1 1 d G U . . .
N8C N 0.80181(11) 0.83323(12) 0.58874(10) 0.0591(8) Uani 1 1 d G U . . .
C7C C 0.78572(14) 0.77808(13) 0.55183(11) 0.0701(11) Uani 1 1 d G U . . .
C11C C 0.84552(18) 0.75704(12) 0.53311(12) 0.0877(16) Uani 1 1 d G U . . .
H11C H 0.849365 0.721080 0.508033 0.105 Uiso 1 1 calc R U . . .
C10C C 0.89858(13) 0.79919(16) 0.55846(13) 0.0902(16) Uani 1 1 d G U . . .
H10C H 0.944147 0.796382 0.553315 0.108 Uiso 1 1 calc R U . . .
N9C N 0.87156(11) 0.84628(12) 0.59284(11) 0.0681(9) Uani 1 1 d G U . . .
C12C C 0.9042(2) 0.8978(2) 0.62583(18) 0.0684(11) Uani 1 1 d . U . . .
H12E H 0.948817 0.886488 0.638375 0.082 Uiso 1 1 calc R U . . .
H12F H 0.879742 0.905248 0.659661 0.082 Uiso 1 1 calc R U . . .
C13C C 0.91106(18) 0.9589(2) 0.59608(17) 0.0595(10) Uani 1 1 d . U . . .
C14C C 0.91067(17) 0.9604(2) 0.53820(16) 0.0530(9) Uani 1 1 d . U . . .
H14C H 0.904625 0.921635 0.515415 0.064 Uiso 1 1 calc R U . . .
C15C C 0.91902(17) 1.0181(2) 0.51335(16) 0.0516(9) Uani 1 1 d . U . . .
C16C C 0.9297(2) 1.0756(2) 0.54599(18) 0.0637(11) Uani 1 1 d . U . . .
H16C H 0.935613 1.115076 0.528888 0.076 Uiso 1 1 calc R U . . .
C17C C 0.9314(2) 1.0740(3) 0.60375(19) 0.0715(12) Uani 1 1 d . U . . .
H17C H 0.939472 1.112702 0.626580 0.086 Uiso 1 1 calc R U . . .
C18C C 0.9214(2) 1.0165(3) 0.62861(18) 0.0693(11) Uani 1 1 d . U . . .
H18C H 0.921605 1.016273 0.668280 0.083 Uiso 1 1 calc R U . . .
N19C N 0.91525(14) 1.01401(16) 0.45297(13) 0.0506(7) Uani 1 1 d . U . . .
N20C N 0.91806(16) 1.06717(16) 0.43204(14) 0.0556(8) Uani 1 1 d . U . . .
C21C C 0.91770(18) 1.06335(19) 0.37204(16) 0.0523(9) Uani 1 1 d . U . . .
C22C C 0.92523(17) 1.00779(19) 0.33970(15) 0.0491(8) Uani 1 1 d . U . . .
H22C H 0.926721 0.968482 0.357096 0.059 Uiso 1 1 calc R U . . .
C23C C 0.93057(18) 1.00901(19) 0.28269(16) 0.0519(9) Uani 1 1 d . U . . .
C24C C 0.92768(19) 1.0673(2) 0.25736(18) 0.0608(10) Uani 1 1 d . U . . .
H24C H 0.931759 1.068851 0.218167 0.073 Uiso 1 1 calc R U . . .
C25C C 0.9189(2) 1.1226(2) 0.28950(19) 0.0644(11) Uani 1 1 d . U . . .
H25C H 0.916030 1.161743 0.272044 0.077 Uiso 1 1 calc R U . . .
C26C C 0.91419(19) 1.1211(2) 0.34661(18) 0.0600(10) Uani 1 1 d . U . . .
H26C H 0.908604 1.159078 0.368520 0.072 Uiso 1 1 calc R U . . .
C27C C 0.9389(2) 0.9471(2) 0.25054(15) 0.0564(10) Uani 1 1 d . U . . .
H27E H 0.966026 0.921193 0.274684 0.068 Uiso 1 1 calc R U . . .
H27F H 0.894892 0.923424 0.243003 0.068 Uiso 1 1 calc R U . . .
N28C N 0.96965(16) 0.95241(16) 0.19708(13) 0.0557(8) Uani 1 1 d . U . . .
N29C N 0.93654(15) 0.93357(15) 0.14726(12) 0.0515(7) Uani 1 1 d . U . . .
C30C C 0.98176(18) 0.93990(19) 0.10884(16) 0.0521(9) Uani 1 1 d . U . . .
C31C C 1.0433(2) 0.9621(2) 0.13471(18) 0.0664(11) Uani 1 1 d . U . . .
H31C H 1.083470 0.970362 0.117247 0.080 Uiso 1 1 calc R U . . .
C32C C 1.0337(2) 0.9694(2) 0.19032(19) 0.0704(12) Uani 1 1 d . U . . .
H32C H 1.066439 0.983990 0.219343 0.084 Uiso 1 1 calc R U . . .
C33C C 0.96046(19) 0.92447(18) 0.04962(15) 0.0518(9) Uani 1 1 d . U . . .
N34C N 0.89469(16) 0.91384(15) 0.03801(12) 0.0525(7) Uani 1 1 d . U . . .
C35C C 0.8721(2) 0.8999(2) -0.01547(16) 0.0598(10) Uani 1 1 d . U . . .
H35C H 0.825770 0.892862 -0.023942 0.072 Uiso 1 1 calc R U . . .
C36C C 0.9136(2) 0.8952(2) -0.05912(17) 0.0658(11) Uani 1 1 d . U . . .
H36C H 0.896109 0.885022 -0.096618 0.079 Uiso 1 1 calc R U . . .
C37C C 0.9804(2) 0.9057(2) -0.04667(18) 0.0685(11) Uani 1 1 d . U . . .
H37C H 1.009919 0.902532 -0.075664 0.082 Uiso 1 1 calc R U . . .
C38C C 1.0049(2) 0.9210(2) 0.00799(18) 0.0636(11) Uani 1 1 d . U . . .
H38C H 1.051082 0.928919 0.017036 0.076 Uiso 1 1 calc R U . . .
N1D N 0.83260(16) 0.48506(15) 0.30944(14) 0.0563(8) Uani 1 1 d . U . . .
C2D C 0.80862(19) 0.52336(18) 0.34984(17) 0.0531(9) Uani 1 1 d . U . . .
C3D C 0.8280(2) 0.58834(19) 0.35556(19) 0.0597(10) Uani 1 1 d . U . . .
H3D H 0.811047 0.614571 0.383908 0.072 Uiso 1 1 calc R U . . .
C4D C 0.8714(2) 0.6146(2) 0.3203(2) 0.0660(11) Uani 1 1 d . U . . .
H4D H 0.884517 0.659055 0.323820 0.079 Uiso 1 1 calc R U . . .
C5D C 0.8960(2) 0.5760(2) 0.2800(2) 0.0717(12) Uani 1 1 d . U . . .
H5D H 0.926180 0.593418 0.255125 0.086 Uiso 1 1 calc R U . . .
C6D C 0.8760(2) 0.5115(2) 0.27597(19) 0.0662(11) Uani 1 1 d . U . . .
H6D H 0.893721 0.484854 0.248402 0.079 Uiso 1 1 calc R U . . .
C7D C 0.76291(18) 0.49127(18) 0.38471(16) 0.0513(9) Uani 1 1 d . U . . .
N8D N 0.75458(15) 0.42637(14) 0.37975(13) 0.0508(7) Uani 1 1 d . U . . .
N9D N 0.71287(16) 0.40967(15) 0.41909(13) 0.0534(7) Uani 1 1 d . U . . .
C10D C 0.6942(2) 0.4619(2) 0.44741(17) 0.0596(10) Uani 1 1 d . U . . .
H10D H 0.664907 0.461956 0.476693 0.071 Uiso 1 1 calc R U . . .
C11D C 0.7247(2) 0.5143(2) 0.42668(18) 0.0585(10) Uani 1 1 d . U . . .
H11D H 0.720868 0.557676 0.438277 0.070 Uiso 1 1 calc R U . . .
C12D C 0.6930(2) 0.3427(2) 0.42784(18) 0.0625(10) Uani 1 1 d . U . . .
H12G H 0.685558 0.338828 0.467982 0.075 Uiso 1 1 calc R U . . .
H12H H 0.729698 0.316682 0.418820 0.075 Uiso 1 1 calc R U . . .
C13D C 0.6316(2) 0.3159(2) 0.39326(19) 0.0628(10) Uani 1 1 d . U . . .
C14D C 0.5910(2) 0.3538(2) 0.36347(17) 0.0602(10) Uani 1 1 d . U . . .
H14D H 0.601276 0.398769 0.365576 0.072 Uiso 1 1 calc R U . . .
C15D C 0.5359(2) 0.3275(2) 0.33086(19) 0.0657(11) Uani 1 1 d . U . . .
C16D C 0.5199(3) 0.2613(2) 0.3287(3) 0.0868(15) Uani 1 1 d . U . . .
H16D H 0.482438 0.242425 0.306195 0.104 Uiso 1 1 calc R U . . .
C17D C 0.5583(3) 0.2248(2) 0.3588(3) 0.106(2) Uani 1 1 d . U . . .
H17D H 0.546754 0.180089 0.357979 0.127 Uiso 1 1 calc R U . . .
C18D C 0.6143(3) 0.2507(2) 0.3912(3) 0.0899(16) Uani 1 1 d . U . . .
H18D H 0.640639 0.223777 0.411884 0.108 Uiso 1 1 calc R U . . .
N19D N 0.49913(18) 0.37193(19) 0.30225(16) 0.0697(10) Uani 1 1 d . U . . .
N20D N 0.4647(2) 0.3482(2) 0.26000(19) 0.0911(13) Uani 1 1 d D U . . .
C21D C 0.4222(9) 0.3993(8) 0.2426(7) 0.081(4) Uani 0.451(15) 1 d D U P A 1
C22D C 0.4138(9) 0.4585(7) 0.2712(7) 0.071(3) Uani 0.451(15) 1 d D U P A 1
H22D H 0.436164 0.467918 0.307190 0.085 Uiso 0.451(15) 1 calc DR U P A 1
C23D C 0.3756(8) 0.5028(9) 0.2502(8) 0.085(3) Uani 0.451(15) 1 d D U P A 1
C24D C 0.3422(9) 0.4909(8) 0.1963(7) 0.104(5) Uani 0.451(15) 1 d D U P A 1
H24D H 0.316544 0.521641 0.179998 0.125 Uiso 0.451(15) 1 calc DR U P A 1
C25D C 0.3488(12) 0.4328(9) 0.1688(9) 0.123(6) Uani 0.451(15) 1 d D U P A 1
H25D H 0.325654 0.422980 0.133179 0.148 Uiso 0.451(15) 1 calc DR U P A 1
C26D C 0.3865(9) 0.3895(8) 0.1900(6) 0.103(4) Uani 0.451(15) 1 d D U P A 1
H26D H 0.389274 0.350436 0.168658 0.124 Uiso 0.451(15) 1 calc R U P A 1
C27D C 0.3653(6) 0.5660(8) 0.2819(7) 0.084(3) Uani 0.396(8) 1 d D U P A 1
H27G H 0.377880 0.562162 0.322155 0.101 Uiso 0.396(8) 1 calc R U P A 1
H27H H 0.396084 0.599728 0.268572 0.101 Uiso 0.396(8) 1 calc R U P A 1
N29D N 0.2841(4) 0.6406(5) 0.2490(5) 0.079(4) Uani 0.396(8) 1 d DG U P A 1
C30D C 0.2145(5) 0.6422(6) 0.2483(5) 0.092(4) Uani 0.396(8) 1 d DG U P A 1
C31D C 0.1888(4) 0.5889(7) 0.2763(6) 0.119(5) Uani 0.396(8) 1 d DG U P A 1
H31D H 0.143590 0.578247 0.281935 0.143 Uiso 0.396(8) 1 calc DR U P A 1
C32D C 0.2426(5) 0.5545(6) 0.2943(6) 0.129(5) Uani 0.396(8) 1 d DG U P A 1
H32D H 0.239675 0.516689 0.314090 0.155 Uiso 0.396(8) 1 calc DR U P A 1
N28D N 0.3015(4) 0.5864(6) 0.2774(5) 0.095(4) Uani 0.396(8) 1 d DG U P A 1
C33D C 0.1828(3) 0.6780(3) 0.2090(2) 0.0960(17) Uani 1 1 d D U . . .
N34D N 0.22393(19) 0.7285(2) 0.19795(16) 0.0722(10) Uani 1 1 d . U . . .
C35D C 0.1989(2) 0.7799(3) 0.1782(2) 0.0827(14) Uani 1 1 d . U . . .
H35D H 0.228833 0.814257 0.169301 0.099 Uiso 1 1 calc R U . . .
C36D C 0.1320(3) 0.7864(3) 0.1699(2) 0.0901(15) Uani 1 1 d . U . . .
H36D H 0.115978 0.823531 0.155117 0.108 Uiso 1 1 calc R U . . .
C37D C 0.0899(3) 0.7368(4) 0.1840(3) 0.1011(17) Uani 1 1 d . U . . .
H37D H 0.043648 0.740650 0.181076 0.121 Uiso 1 1 calc R U . . .
C38D C 0.1136(3) 0.6797(4) 0.2027(3) 0.121(2) Uani 1 1 d . U . . .
H38D H 0.084326 0.644422 0.210702 0.145 Uiso 1 1 calc R U . . .
N1E N 0.84957(16) 0.80705(16) 0.10202(13) 0.0562(8) Uani 1 1 d . U . . .
C2E C 0.9029(2) 0.7785(2) 0.1206(2) 0.0680(11) Uani 1 1 d . U . . .
H2E H 0.936819 0.802835 0.143645 0.082 Uiso 1 1 calc R U . . .
C3E C 0.9098(3) 0.7148(2) 0.1069(2) 0.0834(14) Uani 1 1 d . U . . .
H3E H 0.948064 0.695901 0.120390 0.100 Uiso 1 1 calc R U . . .
C4E C 0.8610(3) 0.6788(3) 0.0738(2) 0.0824(13) Uani 1 1 d . U . . .
H4E H 0.864824 0.634869 0.064183 0.099 Uiso 1 1 calc R U . . .
C5E C 0.8066(3) 0.7081(2) 0.0548(2) 0.0742(12) Uani 1 1 d . U . . .
H5E H 0.772370 0.684668 0.031511 0.089 Uiso 1 1 calc R U . . .
C6E C 0.8021(2) 0.7716(2) 0.06989(17) 0.0591(10) Uani 1 1 d . U . . .
C7E C 0.7467(2) 0.8063(2) 0.04931(16) 0.0618(10) Uani 1 1 d . U . . .
N8E N 0.75115(16) 0.87037(18) 0.05904(13) 0.0592(8) Uani 1 1 d . U . . .
N9E N 0.69630(17) 0.8902(2) 0.03256(14) 0.0663(9) Uani 1 1 d . U . . .
C10E C 0.6583(2) 0.8400(3) 0.00822(19) 0.0792(13) Uani 1 1 d . U . . .
H10E H 0.616832 0.841827 -0.012010 0.095 Uiso 1 1 calc R U . . .
C11E C 0.6890(2) 0.7854(3) 0.01727(19) 0.0742(12) Uani 1 1 d . U . . .
H11E H 0.674073 0.742775 0.004416 0.089 Uiso 1 1 calc R U . . .
C12E C 0.6866(2) 0.9569(3) 0.02821(18) 0.0733(12) Uani 1 1 d . U . . .
H12I H 0.658119 0.961190 -0.006241 0.088 Uiso 1 1 calc R U . . .
H12J H 0.729968 0.980225 0.023737 0.088 Uiso 1 1 calc R U . . .
C13E C 0.6561(2) 0.9885(3) 0.07705(18) 0.0679(11) Uani 1 1 d . U . . .
C14E C 0.6329(2) 0.9557(3) 0.12081(18) 0.0689(11) Uani 1 1 d . U . . .
H14E H 0.637148 0.911195 0.122159 0.083 Uiso 1 1 calc R U . . .
C15E C 0.6031(2) 0.9888(3) 0.16330(18) 0.0696(11) Uani 1 1 d . U . . .
C16E C 0.5956(2) 1.0524(3) 0.1611(2) 0.0737(12) Uani 1 1 d . U . . .
H16E H 0.574268 1.073853 0.189837 0.088 Uiso 1 1 calc R U . . .
C17E C 0.6189(2) 1.0859(3) 0.1175(2) 0.0812(13) Uani 1 1 d . U . . .
H17E H 0.614344 1.130364 0.116400 0.097 Uiso 1 1 calc R U . . .
C18E C 0.6487(2) 1.0541(3) 0.0757(2) 0.0761(12) Uani 1 1 d . U . . .
H18E H 0.664454 1.076789 0.045412 0.091 Uiso 1 1 calc R U . . .
N19E N 0.57834(18) 0.9587(2) 0.21151(15) 0.0724(10) Uani 1 1 d . U . . .
N20E N 0.58319(18) 0.9000(2) 0.21159(16) 0.0713(10) Uani 1 1 d . U . . .
C21E C 0.5611(2) 0.8724(3) 0.26072(18) 0.0685(11) Uani 1 1 d . U . . .
C22E C 0.5383(2) 0.8084(2) 0.25580(19) 0.0681(11) Uani 1 1 d . U . . .
H22E H 0.538738 0.784716 0.220819 0.082 Uiso 1 1 calc R U . . .
C23E C 0.5151(2) 0.7788(2) 0.30109(18) 0.0650(11) Uani 1 1 d . U . . .
C24E C 0.5178(2) 0.8125(3) 0.35269(19) 0.0738(12) Uani 1 1 d . U . . .
H24E H 0.502760 0.791917 0.384305 0.089 Uiso 1 1 calc R U . . .
C25E C 0.5421(2) 0.8758(3) 0.35862(19) 0.0745(12) Uani 1 1 d . U . . .
H25E H 0.543607 0.898189 0.394345 0.089 Uiso 1 1 calc R U . . .
C26E C 0.5644(2) 0.9073(3) 0.31302(18) 0.0704(12) Uani 1 1 d . U . . .
H26E H 0.581321 0.950907 0.317050 0.084 Uiso 1 1 calc R U . . .
C27E C 0.4882(2) 0.7094(3) 0.29812(19) 0.0747(12) Uani 1 1 d . U . . .
H27I H 0.518702 0.685595 0.321194 0.090 Uiso 1 1 calc R U . . .
H27J H 0.445123 0.706618 0.315100 0.090 Uiso 1 1 calc R U . . .
N28E N 0.47914(18) 0.67782(19) 0.24162(16) 0.0693(9) Uani 1 1 d . U . . .
N29E N 0.42414(17) 0.68155(18) 0.20706(15) 0.0655(9) Uani 1 1 d . U . . .
C30E C 0.4322(2) 0.6441(2) 0.1620(2) 0.0684(11) Uani 1 1 d . U . . .
C31E C 0.4926(2) 0.6169(2) 0.1669(2) 0.0716(12) Uani 1 1 d . U . . .
H31E H 0.510137 0.588853 0.140393 0.086 Uiso 1 1 calc R U . . .
C32E C 0.5204(2) 0.6394(2) 0.2177(2) 0.0728(12) Uani 1 1 d . U . . .
H32E H 0.562018 0.629718 0.233772 0.087 Uiso 1 1 calc R U . . .
C33E C 0.3789(2) 0.6351(3) 0.1175(2) 0.0762(12) Uani 1 1 d . U . . .
N34E N 0.32512(18) 0.6672(2) 0.12738(16) 0.0720(10) Uani 1 1 d . U . . .
C35E C 0.2739(3) 0.6598(3) 0.0886(2) 0.0898(16) Uani 1 1 d . U . . .
H35E H 0.235720 0.681479 0.095317 0.108 Uiso 1 1 calc R U . . .
C36E C 0.2742(3) 0.6220(4) 0.0391(3) 0.115(2) Uani 1 1 d . U . . .
H36E H 0.237685 0.618865 0.011903 0.138 Uiso 1 1 calc R U . . .
C37E C 0.3279(3) 0.5896(4) 0.0305(3) 0.128(3) Uani 1 1 d . U . . .
H37E H 0.328766 0.562681 -0.002636 0.153 Uiso 1 1 calc R U . . .
C38E C 0.3814(3) 0.5954(3) 0.0696(3) 0.1033(19) Uani 1 1 d . U . . .
H38E H 0.419060 0.572754 0.063720 0.124 Uiso 1 1 calc R U . . .
N1F N 0.3477(6) 0.7808(6) 0.2810(4) 0.085(3) Uani 0.386(8) 1 d DG U P A 1
C6F C 0.3698(7) 0.8434(6) 0.2722(4) 0.091(4) Uani 0.386(8) 1 d DG U P A 1
C5F C 0.3809(5) 0.8885(5) 0.3174(5) 0.093(4) Uani 0.386(8) 1 d DG U P A 1
H5F H 0.395934 0.931264 0.311407 0.112 Uiso 0.386(8) 1 calc DR U P A 1
C4F C 0.3699(6) 0.8709(6) 0.3713(4) 0.103(4) Uani 0.386(8) 1 d DG U P A 1
H4F H 0.377492 0.901667 0.402113 0.123 Uiso 0.386(8) 1 calc R U P A 1
C3F C 0.3479(7) 0.8082(6) 0.3800(4) 0.101(5) Uani 0.386(8) 1 d DG U P A 1
H3F H 0.340380 0.796225 0.416820 0.122 Uiso 0.386(8) 1 calc R U P A 1
C2F C 0.3368(6) 0.7632(5) 0.3348(5) 0.097(4) Uani 0.386(8) 1 d DG U P A 1
H2F H 0.321711 0.720379 0.340821 0.116 Uiso 0.386(8) 1 calc DR U P A 1
N8F N 0.3568(5) 0.8087(3) 0.1759(5) 0.086(3) Uani 0.486(11) 1 d DG U P A 1
N9F N 0.3665(5) 0.8391(4) 0.1253(5) 0.095(3) Uani 0.486(11) 1 d DG U P A 1
C10F C 0.3920(6) 0.9032(4) 0.1396(7) 0.123(4) Uani 0.486(11) 1 d DG U P A 1
H10F H 0.403092 0.934464 0.113953 0.148 Uiso 0.486(11) 1 calc DR U P A 1
C11F C 0.3981(7) 0.9125(4) 0.1990(7) 0.118(5) Uani 0.486(11) 1 d DG U P A 1
H11F H 0.413981 0.950945 0.220051 0.141 Uiso 0.486(11) 1 calc R U P A 1
C7F C 0.3764(5) 0.8541(5) 0.2214(5) 0.091(3) Uani 0.486(11) 1 d DG U P A 1
C12F C 0.3498(5) 0.8162(5) 0.0845(4) 0.148(3) Uani 1 1 d D U . A 1
H12K H 0.338096 0.850162 0.059683 0.178 Uiso 1 1 calc R U . A 1
H12L H 0.308577 0.789239 0.088991 0.178 Uiso 1 1 calc R U . A 1
C15F C 0.5022(3) 0.7233(5) 0.0537(3) 0.094(3) Uani 0.593(9) 1 d DG U P A 1
C16F C 0.4840(4) 0.6927(5) 0.0013(3) 0.124(4) Uani 0.593(9) 1 d DG U P A 1
H16F H 0.512939 0.665621 -0.015929 0.148 Uiso 0.593(9) 1 calc R U P A 1
C17F C 0.4233(5) 0.7018(5) -0.0259(3) 0.144(4) Uani 0.593(9) 1 d DG U P A 1
H17F H 0.410859 0.680841 -0.061709 0.173 Uiso 0.593(9) 1 calc R U P A 1
C18F C 0.3810(4) 0.7414(6) -0.0007(4) 0.142(4) Uani 0.593(9) 1 d DG U P A 1
H18F H 0.339532 0.747575 -0.019293 0.170 Uiso 0.593(9) 1 calc R U P A 1
C13F C 0.3992(4) 0.7720(5) 0.0517(4) 0.111(4) Uani 0.593(9) 1 d DG U P A 1
C14F C 0.4599(4) 0.7630(4) 0.0789(3) 0.091(3) Uani 0.593(9) 1 d DG U P A 1
H14F H 0.472362 0.783869 0.114685 0.110 Uiso 0.593(9) 1 calc R U P A 1
N19F N 0.5657(4) 0.7113(4) 0.0771(3) 0.082(3) Uani 0.611(14) 1 d . U P A 1
N20F N 0.5831(8) 0.7429(7) 0.1211(8) 0.064(3) Uani 0.611(14) 1 d . U P A 1
C21F C 0.6470(9) 0.7268(7) 0.1445(6) 0.065(3) Uani 0.58(3) 1 d D U P A 1
C22F C 0.6855(12) 0.7762(10) 0.1759(12) 0.062(3) Uani 0.58(3) 1 d . U P A 1
H22F H 0.669684 0.817246 0.180431 0.074 Uiso 0.58(3) 1 calc R U P A 1
C23F C 0.7466(11) 0.7652(8) 0.2004(13) 0.064(3) Uani 0.58(3) 1 d D U P A 1
C24F C 0.7681(9) 0.7038(7) 0.1936(10) 0.072(4) Uani 0.58(3) 1 d D U P A 1
H24F H 0.809929 0.695699 0.210405 0.087 Uiso 0.58(3) 1 calc R U P A 1
C25F C 0.7302(9) 0.6552(6) 0.1635(8) 0.076(4) Uani 0.58(3) 1 d D U P A 1
H25F H 0.745622 0.613854 0.160142 0.091 Uiso 0.58(3) 1 calc R U P A 1
C26F C 0.6685(9) 0.6662(6) 0.1376(7) 0.072(3) Uani 0.58(3) 1 d D U P A 1
H26F H 0.642320 0.633060 0.115885 0.087 Uiso 0.58(3) 1 calc R U P A 1
C27F C 0.7943(3) 0.8143(2) 0.2354(2) 0.0700(11) Uani 1 1 d . U . . .
H27K H 0.795(2) 0.804(2) 0.275(2) 0.084 Uiso 1 1 d . U . . .
H27L H 0.843(3) 0.814(2) 0.227(2) 0.084 Uiso 1 1 d . U . . .
N28F N 0.77374(16) 0.87790(18) 0.23163(14) 0.0617(8) Uani 1 1 d . U . . .
N29F N 0.79018(15) 0.91423(17) 0.18881(12) 0.0552(8) Uani 1 1 d . U . . .
C30F C 0.77346(19) 0.9729(2) 0.20332(16) 0.0582(10) Uani 1 1 d . U . . .
C31F C 0.7452(2) 0.9745(3) 0.25532(17) 0.0687(11) Uani 1 1 d . U . . .
H31F H 0.728756 1.009879 0.274576 0.082 Uiso 1 1 calc R U . . .
C32F C 0.7468(2) 0.9141(3) 0.27179(18) 0.0714(12) Uani 1 1 d . U . . .
H32F H 0.731599 0.899451 0.305820 0.086 Uiso 1 1 calc R U . . .
C33F C 0.79012(19) 1.0242(2) 0.16646(16) 0.0586(10) Uani 1 1 d . U . . .
N34F N 0.81834(15) 1.00545(16) 0.11926(13) 0.0546(8) Uani 1 1 d . U . . .
C35F C 0.8368(2) 1.0506(2) 0.08511(18) 0.0637(10) Uani 1 1 d . U . . .
H35F H 0.856577 1.038081 0.051824 0.076 Uiso 1 1 calc R U . . .
C36F C 0.8285(2) 1.1147(2) 0.0957(2) 0.0759(12) Uani 1 1 d . U . . .
H36F H 0.841962 1.145231 0.070169 0.091 Uiso 1 1 calc R U . . .
C37F C 0.8003(3) 1.1333(2) 0.1442(2) 0.0801(13) Uani 1 1 d . U . . .
H37F H 0.794681 1.177011 0.152967 0.096 Uiso 1 1 calc R U . . .
C38F C 0.7805(2) 1.0878(2) 0.1797(2) 0.0718(12) Uani 1 1 d . U . . .
H38F H 0.760327 1.099626 0.212958 0.086 Uiso 1 1 calc R U . . .
N1G N 0.3291(4) 0.7513(4) 0.2939(3) 0.0696(19) Uani 0.614(8) 1 d D U P A 2
C2G C 0.3140(5) 0.7186(5) 0.3392(3) 0.082(3) Uani 0.614(8) 1 d D U P A 2
H2G H 0.304(4) 0.6729(11) 0.3367(18) 0.08(2) Uiso 0.614(8) 1 d D . P A 2
C3G C 0.3187(5) 0.7493(5) 0.3928(4) 0.105(3) Uani 0.614(8) 1 d D U P A 2
H3G H 0.308694 0.725686 0.424214 0.126 Uiso 0.614(8) 1 calc R U P A 2
C4G C 0.3379(6) 0.8142(6) 0.4003(5) 0.105(3) Uani 0.614(8) 1 d D U P A 2
H4G H 0.341050 0.835457 0.436572 0.127 Uiso 0.614(8) 1 calc R U P A 2
C5G C 0.3522(5) 0.8469(5) 0.3540(4) 0.093(3) Uani 0.614(8) 1 d D U P A 2
H5G H 0.364602 0.891467 0.357902 0.112 Uiso 0.614(8) 1 calc DR U P A 2
C6G C 0.3485(4) 0.8145(4) 0.3014(4) 0.073(2) Uani 0.614(8) 1 d D U P A 2
C7G C 0.3604(6) 0.8445(5) 0.2542(5) 0.067(3) Uani 0.514(11) 1 d D U P A 2
N8G N 0.3520(5) 0.8124(4) 0.2034(4) 0.063(2) Uani 0.514(11) 1 d D U P A 2
N9G N 0.3648(5) 0.8527(5) 0.1617(5) 0.080(3) Uani 0.514(11) 1 d D U P A 2
C10G C 0.3843(9) 0.9124(6) 0.1844(6) 0.095(4) Uani 0.514(11) 1 d D U P A 2
H10G H 0.396585 0.949109 0.164971 0.12(4) Uiso 0.514(11) 1 calc DR . P A 2
C11G C 0.3826(6) 0.9083(5) 0.2429(6) 0.095(3) Uani 0.514(11) 1 d D U P A 2
H11G H 0.394327 0.942522 0.270283 0.114 Uiso 0.514(11) 1 calc R U P A 2
C13G C 0.4084(6) 0.7976(9) 0.0812(6) 0.085(4) Uani 0.407(9) 1 d D U P A 2
H13G H 0.374753 0.819158 0.097899 0.102 Uiso 0.407(9) 1 calc R U P A 2
C14G C 0.4688(5) 0.7963(8) 0.1103(5) 0.081(4) Uani 0.407(9) 1 d D U P A 2
H14G H 0.477366 0.819531 0.145589 0.097 Uiso 0.407(9) 1 calc R U P A 2
C15G C 0.5176(6) 0.7613(7) 0.0885(5) 0.081(3) Uani 0.407(9) 1 d D U P A 2
C16G C 0.5056(7) 0.7317(10) 0.0346(7) 0.100(5) Uani 0.407(9) 1 d D U P A 2
H16G H 0.539365 0.709703 0.018536 0.120 Uiso 0.407(9) 1 calc R U P A 2
C17G C 0.4451(7) 0.7335(10) 0.0038(6) 0.118(4) Uani 0.407(9) 1 d D U P A 2
H17G H 0.437139 0.712350 -0.032404 0.141 Uiso 0.407(9) 1 calc R U P A 2
C18G C 0.3960(9) 0.7680(12) 0.0282(8) 0.112(5) Uani 0.407(9) 1 d D U P A 2
H18G H 0.354624 0.770669 0.008066 0.135 Uiso 0.407(9) 1 calc R U P A 2
N19G N 0.5754(14) 0.7623(12) 0.1212(14) 0.079(5) Uani 0.389(14) 1 d . U P A 2
N20G N 0.6065(6) 0.7101(7) 0.1127(5) 0.090(4) Uani 0.496(18) 1 d . U . A 2
C21G C 0.6673(12) 0.7086(14) 0.1454(9) 0.075(4) Uani 0.42(3) 1 d D U P A 2
C22G C 0.6975(18) 0.7626(16) 0.1776(17) 0.068(5) Uani 0.42(3) 1 d . U P A 2
H22G H 0.676169 0.801013 0.180186 0.082 Uiso 0.42(3) 1 calc R U P A 2
C23G C 0.7600(16) 0.7587(13) 0.2058(18) 0.066(5) Uani 0.42(3) 1 d D U P A 2
C24G C 0.7884(14) 0.6996(12) 0.2032(13) 0.072(4) Uani 0.42(3) 1 d D U P A 2
H24G H 0.830296 0.696419 0.222389 0.086 Uiso 0.42(3) 1 calc R U P A 2
C25G C 0.7573(13) 0.6471(11) 0.1739(9) 0.081(4) Uani 0.42(3) 1 d D U P A 2
H25G H 0.776959 0.607717 0.173510 0.097 Uiso 0.42(3) 1 calc R U P A 2
C26G C 0.6961(14) 0.6509(13) 0.1442(7) 0.073(4) Uani 0.42(3) 1 d D U P A 2
H26G H 0.674492 0.614404 0.123496 0.088 Uiso 0.42(3) 1 calc R U P A 2
C21H C 0.4333(7) 0.3897(6) 0.2247(5) 0.069(3) Uani 0.549(15) 1 d D U P A 2
C22H C 0.4137(8) 0.4453(7) 0.2498(5) 0.071(3) Uani 0.549(15) 1 d D U P A 2
H22H H 0.427628 0.456196 0.288024 0.03(2) Uiso 0.549(15) 1 calc DR . P A 2
C23H C 0.3757(6) 0.4849(6) 0.2225(6) 0.072(3) Uani 0.549(15) 1 d D U P A 2
C24H C 0.3574(7) 0.4662(6) 0.1656(6) 0.089(3) Uani 0.549(15) 1 d D U P A 2
H24H H 0.331243 0.492239 0.143786 0.17(6) Uiso 0.549(15) 1 calc DR . P A 2
C25H C 0.3771(6) 0.4105(6) 0.1415(5) 0.091(3) Uani 0.549(15) 1 d D U P A 2
H25H H 0.365340 0.399951 0.102839 0.13(4) Uiso 0.549(15) 1 calc DR . P A 2
C26H C 0.4122(6) 0.3704(6) 0.1704(4) 0.084(3) Uani 0.549(15) 1 d D U P A 2
H26H H 0.421926 0.330401 0.153836 0.101 Uiso 0.549(15) 1 calc R U P A 2
C27H C 0.3575(5) 0.5411(6) 0.2514(5) 0.090(3) Uani 0.604(8) 1 d D U P A 2
H27M H 0.389056 0.577258 0.243502 0.108 Uiso 0.604(8) 1 calc R U P A 2
H27N H 0.362673 0.535527 0.292175 0.108 Uiso 0.604(8) 1 calc R U P A 2
N28H N 0.2919(4) 0.5584(4) 0.2383(4) 0.090(2) Uani 0.604(8) 1 d D U P A 2
N29H N 0.2778(4) 0.6203(4) 0.2278(4) 0.068(2) Uani 0.604(8) 1 d D U P A 2
C30H C 0.2107(4) 0.6170(4) 0.2187(4) 0.077(2) Uani 0.604(8) 1 d D U P A 2
C31H C 0.1842(5) 0.5533(5) 0.2251(6) 0.115(4) Uani 0.604(8) 1 d D U P A 2
H31H H 0.138766 0.538142 0.221137 0.14(2) Uiso 0.604(8) 1 calc DR U P A 2
C32H C 0.2365(5) 0.5174(5) 0.2382(6) 0.125(4) Uani 0.604(8) 1 d D U P A 2
H32H H 0.234193 0.473412 0.245584 0.14(2) Uiso 0.604(8) 1 calc DR U P A 2
O1S O 1.01363(16) 0.74295(15) 0.49516(14) 0.0746(8) Uani 1 1 d . U . . .
H1S H 1.050768 0.762591 0.504105 0.112 Uiso 1 1 calc R U . . .
C2S C 0.9954(3) 0.7515(3) 0.4392(2) 0.0931(16) Uani 1 1 d . U . . .
H2SA H 0.961529 0.717689 0.424876 0.140 Uiso 1 1 calc R U . . .
H2SB H 1.034113 0.749761 0.417140 0.140 Uiso 1 1 calc R U . . .
H2SC H 0.977639 0.793187 0.436305 0.140 Uiso 1 1 calc R U . . .
O3S O 1.0454(3) 0.5053(4) 0.3031(3) 0.167(3) Uani 0.881(10) 1 d . U P . .
H3S H 1.043424 0.497945 0.268107 0.251 Uiso 0.881(10) 1 calc R U P . .
C4S C 1.0919(4) 0.4702(6) 0.3277(5) 0.186(6) Uani 0.881(10) 1 d . U P . .
H4SA H 1.071623 0.444129 0.355580 0.279 Uiso 0.881(10) 1 calc R U P . .
H4SB H 1.128127 0.499111 0.346145 0.279 Uiso 0.881(10) 1 calc R U P . .
H4SC H 1.109258 0.442351 0.298976 0.279 Uiso 0.881(10) 1 calc R U P . .
B10X B 0.9198(2) 0.8338(3) 0.78118(19) 0.0640(12) Uani 1 1 d D U . . .
F11X F 0.86176(15) 0.81811(18) 0.80461(13) 0.1085(11) Uani 1 1 d D U . . .
F12X F 0.97355(13) 0.84028(15) 0.81982(10) 0.0812(7) Uani 1 1 d D U . . .
F13X F 0.91437(18) 0.89340(17) 0.75934(15) 0.1108(10) Uani 1 1 d D U . . .
F14X F 0.92984(15) 0.79344(16) 0.73621(13) 0.1007(10) Uani 1 1 d D U . . .
B15X B 0.9769(3) 0.7804(3) 0.2834(3) 0.0780(15) Uani 1 1 d D U . . .
F16X F 0.93649(17) 0.8052(2) 0.31938(15) 0.1370(15) Uani 1 1 d D U . . .
F17X F 1.0383(2) 0.7865(4) 0.30739(18) 0.204(3) Uani 1 1 d D U . . .
F18X F 0.9827(3) 0.8145(2) 0.23806(16) 0.1572(19) Uani 1 1 d D U . . .
F19X F 0.9625(4) 0.7216(3) 0.2650(4) 0.276(5) Uani 1 1 d D U . . .
B20X B 0.6546(3) 1.0569(3) 0.3773(2) 0.0500(15) Uani 0.668(5) 1 d D U P . .
F21X F 0.6658(4) 1.1095(3) 0.4056(3) 0.146(3) Uani 0.668(5) 1 d D U P . .
F22X F 0.7068(3) 1.0213(3) 0.3745(2) 0.132(2) Uani 0.668(5) 1 d D U P . .
F23X F 0.6305(3) 1.0599(3) 0.3214(2) 0.135(2) Uani 0.668(5) 1 d D U P . .
F24X F 0.6068(2) 1.0182(2) 0.4049(2) 0.1078(17) Uani 0.668(5) 1 d D U P . .
B25X B 0.5162(3) 0.8078(4) -0.1170(3) 0.1002(19) Uani 1 1 d D U . . .
F26X F 0.4551(3) 0.7787(3) -0.1299(3) 0.137(3) Uani 0.734(8) 1 d D U P B 1
F27X F 0.5687(3) 0.7725(3) -0.1087(2) 0.1075(19) Uani 0.734(8) 1 d D U P B 1
F28X F 0.5317(4) 0.8562(4) -0.1515(3) 0.176(4) Uani 0.734(8) 1 d D U P B 1
F29X F 0.5128(2) 0.8430(3) -0.0654(2) 0.0901(15) Uani 0.734(8) 1 d D U P B 1
F26Y F 0.4904(8) 0.8070(7) -0.1717(5) 0.113(5) Uani 0.266(8) 1 d D U P B 2
F27Y F 0.5293(14) 0.7406(8) -0.1238(8) 0.188(9) Uani 0.266(8) 1 d D U P B 2
F28Y F 0.5746(10) 0.8420(16) -0.1175(11) 0.247(12) Uani 0.266(8) 1 d D U P B 2
F29Y F 0.4787(14) 0.8186(14) -0.0756(9) 0.226(12) Uani 0.266(8) 1 d D U P B 2
B30X B 0.1865(10) 0.7613(10) 0.4944(10) 0.217(9) Uani 0.490(12) 1 d D U P C 1
F31X F 0.1561(14) 0.7874(13) 0.4491(11) 0.397(14) Uani 0.490(12) 1 d D U P C 1
F32X F 0.1987(9) 0.6972(8) 0.4763(10) 0.270(9) Uani 0.490(12) 1 d D U P C 1
F33X F 0.2379(8) 0.8026(8) 0.5171(8) 0.203(7) Uani 0.490(12) 1 d D U P C 1
F34X F 0.1471(10) 0.7659(10) 0.5378(9) 0.225(8) Uani 0.490(12) 1 d D U P C 1
B35X B 0.4175(4) 0.6079(5) 0.4297(3) 0.125(2) Uani 1 1 d D U . . .
F36X F 0.4488(8) 0.6578(6) 0.4074(6) 0.206(7) Uani 0.515(10) 1 d D U P D 1
F37X F 0.4313(8) 0.6232(8) 0.4875(4) 0.222(7) Uani 0.515(10) 1 d D U P D 1
F38X F 0.3531(6) 0.6157(10) 0.4250(8) 0.226(8) Uani 0.515(10) 1 d D U P D 1
F39X F 0.4322(5) 0.5458(6) 0.4148(6) 0.179(6) Uani 0.515(10) 1 d D U P D 1
F36Y F 0.4536(12) 0.5595(13) 0.4501(10) 0.341(12) Uani 0.485(10) 1 d D U P D 2
F37Y F 0.3650(6) 0.6055(6) 0.4504(5) 0.149(5) Uani 0.485(10) 1 d D U P D 2
F38Y F 0.4601(6) 0.6608(9) 0.4382(5) 0.184(6) Uani 0.485(10) 1 d D U P D 2
F39Y F 0.4116(5) 0.5976(6) 0.3709(3) 0.153(5) Uani 0.485(10) 1 d D U P D 2
B40X B 0.7745(5) 0.4906(4) 0.0946(3) 0.134(3) Uani 0.88(2) 1 d D U . . .
F41X F 0.7612(9) 0.4270(4) 0.0822(5) 0.166(6) Uani 0.531(15) 1 d D U P E 1
F42X F 0.7091(5) 0.5121(6) 0.0917(4) 0.165(6) Uani 0.531(15) 1 d D U P E 1
F43X F 0.8100(8) 0.5151(8) 0.0545(5) 0.187(6) Uani 0.531(15) 1 d D U P E 1
F44X F 0.8006(5) 0.5074(6) 0.1470(3) 0.097(3) Uani 0.531(15) 1 d D U P E 1
F41Y F 0.7297(10) 0.4418(9) 0.1020(8) 0.206(8) Uani 0.469(15) 1 d D U P E 2
F42Y F 0.7645(14) 0.5423(6) 0.0609(8) 0.227(10) Uani 0.469(15) 1 d D U P E 2
F43Y F 0.8237(8) 0.4605(10) 0.0648(7) 0.201(7) Uani 0.469(15) 1 d D U P E 2
F44Y F 0.8188(13) 0.5120(14) 0.1397(8) 0.251(11) Uani 0.469(15) 1 d D U P E 2
B45X B 0.2047(3) 0.9169(3) 0.0645(2) 0.0699(13) Uani 1 1 d D U . . .
F46X F 0.17590(17) 0.97303(17) 0.05517(14) 0.1075(10) Uani 1 1 d D U . . .
F47X F 0.1555(2) 0.8702(2) 0.04510(16) 0.1387(14) Uani 1 1 d D U . . .
F48X F 0.21913(16) 0.91162(15) 0.11959(10) 0.0912(8) Uani 1 1 d D U . . .
F49X F 0.25758(16) 0.91484(19) 0.03360(13) 0.1134(12) Uani 1 1 d D U . . .
B30Y B 0.1908(4) 0.7970(5) 0.5187(4) 0.080(3) Uani 0.510(12) 1 d D U P C 2
F31Y F 0.1615(4) 0.8062(4) 0.4674(3) 0.110(3) Uani 0.510(12) 1 d D U P C 2
F32Y F 0.2412(7) 0.7559(9) 0.5105(5) 0.194(7) Uani 0.510(12) 1 d D U P C 2
F33Y F 0.2179(5) 0.8507(5) 0.5482(5) 0.155(4) Uani 0.510(12) 1 d D U P C 2
F34Y F 0.1469(5) 0.7655(4) 0.5486(4) 0.100(3) Uani 0.510(12) 1 d D U P C 2

loop_
_atom_site_aniso_label
_atom_site_aniso_U_11
_atom_site_aniso_U_22
_atom_site_aniso_U_33
_atom_site_aniso_U_23
_atom_site_aniso_U_13
_atom_site_aniso_U_12
Co01 0.0477(3) 0.0656(3) 0.0399(3) 0.0081(2) 0.0117(2) 0.0096(2)
Co02 0.0525(3) 0.0545(3) 0.0444(3) -0.0030(2) 0.0049(2) 0.0152(2)
Co03 0.0593(3) 0.0484(3) 0.0530(3) -0.0027(2) 0.0066(2) 0.0088(2)
Co04 0.0617(4) 0.0771(4) 0.0672(4) 0.0026(3) 0.0015(3) 0.0261(3)
N1A 0.0503(18) 0.0561(19) 0.0495(18) -0.0047(14) 0.0018(14) 0.0099(14)
C2A 0.057(2) 0.065(3) 0.056(2) 0.0012(19) 0.0042(18) 0.0138(19)
C3A 0.060(2) 0.075(3) 0.064(3) -0.005(2) 0.004(2) 0.024(2)
C4A 0.060(3) 0.076(3) 0.072(3) -0.010(2) 0.014(2) 0.019(2)
C5A 0.063(2) 0.066(3) 0.055(2) -0.0064(19) 0.0115(19) 0.008(2)
C6A 0.054(2) 0.057(2) 0.050(2) -0.0058(17) 0.0043(17) 0.0074(17)
C7A 0.059(2) 0.055(2) 0.046(2) -0.0094(17) 0.0042(17) 0.0073(18)
N8A 0.0590(19) 0.0570(19) 0.0467(17) -0.0031(14) 0.0022(14) 0.0142(15)
N9A 0.070(2) 0.066(2) 0.0454(18) 0.0004(15) 0.0010(15) 0.0250(17)
C10A 0.093(3) 0.064(3) 0.048(2) 0.0007(19) 0.010(2) 0.017(2)
C11A 0.077(3) 0.067(3) 0.048(2) -0.0009(19) 0.011(2) 0.011(2)
C12A 0.073(3) 0.057(2) 0.055(2) -0.0009(18) 0.0007(19) 0.023(2)
C13A 0.073(3) 0.059(2) 0.045(2) 0.0079(17) 0.0044(19) 0.0213(19)
C14A 0.071(3) 0.056(2) 0.047(2) 0.0062(17) 0.0060(18) 0.0157(19)
C15A 0.081(3) 0.054(2) 0.055(2) 0.0038(18) 0.015(2) 0.016(2)
C16A 0.084(3) 0.058(3) 0.061(3) 0.005(2) 0.019(2) 0.004(2)
C17A 0.080(3) 0.066(3) 0.062(3) 0.003(2) 0.022(2) 0.004(2)
C18A 0.077(3) 0.066(3) 0.056(2) 0.003(2) 0.018(2) 0.016(2)
N19A 0.077(2) 0.056(2) 0.058(2) 0.0011(16) 0.0114(17) 0.0150(17)
N20A 0.065(2) 0.0525(19) 0.0541(19) 0.0029(15) 0.0044(16) 0.0181(16)
C21A 0.060(2) 0.049(2) 0.052(2) 0.0014(17) -0.0003(17) 0.0144(17)
C22A 0.059(2) 0.048(2) 0.057(2) 0.0004(18) -0.0026(18) 0.0096(17)
C23A 0.058(2) 0.054(2) 0.062(2) 0.0063(19) 0.0026(19) 0.0067(18)
C24A 0.058(2) 0.056(2) 0.059(2) 0.0017(18) 0.0042(18) 0.0158(18)
C25A 0.055(2) 0.049(2) 0.052(2) 0.0029(17) -0.0015(17) 0.0160(17)
C26A 0.055(2) 0.050(2) 0.051(2) 0.0072(17) 0.0013(17) 0.0110(17)
C27A 0.064(2) 0.051(2) 0.053(2) 0.0016(17) 0.0065(18) 0.0138(18)
N28A 0.0596(19) 0.0458(17) 0.0611(19) 0.0007(15) 0.0079(16) 0.0119(15)
N29A 0.0615(19) 0.0452(17) 0.0551(18) -0.0031(14) 0.0093(15) 0.0076(15)
C30A 0.063(2) 0.047(2) 0.063(2) -0.0017(18) 0.0197(18) 0.0058(18)
C31A 0.066(3) 0.057(2) 0.074(3) 0.000(2) 0.018(2) 0.016(2)
C32A 0.062(2) 0.052(2) 0.079(3) 0.004(2) 0.008(2) 0.0194(19)
C33A 0.067(3) 0.057(2) 0.065(2) 0.000(2) 0.018(2) 0.005(2)
N34A 0.076(2) 0.064(2) 0.058(2) -0.0026(17) 0.0116(17) 0.0093(18)
C35A 0.096(4) 0.093(4) 0.056(3) -0.002(2) 0.011(2) 0.013(3)
C36A 0.115(4) 0.121(5) 0.061(3) -0.007(3) 0.019(3) 0.022(3)
C37A 0.107(4) 0.115(4) 0.074(3) -0.012(3) 0.031(3) 0.020(3)
C38A 0.091(3) 0.080(3) 0.072(3) -0.001(2) 0.029(2) 0.018(3)
N1B 0.0473(18) 0.066(2) 0.0563(19) -0.0065(16) 0.0067(15) 0.0133(15)
C2B 0.048(2) 0.085(3) 0.058(2) -0.016(2) 0.0032(18) 0.011(2)
C3B 0.061(3) 0.091(3) 0.068(3) -0.019(2) 0.000(2) 0.020(2)
C4B 0.063(3) 0.092(3) 0.086(3) -0.034(3) -0.007(2) 0.018(3)
C5B 0.057(3) 0.069(3) 0.087(3) -0.017(2) -0.001(2) 0.017(2)
C6B 0.043(2) 0.067(3) 0.070(2) -0.013(2) 0.0035(18) 0.0179(19)
C7B 0.048(2) 0.054(2) 0.069(2) -0.0030(18) 0.0091(18) 0.0157(18)
N8B 0.0513(18) 0.0523(18) 0.0505(18) 0.0003(14) 0.0069(14) 0.0149(14)
N9B 0.0541(19) 0.0506(18) 0.061(2) 0.0033(15) 0.0052(15) 0.0109(14)
C10B 0.064(3) 0.051(2) 0.081(3) 0.013(2) 0.005(2) 0.0124(19)
C11B 0.054(2) 0.050(2) 0.088(3) -0.004(2) 0.005(2) 0.0118(18)
C12B 0.050(2) 0.059(2) 0.057(2) 0.0102(18) 0.0005(17) 0.0095(18)
C13B 0.057(2) 0.050(2) 0.044(2) 0.0090(16) 0.0001(17) 0.0069(17)
C14B 0.055(2) 0.052(2) 0.046(2) 0.0078(17) 0.0038(17) 0.0053(17)
C15B 0.058(2) 0.060(2) 0.048(2) 0.0087(18) 0.0062(17) 0.0074(18)
C16B 0.061(2) 0.056(2) 0.045(2) 0.0100(17) 0.0089(17) 0.0089(18)
C17B 0.065(2) 0.048(2) 0.045(2) 0.0095(16) -0.0014(17) 0.0112(17)
C18B 0.052(2) 0.056(2) 0.052(2) 0.0166(17) 0.0011(17) 0.0065(17)
N19B 0.0524(19) 0.060(2) 0.060(2) 0.0139(15) 0.0064(15) 0.0096(15)
N20B 0.0507(19) 0.064(2) 0.0565(19) 0.0157(15) 0.0033(15) 0.0123(15)
C21B 0.058(2) 0.054(2) 0.062(2) 0.0108(18) -0.0048(19) 0.0107(18)
C22B 0.047(2) 0.054(2) 0.072(3) 0.0204(19) -0.0077(18) 0.0027(17)
C23B 0.057(2) 0.059(2) 0.064(2) 0.0149(19) -0.0044(19) 0.0094(19)
C24B 0.062(2) 0.054(2) 0.078(3) 0.013(2) -0.002(2) -0.0002(19)
C25B 0.058(2) 0.061(2) 0.075(3) 0.018(2) -0.001(2) 0.002(2)
C26B 0.059(2) 0.060(2) 0.067(3) 0.017(2) -0.001(2) 0.0068(19)
C27B 0.072(3) 0.060(2) 0.069(3) 0.014(2) -0.004(2) 0.011(2)
N28B 0.073(2) 0.067(2) 0.065(2) -0.0003(18) -0.0108(18) 0.0103(18)
N29B 0.066(2) 0.0548(19) 0.056(2) -0.0023(15) 0.0011(16) 0.0111(16)
C30B 0.066(3) 0.060(2) 0.065(3) -0.012(2) -0.002(2) 0.009(2)
C31B 0.084(3) 0.075(3) 0.074(3) -0.015(2) -0.015(2) 0.006(2)
C32B 0.089(3) 0.079(3) 0.080(3) 0.002(3) -0.016(3) 0.014(3)
C33B 0.068(3) 0.055(2) 0.069(3) -0.012(2) 0.005(2) 0.006(2)
N34B 0.060(2) 0.0502(19) 0.066(2) -0.0108(16) 0.0074(16) 0.0094(15)
C35B 0.067(3) 0.052(2) 0.078(3) -0.004(2) 0.009(2) 0.0112(19)
C36B 0.077(3) 0.047(2) 0.109(4) -0.004(2) 0.010(3) 0.013(2)
C37B 0.090(4) 0.050(3) 0.126(4) -0.018(3) -0.002(3) 0.004(2)
C38B 0.078(3) 0.064(3) 0.101(4) -0.023(3) -0.010(3) 0.009(2)
N1C 0.093(2) 0.0521(19) 0.0443(18) 0.0022(15) 0.0016(17) 0.0130(18)
C2C 0.103(3) 0.062(3) 0.061(3) 0.001(2) -0.008(3) -0.006(2)
C3C 0.138(5) 0.066(3) 0.070(3) 0.009(2) -0.020(3) -0.019(3)
C4C 0.193(6) 0.053(3) 0.055(3) -0.001(2) -0.005(3) -0.005(3)
C5C 0.175(5) 0.050(3) 0.047(2) 0.004(2) 0.021(3) 0.018(3)
C6C 0.111(3) 0.054(2) 0.041(2) 0.0064(18) 0.012(2) 0.019(2)
N8C 0.074(2) 0.066(2) 0.0431(17) 0.0111(15) 0.0151(16) 0.0278(17)
C7C 0.110(3) 0.062(3) 0.047(2) 0.0181(19) 0.024(2) 0.035(2)
C11C 0.141(4) 0.071(3) 0.069(3) 0.027(2) 0.057(3) 0.058(3)
C10C 0.123(4) 0.092(3) 0.076(3) 0.042(3) 0.055(3) 0.068(3)
N9C 0.074(2) 0.085(2) 0.058(2) 0.0290(18) 0.0298(18) 0.0439(19)
C12C 0.053(2) 0.108(3) 0.050(2) 0.014(2) 0.0105(19) 0.026(2)
C13C 0.038(2) 0.095(3) 0.050(2) 0.014(2) 0.0081(17) 0.0218(19)
C14C 0.0399(19) 0.074(3) 0.047(2) 0.0036(18) 0.0088(16) 0.0162(18)
C15C 0.0394(19) 0.069(2) 0.048(2) 0.0029(17) 0.0081(16) 0.0108(17)
C16C 0.052(2) 0.080(3) 0.060(2) -0.006(2) 0.0034(19) 0.016(2)
C17C 0.061(3) 0.099(3) 0.055(2) -0.009(2) 0.003(2) 0.019(2)
C18C 0.052(2) 0.115(3) 0.042(2) -0.003(2) 0.0041(18) 0.024(2)
N19C 0.0421(16) 0.063(2) 0.0475(17) 0.0052(15) 0.0083(13) 0.0060(14)
N20C 0.0533(19) 0.062(2) 0.0538(18) 0.0069(16) 0.0139(15) 0.0109(15)
C21C 0.0415(19) 0.061(2) 0.057(2) 0.0123(18) 0.0125(17) 0.0082(17)
C22C 0.0416(19) 0.057(2) 0.051(2) 0.0111(17) 0.0105(16) 0.0046(16)
C23C 0.042(2) 0.067(2) 0.048(2) 0.0105(17) 0.0069(16) 0.0033(17)
C24C 0.053(2) 0.076(3) 0.054(2) 0.020(2) 0.0048(18) -0.001(2)
C25C 0.061(3) 0.066(3) 0.068(3) 0.021(2) 0.009(2) 0.008(2)
C26C 0.052(2) 0.064(2) 0.067(2) 0.012(2) 0.0123(19) 0.0117(19)
C27C 0.058(2) 0.069(2) 0.043(2) 0.0130(18) 0.0085(17) 0.0013(19)
N28C 0.0525(18) 0.072(2) 0.0442(17) 0.0069(15) 0.0081(14) 0.0051(16)
N29C 0.0542(18) 0.0590(19) 0.0434(17) 0.0067(14) 0.0110(14) 0.0083(15)
C30C 0.050(2) 0.057(2) 0.053(2) 0.0094(17) 0.0165(16) 0.0109(17)
C31C 0.049(2) 0.092(3) 0.061(2) 0.012(2) 0.0138(19) 0.006(2)
C32C 0.049(2) 0.100(3) 0.061(2) 0.010(2) 0.0078(19) -0.002(2)
C33C 0.057(2) 0.055(2) 0.046(2) 0.0067(17) 0.0165(17) 0.0110(18)
N34C 0.0571(19) 0.061(2) 0.0415(17) 0.0074(14) 0.0138(14) 0.0095(15)
C35C 0.066(2) 0.069(3) 0.047(2) 0.0073(19) 0.0125(18) 0.010(2)
C36C 0.084(3) 0.071(3) 0.045(2) 0.005(2) 0.020(2) 0.008(2)
C37C 0.077(3) 0.079(3) 0.054(2) 0.002(2) 0.030(2) 0.011(2)
C38C 0.064(3) 0.071(3) 0.059(2) 0.003(2) 0.0252(19) 0.009(2)
N1D 0.0580(19) 0.0542(19) 0.0575(19) 0.0042(15) 0.0045(15) 0.0083(15)
C2D 0.051(2) 0.049(2) 0.060(2) 0.0033(17) -0.0070(17) 0.0113(17)
C3D 0.058(2) 0.049(2) 0.071(3) -0.0015(19) -0.0092(19) 0.0120(18)
C4D 0.059(2) 0.054(2) 0.084(3) 0.012(2) -0.006(2) 0.0015(19)
C5D 0.068(3) 0.067(3) 0.080(3) 0.016(2) 0.002(2) -0.002(2)
C6D 0.067(3) 0.069(3) 0.064(3) 0.009(2) 0.008(2) 0.006(2)
C7D 0.047(2) 0.050(2) 0.056(2) -0.0011(17) -0.0033(16) 0.0090(16)
N8D 0.0507(18) 0.0487(17) 0.0524(18) -0.0022(14) 0.0006(14) 0.0075(14)
N9D 0.0548(18) 0.0557(18) 0.0500(18) 0.0024(15) 0.0035(15) 0.0072(15)
C10D 0.055(2) 0.070(3) 0.053(2) -0.0089(19) 0.0046(18) 0.013(2)
C11D 0.054(2) 0.055(2) 0.065(2) -0.0119(19) -0.0007(19) 0.0132(18)
C12D 0.064(2) 0.062(2) 0.062(3) 0.008(2) 0.007(2) 0.010(2)
C13D 0.064(2) 0.055(2) 0.072(3) 0.009(2) 0.012(2) 0.0099(19)
C14D 0.064(2) 0.055(2) 0.060(2) 0.0026(19) 0.0087(19) -0.0028(19)
C15D 0.063(3) 0.064(2) 0.070(3) 0.007(2) 0.005(2) 0.004(2)
C16D 0.073(3) 0.067(3) 0.115(4) -0.005(3) -0.005(3) -0.006(2)
C17D 0.088(4) 0.051(3) 0.175(6) 0.004(3) -0.019(4) 0.003(3)
C18D 0.072(3) 0.058(3) 0.138(5) 0.014(3) -0.007(3) 0.003(2)
N19D 0.060(2) 0.078(2) 0.068(2) 0.0125(19) -0.0022(17) -0.0123(18)
N20D 0.089(3) 0.096(3) 0.082(3) 0.021(2) -0.015(2) -0.019(2)
C21D 0.072(8) 0.111(8) 0.058(7) 0.036(7) 0.005(6) -0.026(6)
C22D 0.060(6) 0.107(7) 0.043(7) 0.046(5) -0.014(7) -0.023(5)
C23D 0.076(7) 0.105(8) 0.070(8) 0.037(6) -0.025(7) -0.014(6)
C24D 0.119(10) 0.116(9) 0.069(8) 0.041(7) -0.036(8) -0.020(8)
C25D 0.149(12) 0.136(11) 0.078(9) 0.022(8) -0.036(9) -0.006(10)
C26D 0.123(10) 0.122(9) 0.061(7) 0.019(6) -0.012(7) -0.012(7)
C27D 0.071(6) 0.109(9) 0.074(8) 0.045(6) -0.023(7) 0.008(6)
N29D 0.076(5) 0.101(9) 0.062(8) 0.015(6) 0.002(6) 0.017(6)
C30D 0.080(6) 0.118(10) 0.084(9) 0.038(7) 0.019(7) 0.020(7)
C31D 0.088(7) 0.145(12) 0.137(12) 0.075(10) 0.033(9) 0.021(8)
C32D 0.095(7) 0.153(12) 0.154(12) 0.088(10) 0.030(9) 0.023(8)
N28D 0.081(5) 0.117(8) 0.093(8) 0.048(7) 0.001(6) 0.009(5)
C33D 0.066(3) 0.141(4) 0.094(4) 0.049(3) 0.031(3) 0.035(3)
N34D 0.066(2) 0.088(3) 0.066(2) 0.0017(19) 0.0039(18) 0.028(2)
C35D 0.069(3) 0.082(3) 0.095(4) -0.013(3) -0.018(3) 0.026(2)
C36D 0.074(3) 0.096(4) 0.098(4) -0.018(3) -0.019(3) 0.028(3)
C37D 0.071(3) 0.143(5) 0.096(4) 0.010(4) 0.010(3) 0.044(3)
C38D 0.077(3) 0.165(6) 0.134(5) 0.061(5) 0.037(4) 0.033(4)
N1E 0.0537(19) 0.065(2) 0.0517(19) 0.0093(15) 0.0103(15) 0.0046(16)
C2E 0.065(3) 0.066(3) 0.074(3) 0.007(2) 0.007(2) 0.006(2)
C3E 0.080(3) 0.069(3) 0.103(4) 0.009(3) 0.004(3) 0.018(2)
C4E 0.092(3) 0.068(3) 0.086(3) -0.001(2) 0.013(3) 0.002(2)
C5E 0.077(3) 0.079(3) 0.065(3) 0.000(2) 0.014(2) -0.005(2)
C6E 0.063(2) 0.066(2) 0.049(2) 0.0046(19) 0.0175(18) -0.0026(19)
C7E 0.055(2) 0.087(3) 0.043(2) 0.005(2) 0.0134(17) 0.000(2)
N8E 0.0491(18) 0.087(2) 0.0433(18) 0.0051(17) 0.0087(14) 0.0103(17)
N9E 0.053(2) 0.101(3) 0.0459(19) -0.0010(18) 0.0038(15) 0.0150(19)
C10E 0.059(3) 0.121(4) 0.056(3) -0.005(3) 0.004(2) 0.005(3)
C11E 0.063(3) 0.097(3) 0.059(3) -0.005(2) 0.008(2) -0.008(2)
C12E 0.060(3) 0.108(3) 0.056(2) 0.012(2) 0.007(2) 0.026(2)
C13E 0.047(2) 0.103(3) 0.056(2) 0.004(2) -0.0004(18) 0.021(2)
C14E 0.049(2) 0.101(3) 0.059(2) 0.002(2) 0.0057(19) 0.022(2)
C15E 0.053(2) 0.099(3) 0.060(3) 0.003(2) 0.0089(19) 0.021(2)
C16E 0.058(3) 0.097(3) 0.069(3) -0.003(2) 0.010(2) 0.022(2)
C17E 0.064(3) 0.094(3) 0.087(3) 0.002(3) 0.010(2) 0.016(3)
C18E 0.057(3) 0.103(3) 0.071(3) 0.011(3) 0.008(2) 0.016(2)
N19E 0.058(2) 0.104(3) 0.061(2) 0.005(2) 0.0122(17) 0.030(2)
N20E 0.056(2) 0.094(3) 0.067(2) -0.001(2) 0.0187(17) 0.018(2)
C21E 0.049(2) 0.100(3) 0.060(2) 0.002(2) 0.0121(19) 0.027(2)
C22E 0.051(2) 0.095(3) 0.061(3) -0.003(2) 0.0089(19) 0.026(2)
C23E 0.044(2) 0.093(3) 0.061(2) 0.005(2) 0.0022(18) 0.029(2)
C24E 0.066(3) 0.101(3) 0.060(3) 0.013(2) 0.002(2) 0.035(2)
C25E 0.072(3) 0.101(3) 0.055(2) 0.001(2) -0.001(2) 0.038(3)
C26E 0.056(2) 0.097(3) 0.062(3) -0.001(2) 0.006(2) 0.031(2)
C27E 0.063(3) 0.103(3) 0.061(3) 0.009(2) 0.001(2) 0.031(2)
N28E 0.058(2) 0.083(2) 0.071(2) 0.0132(18) 0.0046(17) 0.0249(18)
N29E 0.057(2) 0.078(2) 0.065(2) 0.0088(18) 0.0081(16) 0.0220(18)
C30E 0.061(2) 0.076(3) 0.070(3) 0.007(2) 0.011(2) 0.012(2)
C31E 0.060(3) 0.081(3) 0.077(3) 0.007(2) 0.013(2) 0.020(2)
C32E 0.061(3) 0.081(3) 0.082(3) 0.019(2) 0.011(2) 0.025(2)
C33E 0.065(3) 0.089(3) 0.076(3) 0.000(2) 0.011(2) 0.014(2)
N34E 0.062(2) 0.088(3) 0.067(2) 0.000(2) 0.0077(18) 0.0141(19)
C35E 0.068(3) 0.126(5) 0.076(3) -0.004(3) 0.002(2) 0.023(3)
C36E 0.079(4) 0.164(6) 0.096(4) -0.040(4) -0.004(3) 0.020(4)
C37E 0.088(4) 0.176(7) 0.111(5) -0.062(5) -0.001(3) 0.023(4)
C38E 0.079(3) 0.134(5) 0.094(4) -0.031(4) 0.007(3) 0.025(3)
N1F 0.059(7) 0.106(8) 0.087(7) -0.024(6) 0.001(6) 0.021(7)
C6F 0.051(9) 0.097(8) 0.122(7) -0.030(6) -0.008(8) 0.024(7)
C5F 0.057(7) 0.099(8) 0.120(7) -0.027(6) -0.021(7) 0.027(6)
C4F 0.056(9) 0.137(9) 0.113(8) -0.041(8) -0.011(8) 0.046(8)
C3F 0.071(9) 0.149(10) 0.086(9) -0.030(7) 0.013(9) 0.044(9)
C2F 0.066(8) 0.136(10) 0.088(7) -0.023(6) 0.003(7) 0.032(8)
N8F 0.060(6) 0.080(6) 0.116(7) -0.013(5) -0.018(7) 0.029(5)
N9F 0.065(6) 0.070(5) 0.157(8) 0.022(6) 0.031(7) 0.014(4)
C10F 0.092(8) 0.092(7) 0.186(10) 0.026(7) -0.012(9) 0.016(6)
C11F 0.076(10) 0.094(7) 0.179(11) 0.009(7) -0.031(10) 0.013(7)
C7F 0.048(6) 0.092(7) 0.130(7) -0.018(5) -0.017(6) 0.023(5)
C12F 0.121(6) 0.161(7) 0.167(7) 0.071(5) -0.010(5) 0.015(5)
C15F 0.085(5) 0.126(8) 0.068(7) 0.029(6) 0.011(4) -0.022(5)
C16F 0.113(7) 0.167(11) 0.081(6) -0.001(6) 0.006(5) -0.040(7)
C17F 0.124(8) 0.207(12) 0.089(8) 0.019(7) -0.014(6) -0.046(8)
C18F 0.129(9) 0.186(12) 0.101(8) 0.041(7) -0.027(7) -0.034(7)
C13F 0.091(6) 0.141(9) 0.098(10) 0.039(7) -0.018(6) -0.020(6)
C14F 0.086(6) 0.108(7) 0.079(6) 0.038(5) -0.003(4) -0.013(5)
N19F 0.082(4) 0.095(5) 0.067(4) 0.006(3) 0.016(3) -0.018(4)
N20F 0.063(6) 0.066(7) 0.066(5) 0.009(5) 0.012(4) 0.005(4)
C21F 0.066(6) 0.070(6) 0.061(5) 0.013(4) 0.018(4) 0.008(4)
C22F 0.063(7) 0.065(7) 0.059(7) 0.013(6) 0.015(5) 0.006(4)
C23F 0.064(8) 0.074(5) 0.058(8) 0.028(5) 0.020(6) 0.008(5)
C24F 0.061(8) 0.081(5) 0.081(9) 0.035(5) 0.020(6) 0.008(5)
C25F 0.073(10) 0.073(5) 0.088(10) 0.024(5) 0.025(7) 0.015(6)
C26F 0.069(7) 0.064(6) 0.088(7) 0.017(5) 0.026(5) 0.006(5)
C27F 0.070(3) 0.088(3) 0.055(3) 0.021(2) 0.012(2) 0.004(2)
N28F 0.0519(19) 0.087(2) 0.0484(19) 0.0172(17) 0.0104(15) 0.0070(17)
N29F 0.0471(17) 0.080(2) 0.0417(17) 0.0161(16) 0.0118(14) 0.0082(16)
C30F 0.047(2) 0.083(3) 0.047(2) 0.0004(19) 0.0098(17) 0.020(2)
C31F 0.056(2) 0.105(3) 0.049(2) 0.006(2) 0.0127(19) 0.019(2)
C32F 0.053(2) 0.116(4) 0.048(2) 0.009(2) 0.0193(19) 0.010(2)
C33F 0.050(2) 0.079(3) 0.048(2) 0.0041(19) 0.0034(17) 0.015(2)
N34F 0.0502(18) 0.068(2) 0.0476(18) 0.0080(15) 0.0073(14) 0.0127(15)
C35F 0.065(3) 0.074(3) 0.055(2) 0.013(2) 0.008(2) 0.011(2)
C36F 0.080(3) 0.071(3) 0.079(3) 0.018(2) 0.003(2) 0.012(2)
C37F 0.093(4) 0.071(3) 0.076(3) 0.002(2) -0.006(3) 0.020(3)
C38F 0.073(3) 0.082(3) 0.062(3) -0.006(2) 0.002(2) 0.026(2)
N1G 0.059(5) 0.084(4) 0.070(4) 0.002(3) 0.006(3) 0.031(4)
C2G 0.089(6) 0.099(7) 0.065(4) 0.008(4) 0.016(4) 0.035(5)
C3G 0.105(7) 0.152(7) 0.069(5) 0.003(5) 0.014(5) 0.069(6)
C4G 0.084(7) 0.155(7) 0.081(6) -0.034(5) -0.003(5) 0.067(6)
C5G 0.067(6) 0.108(7) 0.103(6) -0.034(5) -0.021(5) 0.045(5)
C6G 0.053(4) 0.084(5) 0.084(5) -0.002(4) -0.006(4) 0.034(4)
C7G 0.043(5) 0.067(5) 0.093(5) -0.007(4) 0.003(5) 0.013(4)
N8G 0.054(5) 0.068(5) 0.068(5) 0.013(4) -0.013(5) 0.016(4)
N9G 0.050(4) 0.086(5) 0.108(6) 0.036(5) -0.002(5) 0.015(4)
C10G 0.075(8) 0.084(6) 0.125(8) 0.035(6) -0.020(7) -0.001(6)
C11G 0.079(7) 0.071(5) 0.129(7) 0.011(5) -0.013(7) -0.003(5)
C13G 0.052(6) 0.144(11) 0.063(7) 0.044(6) 0.009(5) 0.014(7)
C14G 0.055(5) 0.134(11) 0.055(7) 0.026(6) 0.004(4) -0.008(6)
C15G 0.061(6) 0.121(9) 0.058(6) 0.010(6) 0.013(4) -0.016(5)
C16G 0.073(7) 0.156(12) 0.065(8) -0.003(8) 0.015(6) -0.025(7)
C17G 0.084(7) 0.186(12) 0.073(8) -0.002(8) 0.000(6) -0.032(8)
C18G 0.084(8) 0.167(12) 0.080(9) 0.021(8) -0.006(7) -0.024(8)
N19G 0.064(7) 0.111(13) 0.061(7) 0.018(10) 0.006(5) -0.011(7)
N20G 0.072(6) 0.123(9) 0.074(7) 0.015(6) 0.014(5) -0.006(5)
C21G 0.070(8) 0.094(10) 0.063(7) 0.024(8) 0.018(6) -0.003(7)
C22G 0.072(11) 0.083(10) 0.053(8) 0.034(8) 0.012(8) 0.001(8)
C23G 0.068(10) 0.085(7) 0.051(8) 0.034(7) 0.017(7) 0.007(6)
C24G 0.071(12) 0.086(7) 0.061(9) 0.024(6) 0.009(8) 0.000(7)
C25G 0.078(11) 0.092(8) 0.073(9) 0.019(7) 0.014(8) -0.002(7)
C26G 0.074(11) 0.087(8) 0.059(8) 0.021(7) 0.012(8) -0.011(7)
C21H 0.059(6) 0.089(6) 0.059(6) 0.015(5) 0.007(5) -0.006(4)
C22H 0.068(6) 0.102(7) 0.045(7) 0.028(5) 0.004(6) 0.003(5)
C23H 0.079(6) 0.074(5) 0.062(6) 0.027(5) -0.016(6) -0.006(4)
C24H 0.111(8) 0.088(7) 0.064(6) 0.020(6) -0.025(6) 0.007(6)
C25H 0.101(8) 0.106(7) 0.063(6) 0.006(5) -0.016(5) 0.008(5)
C26H 0.084(7) 0.105(7) 0.063(5) 0.005(5) -0.001(5) 0.008(5)
C27H 0.096(6) 0.095(7) 0.079(7) 0.022(5) -0.023(5) 0.021(5)
N28H 0.083(4) 0.088(5) 0.102(6) 0.030(4) 0.004(4) 0.010(3)
N29H 0.071(4) 0.074(4) 0.062(5) 0.016(4) 0.009(4) 0.019(3)
C30H 0.070(4) 0.089(5) 0.079(6) 0.017(5) 0.035(4) 0.013(4)
C31H 0.084(5) 0.102(6) 0.166(10) 0.033(7) 0.053(6) 0.008(4)
C32H 0.099(6) 0.097(7) 0.185(11) 0.054(7) 0.037(7) 0.002(5)
O1S 0.073(2) 0.071(2) 0.084(2) 0.0158(17) 0.0190(16) 0.0147(16)
C2S 0.119(5) 0.079(3) 0.083(3) 0.019(3) 0.017(3) -0.002(3)
O3S 0.123(5) 0.225(8) 0.176(6) 0.089(6) 0.045(5) 0.073(5)
C4S 0.108(6) 0.246(12) 0.241(12) 0.163(10) 0.074(7) 0.090(7)
B10X 0.060(3) 0.083(3) 0.050(3) -0.006(2) 0.011(2) 0.010(2)
F11X 0.0787(19) 0.161(3) 0.083(2) -0.017(2) 0.0328(16) -0.0138(19)
F12X 0.0711(16) 0.120(2) 0.0542(14) 0.0118(14) 0.0023(12) 0.0165(15)
F13X 0.113(3) 0.112(2) 0.113(2) 0.021(2) 0.000(2) 0.040(2)
F14X 0.0811(19) 0.120(2) 0.098(2) -0.0429(19) 0.0220(16) 0.0080(17)
B15X 0.060(3) 0.084(4) 0.094(4) 0.012(3) 0.020(3) 0.008(3)
F16X 0.083(2) 0.246(5) 0.094(2) 0.026(3) 0.0369(18) 0.053(3)
F17X 0.088(3) 0.401(9) 0.117(3) -0.089(4) -0.002(2) 0.070(4)
F18X 0.230(5) 0.163(4) 0.104(3) 0.033(3) 0.063(3) 0.119(4)
F19X 0.327(9) 0.144(4) 0.351(9) -0.049(5) 0.203(7) -0.119(5)
B20X 0.062(4) 0.043(3) 0.046(3) 0.019(3) -0.009(3) 0.005(3)
F21X 0.203(7) 0.091(4) 0.141(5) 0.014(3) -0.003(5) 0.006(4)
F22X 0.122(4) 0.204(6) 0.077(3) 0.008(3) 0.016(3) 0.050(4)
F23X 0.160(5) 0.115(4) 0.123(4) 0.046(3) -0.043(4) -0.022(4)
F24X 0.099(3) 0.105(4) 0.118(4) 0.026(3) -0.022(3) 0.016(3)
B25X 0.088(4) 0.142(6) 0.079(4) 0.029(4) 0.017(3) 0.039(4)
F26X 0.148(4) 0.103(4) 0.144(5) -0.051(4) -0.071(4) 0.027(3)
F27X 0.116(4) 0.137(5) 0.071(3) -0.004(3) -0.011(3) 0.043(3)
F28X 0.183(7) 0.249(8) 0.135(6) 0.111(6) 0.085(5) 0.120(6)
F29X 0.076(3) 0.105(3) 0.084(3) 0.002(2) -0.019(2) -0.002(2)
F26Y 0.115(10) 0.106(10) 0.108(7) 0.021(8) -0.024(7) -0.029(8)
F27Y 0.25(2) 0.178(11) 0.137(14) -0.012(11) -0.061(15) 0.104(13)
F28Y 0.184(15) 0.33(2) 0.19(2) -0.04(2) -0.021(13) -0.081(17)
F29Y 0.27(2) 0.29(3) 0.156(15) 0.041(19) 0.108(18) 0.11(2)
B30X 0.174(17) 0.222(16) 0.248(19) 0.057(16) -0.062(12) 0.002(13)
F31X 0.41(3) 0.42(3) 0.36(2) 0.13(2) -0.153(18) 0.08(2)
F32X 0.226(16) 0.216(13) 0.39(2) 0.117(12) 0.112(15) 0.017(11)
F33X 0.206(13) 0.165(12) 0.232(15) 0.087(11) -0.060(11) -0.008(11)
F34X 0.159(13) 0.227(17) 0.285(17) 0.043(13) -0.050(12) 0.028(11)
B35X 0.106(5) 0.192(7) 0.086(4) 0.050(5) 0.015(4) 0.030(5)
F36X 0.290(15) 0.197(10) 0.158(12) 0.062(10) 0.147(12) 0.038(10)
F37X 0.244(13) 0.301(16) 0.101(6) -0.002(7) 0.008(7) -0.077(12)
F38X 0.128(7) 0.282(17) 0.269(19) -0.017(14) -0.015(9) 0.079(9)
F39X 0.117(7) 0.205(9) 0.208(14) -0.039(9) -0.011(8) 0.020(7)
F36Y 0.34(2) 0.42(2) 0.29(2) 0.16(2) -0.058(17) 0.182(18)
F37Y 0.168(9) 0.140(8) 0.149(10) 0.018(6) 0.124(9) -0.025(7)
F38Y 0.112(7) 0.308(12) 0.108(9) -0.082(9) 0.015(6) -0.054(7)
F39Y 0.170(9) 0.205(11) 0.081(5) -0.008(6) 0.040(5) -0.028(7)
B40X 0.232(9) 0.118(6) 0.054(5) -0.014(4) -0.003(5) 0.045(6)
F41X 0.279(17) 0.127(6) 0.084(8) -0.021(5) -0.057(9) 0.047(7)
F42X 0.208(9) 0.162(10) 0.114(7) -0.043(7) -0.055(6) 0.044(7)
F43X 0.279(15) 0.195(15) 0.090(6) 0.019(8) 0.023(8) 0.015(11)
F44X 0.111(5) 0.119(6) 0.060(4) -0.021(4) 0.010(3) 0.026(4)
F41Y 0.253(15) 0.251(16) 0.120(12) 0.056(11) 0.024(10) 0.020(13)
F42Y 0.36(3) 0.121(9) 0.180(14) 0.021(8) -0.071(16) -0.039(11)
F43Y 0.238(14) 0.217(16) 0.139(11) -0.056(11) 0.045(10) -0.015(11)
F44Y 0.32(2) 0.28(2) 0.141(12) -0.069(13) -0.049(13) 0.081(16)
B45X 0.069(3) 0.090(4) 0.056(3) 0.011(3) 0.010(2) 0.026(3)
F46X 0.105(2) 0.118(2) 0.113(2) 0.040(2) 0.0298(19) 0.0529(19)
F47X 0.149(3) 0.150(3) 0.106(3) -0.010(2) -0.005(2) -0.026(3)
F48X 0.121(2) 0.105(2) 0.0523(15) 0.0143(14) 0.0091(14) 0.0266(18)
F49X 0.101(2) 0.175(3) 0.082(2) 0.050(2) 0.0372(17) 0.067(2)
B30Y 0.018(4) 0.110(7) 0.126(8) 0.077(6) 0.026(4) 0.020(4)
F31Y 0.092(5) 0.105(5) 0.145(6) 0.073(4) 0.012(4) 0.034(4)
F32Y 0.190(11) 0.290(16) 0.150(8) 0.110(10) 0.075(8) 0.190(12)
F33Y 0.146(8) 0.118(7) 0.201(9) 0.055(6) 0.022(6) -0.022(6)
F34Y 0.132(8) 0.062(4) 0.105(5) 0.014(4) 0.050(5) -0.037(4)

_geom_special_details            
;
 All esds (except the esd in the dihedral angle between two l.s. planes)
 are estimated using the full covariance matrix.  The cell esds are taken
 into account individually in the estimation of esds in distances, angles
 and torsion angles; correlations between esds in cell parameters are only
 used when they are defined by crystal symmetry.  An approximate (isotropic)
 treatment of cell esds is used for estimating esds involving l.s. planes.
;
loop_
_geom_bond_atom_site_label_1
_geom_bond_atom_site_label_2
_geom_bond_distance
_geom_bond_site_symmetry_2
_geom_bond_publ_flag
Co01 N29C 2.166(3) . ?
Co01 N34C 2.168(3) . ?
Co01 N1E 2.143(3) . ?
Co01 N8E 2.141(3) . ?
Co01 N29F 2.157(3) . ?
Co01 N34F 2.136(3) . ?
Co02 N1A 2.147(3) . ?
Co02 N8A 2.154(3) . ?
Co02 N1B 2.162(3) . ?
Co02 N8B 2.122(3) . ?
Co02 N1C 2.115(2) . ?
Co02 N8C 2.1090(18) . ?
Co03 N29A 2.160(3) . ?
Co03 N34A 2.177(3) . ?
Co03 N29B 2.190(3) . ?
Co03 N34B 2.136(3) . ?
Co03 N1D 2.110(3) . ?
Co03 N8D 2.149(3) . ?
Co04 N29D 2.047(6) . ?
Co04 N34D 2.135(4) . ?
Co04 N29E 2.160(3) . ?
Co04 N34E 2.130(4) . ?
Co04 N1F 2.156(7) . ?
Co04 N8F 2.225(8) . ?
Co04 N1G 2.138(7) . ?
Co04 N8G 2.091(8) . ?
Co04 N29H 2.235(7) . ?
N1A C2A 1.339(5) . ?
N1A C6A 1.351(5) . ?
C2A H2A 0.9500 . ?
C2A C3A 1.402(6) . ?
C3A H3A 0.9500 . ?
C3A C4A 1.366(6) . ?
C4A H4A 0.9500 . ?
C4A C5A 1.375(6) . ?
C5A H5A 0.9500 . ?
C5A C6A 1.392(6) . ?
C6A C7A 1.453(6) . ?
C7A N8A 1.356(5) . ?
C7A C11A 1.397(6) . ?
N8A N9A 1.360(4) . ?
N9A C10A 1.349(5) . ?
N9A C12A 1.446(5) . ?
C10A H10A 0.9500 . ?
C10A C11A 1.378(6) . ?
C11A H11A 0.9500 . ?
C12A H12A 0.9900 . ?
C12A H12B 0.9900 . ?
C12A C13A 1.521(6) . ?
C13A C14A 1.395(6) . ?
C13A C18A 1.388(6) . ?
C14A H14A 0.9500 . ?
C14A C15A 1.384(6) . ?
C15A C16A 1.386(6) . ?
C15A N19A 1.437(5) . ?
C16A H16A 0.9500 . ?
C16A C17A 1.379(6) . ?
C17A H17A 0.9500 . ?
C17A C18A 1.384(6) . ?
C18A H18A 0.9500 . ?
N19A N20A 1.260(5) . ?
N20A C21A 1.440(5) . ?
C21A C22A 1.388(6) . ?
C21A C26A 1.388(5) . ?
C22A H22A 0.9500 . ?
C22A C23A 1.388(6) . ?
C23A H23A 0.9500 . ?
C23A C24A 1.390(6) . ?
C24A H24A 0.9500 . ?
C24A C25A 1.396(6) . ?
C25A C26A 1.388(5) . ?
C25A C27A 1.507(5) . ?
C26A H26A 0.9500 . ?
C27A H27A 0.9900 . ?
C27A H27B 0.9900 . ?
C27A N28A 1.465(5) . ?
N28A N29A 1.355(5) . ?
N28A C32A 1.347(5) . ?
N29A C30A 1.349(5) . ?
C30A C31A 1.398(6) . ?
C30A C33A 1.454(6) . ?
C31A H31A 0.9500 . ?
C31A C32A 1.373(6) . ?
C32A H32A 0.9500 . ?
C33A N34A 1.346(6) . ?
C33A C38A 1.398(6) . ?
N34A C35A 1.346(6) . ?
C35A H35A 0.9500 . ?
C35A C36A 1.383(7) . ?
C36A H36A 0.9500 . ?
C36A C37A 1.400(8) . ?
C37A H37A 0.9500 . ?
C37A C38A 1.382(8) . ?
C38A H38A 0.9500 . ?
N1B C2B 1.331(5) . ?
N1B C6B 1.342(6) . ?
C2B H2B 0.9500 . ?
C2B C3B 1.380(6) . ?
C3B H3B 0.9500 . ?
C3B C4B 1.363(8) . ?
C4B H4B 0.9500 . ?
C4B C5B 1.383(7) . ?
C5B H5B 0.9500 . ?
C5B C6B 1.390(6) . ?
C6B C7B 1.468(6) . ?
C7B N8B 1.345(5) . ?
C7B C11B 1.385(6) . ?
N8B N9B 1.366(4) . ?
N9B C10B 1.357(5) . ?
N9B C12B 1.463(5) . ?
C10B H10B 0.9500 . ?
C10B C11B 1.382(6) . ?
C11B H11B 0.9500 . ?
C12B H12C 0.9900 . ?
C12B H12D 0.9900 . ?
C12B C13B 1.516(5) . ?
C13B C14B 1.386(5) . ?
C13B C18B 1.390(5) . ?
C14B H14B 0.9500 . ?
C14B C15B 1.387(5) . ?
C15B H15B 0.9500 . ?
C15B C16B 1.384(6) . ?
C16B H16B 0.9500 . ?
C16B C17B 1.374(6) . ?
C17B C18B 1.409(6) . ?
C17B N19B 1.451(5) . ?
C18B H18B 0.9500 . ?
N19B N20B 1.240(4) . ?
N20B C21B 1.463(5) . ?
C21B C22B 1.388(6) . ?
C21B C26B 1.378(6) . ?
C22B H22B 0.9500 . ?
C22B C23B 1.400(6) . ?
C23B C24B 1.401(6) . ?
C23B C27B 1.501(6) . ?
C24B H24B 0.9500 . ?
C24B C25B 1.377(6) . ?
C25B H25B 0.9500 . ?
C25B C26B 1.383(6) . ?
C26B H26B 0.9500 . ?
C27B H27C 0.9900 . ?
C27B H27D 0.9900 . ?
C27B N28B 1.453(6) . ?
N28B N29B 1.361(5) . ?
N28B C32B 1.343(6) . ?
N29B C30B 1.337(5) . ?
C30B C31B 1.408(6) . ?
C30B C33B 1.455(6) . ?
C31B H31B 0.9500 . ?
C31B C32B 1.369(7) . ?
C32B H32B 0.9500 . ?
C33B N34B 1.356(6) . ?
C33B C38B 1.390(6) . ?
N34B C35B 1.351(6) . ?
C35B H35B 0.9500 . ?
C35B C36B 1.370(6) . ?
C36B H36B 0.9500 . ?
C36B C37B 1.384(7) . ?
C37B H37B 0.9500 . ?
C37B C38B 1.364(8) . ?
C38B H38B 0.9500 . ?
N1C C2C 1.3900 . ?
N1C C6C 1.3900 . ?
C2C H2C 0.9500 . ?
C2C C3C 1.3900 . ?
C3C H3C 0.9500 . ?
C3C C4C 1.3900 . ?
C4C H4C 0.9500 . ?
C4C C5C 1.3900 . ?
C5C H5C 0.9500 . ?
C5C C6C 1.3900 . ?
C6C C7C 1.359(4) . ?
N8C C7C 1.4200 . ?
N8C N9C 1.4200 . ?
C7C C11C 1.4200 . ?
C11C H11C 0.9500 . ?
C11C C10C 1.4200 . ?
C10C H10C 0.9500 . ?
C10C N9C 1.4200 . ?
N9C C12C 1.399(5) . ?
C12C H12E 0.9900 . ?
C12C H12F 0.9900 . ?
C12C C13C 1.506(6) . ?
C13C C14C 1.388(5) . ?
C13C C18C 1.396(7) . ?
C14C H14C 0.9500 . ?
C14C C15C 1.386(6) . ?
C15C C16C 1.396(6) . ?
C15C N19C 1.440(5) . ?
C16C H16C 0.9500 . ?
C16C C17C 1.384(6) . ?
C17C H17C 0.9500 . ?
C17C C18C 1.387(7) . ?
C18C H18C 0.9500 . ?
N19C N20C 1.252(4) . ?
N20C C21C 1.434(5) . ?
C21C C22C 1.389(5) . ?
C21C C26C 1.396(6) . ?
C22C H22C 0.9500 . ?
C22C C23C 1.378(5) . ?
C23C C24C 1.404(6) . ?
C23C C27C 1.503(6) . ?
C24C H24C 0.9500 . ?
C24C C25C 1.389(6) . ?
C25C H25C 0.9500 . ?
C25C C26C 1.379(6) . ?
C26C H26C 0.9500 . ?
C27C H27E 0.9900 . ?
C27C H27F 0.9900 . ?
C27C N28C 1.467(5) . ?
N28C N29C 1.353(4) . ?
N28C C32C 1.346(5) . ?
N29C C30C 1.348(5) . ?
C30C C31C 1.394(6) . ?
C30C C33C 1.465(6) . ?
C31C H31C 0.9500 . ?
C31C C32C 1.361(6) . ?
C32C H32C 0.9500 . ?
C33C N34C 1.347(5) . ?
C33C C38C 1.392(5) . ?
N34C C35C 1.339(5) . ?
C35C H35C 0.9500 . ?
C35C C36C 1.391(6) . ?
C36C H36C 0.9500 . ?
C36C C37C 1.370(6) . ?
C37C H37C 0.9500 . ?
C37C C38C 1.380(6) . ?
C38C H38C 0.9500 . ?
N1D C2D 1.364(5) . ?
N1D C6D 1.341(5) . ?
C2D C3D 1.389(6) . ?
C2D C7D 1.444(6) . ?
C3D H3D 0.9500 . ?
C3D C4D 1.368(6) . ?
C4D H4D 0.9500 . ?
C4D C5D 1.371(7) . ?
C5D H5D 0.9500 . ?
C5D C6D 1.381(6) . ?
C6D H6D 0.9500 . ?
C7D N8D 1.360(5) . ?
C7D C11D 1.399(6) . ?
N8D N9D 1.352(4) . ?
N9D C10D 1.353(5) . ?
N9D C12D 1.466(5) . ?
C10D H10D 0.9500 . ?
C10D C11D 1.356(6) . ?
C11D H11D 0.9500 . ?
C12D H12G 0.9900 . ?
C12D H12H 0.9900 . ?
C12D C13D 1.503(6) . ?
C13D C14D 1.389(6) . ?
C13D C18D 1.387(6) . ?
C14D H14D 0.9500 . ?
C14D C15D 1.380(6) . ?
C15D C16D 1.403(7) . ?
C15D N19D 1.424(6) . ?
C16D H16D 0.9500 . ?
C16D C17D 1.346(8) . ?
C17D H17D 0.9500 . ?
C17D C18D 1.389(8) . ?
C18D H18D 0.9500 . ?
N19D N20D 1.247(5) . ?
N20D C21D 1.496(13) . ?
N20D C21H 1.411(10) . ?
C21D C22D 1.415(15) . ?
C21D C26D 1.408(14) . ?
C22D H22D 0.9500 . ?
C22D C23D 1.360(14) . ?
C23D C24D 1.417(17) . ?
C23D C27D 1.53(3) . ?
C24D H24D 0.9500 . ?
C24D C25D 1.38(2) . ?
C25D H25D 0.9500 . ?
C25D C26D 1.342(17) . ?
C26D H26D 0.9500 . ?
C27D H27G 0.9900 . ?
C27D H27H 0.9900 . ?
C27D N28D 1.401(12) . ?
N29D C30D 1.4200 . ?
N29D N28D 1.4200 . ?
C30D C31D 1.4200 . ?
C30D C33D 1.398(9) . ?
C31D H31D 0.9500 . ?
C31D C32D 1.4200 . ?
C32D H32D 0.9500 . ?
C32D N28D 1.4200 . ?
C33D N34D 1.349(7) . ?
C33D C38D 1.411(8) . ?
C33D C30H 1.472(10) . ?
N34D C35D 1.331(6) . ?
C35D H35D 0.9500 . ?
C35D C36D 1.383(7) . ?
C36D H36D 0.9500 . ?
C36D C37D 1.368(9) . ?
C37D H37D 0.9500 . ?
C37D C38D 1.416(9) . ?
C38D H38D 0.9500 . ?
N1E C2E 1.347(6) . ?
N1E C6E 1.343(5) . ?
C2E H2E 0.9500 . ?
C2E C3E 1.383(7) . ?
C3E H3E 0.9500 . ?
C3E C4E 1.376(7) . ?
C4E H4E 0.9500 . ?
C4E C5E 1.376(7) . ?
C5E H5E 0.9500 . ?
C5E C6E 1.375(6) . ?
C6E C7E 1.468(6) . ?
C7E N8E 1.349(6) . ?
C7E C11E 1.385(6) . ?
N8E N9E 1.356(5) . ?
N9E C10E 1.337(6) . ?
N9E C12E 1.443(6) . ?
C10E H10E 0.9500 . ?
C10E C11E 1.376(7) . ?
C11E H11E 0.9500 . ?
C12E H12I 0.9900 . ?
C12E H12J 0.9900 . ?
C12E C13E 1.507(6) . ?
C13E C14E 1.376(7) . ?
C13E C18E 1.404(7) . ?
C14E H14E 0.9500 . ?
C14E C15E 1.400(6) . ?
C15E C16E 1.362(7) . ?
C15E N19E 1.448(6) . ?
C16E H16E 0.9500 . ?
C16E C17E 1.383(7) . ?
C17E H17E 0.9500 . ?
C17E C18E 1.373(7) . ?
C18E H18E 0.9500 . ?
N19E N20E 1.250(5) . ?
N20E C21E 1.425(6) . ?
C21E C22E 1.385(7) . ?
C21E C26E 1.410(6) . ?
C22E H22E 0.9500 . ?
C22E C23E 1.373(6) . ?
C23E C24E 1.385(6) . ?
C23E C27E 1.513(7) . ?
C24E H24E 0.9500 . ?
C24E C25E 1.377(7) . ?
C25E H25E 0.9500 . ?
C25E C26E 1.394(7) . ?
C26E H26E 0.9500 . ?
C27E H27I 0.9900 . ?
C27E H27J 0.9900 . ?
C27E N28E 1.466(6) . ?
N28E N29E 1.359(5) . ?
N28E C32E 1.345(6) . ?
N29E C30E 1.326(6) . ?
C30E C31E 1.397(6) . ?
C30E C33E 1.464(7) . ?
C31E H31E 0.9500 . ?
C31E C32E 1.349(7) . ?
C32E H32E 0.9500 . ?
C33E N34E 1.359(6) . ?
C33E C38E 1.385(7) . ?
N34E C35E 1.343(6) . ?
C35E H35E 0.9500 . ?
C35E C36E 1.391(8) . ?
C36E H36E 0.9500 . ?
C36E C37E 1.356(9) . ?
C37E H37E 0.9500 . ?
C37E C38E 1.381(8) . ?
C38E H38E 0.9500 . ?
N1F C6F 1.3900 . ?
N1F C2F 1.3900 . ?
C6F C5F 1.3900 . ?
C6F C7F 1.263(16) . ?
C5F H5F 0.9500 . ?
C5F C4F 1.3900 . ?
C4F H4F 0.9500 . ?
C4F C3F 1.3900 . ?
C3F H3F 0.9500 . ?
C3F C2F 1.3900 . ?
C2F H2F 0.9500 . ?
N8F N9F 1.4200 . ?
N8F C7F 1.4200 . ?
N9F C10F 1.4200 . ?
N9F C12F 1.086(13) . ?
C10F H10F 0.9500 . ?
C10F C11F 1.4200 . ?
C11F H11F 0.9500 . ?
C11F C7F 1.4200 . ?
C12F H12K 0.9900 . ?
C12F H12L 0.9900 . ?
C12F C13F 1.634(11) . ?
C15F C16F 1.3900 . ?
C15F C14F 1.3900 . ?
C15F N19F 1.421(11) . ?
C16F H16F 0.9500 . ?
C16F C17F 1.3900 . ?
C17F H17F 0.9500 . ?
C17F C18F 1.3900 . ?
C18F H18F 0.9500 . ?
C18F C13F 1.3900 . ?
C13F C14F 1.3900 . ?
C14F H14F 0.9500 . ?
N19F N20F 1.228(19) . ?
N20F C21F 1.45(3) . ?
C21F C22F 1.40(2) . ?
C21F C26F 1.387(13) . ?
C22F H22F 0.9500 . ?
C22F C23F 1.38(2) . ?
C23F C24F 1.402(12) . ?
C23F C27F 1.530(18) . ?
C24F H24F 0.9500 . ?
C24F C25F 1.368(13) . ?
C25F H25F 0.9500 . ?
C25F C26F 1.408(14) . ?
C26F H26F 0.9500 . ?
C27F H27K 0.98(5) . ?
C27F H27L 1.03(5) . ?
C27F N28F 1.442(6) . ?
C27F C23G 1.44(2) . ?
N28F N29F 1.358(4) . ?
N28F C32F 1.364(6) . ?
N29F C30F 1.340(5) . ?
C30F C31F 1.405(6) . ?
C30F C33F 1.468(6) . ?
C31F H31F 0.9500 . ?
C31F C32F 1.354(7) . ?
C32F H32F 0.9500 . ?
C33F N34F 1.354(5) . ?
C33F C38F 1.390(6) . ?
N34F C35F 1.337(5) . ?
C35F H35F 0.9500 . ?
C35F C36F 1.384(6) . ?
C36F H36F 0.9500 . ?
C36F C37F 1.380(7) . ?
C37F H37F 0.9500 . ?
C37F C38F 1.369(7) . ?
C38F H38F 0.9500 . ?
N1G C2G 1.356(10) . ?
N1G C6G 1.356(10) . ?
C2G H2G 0.965(18) . ?
C2G C3G 1.397(11) . ?
C3G H3G 0.9500 . ?
C3G C4G 1.387(13) . ?
C4G H4G 0.9500 . ?
C4G C5G 1.374(12) . ?
C5G H5G 0.9500 . ?
C5G C6G 1.390(11) . ?
C6G C7G 1.353(16) . ?
C7G N8G 1.350(12) . ?
C7G C11G 1.429(12) . ?
N8G N9G 1.372(10) . ?
N9G C10G 1.358(13) . ?
C10G H10G 0.9500 . ?
C10G C11G 1.410(13) . ?
C11G H11G 0.9500 . ?
C13G H13G 0.9500 . ?
C13G C14G 1.376(13) . ?
C13G C18G 1.379(15) . ?
C14G H14G 0.9500 . ?
C14G C15G 1.394(14) . ?
C15G C16G 1.398(14) . ?
C15G N19G 1.37(3) . ?
C16G H16G 0.9500 . ?
C16G C17G 1.398(15) . ?
C17G H17G 0.9500 . ?
C17G C18G 1.419(16) . ?
C18G H18G 0.9500 . ?
N19G N20G 1.32(3) . ?
N20G C21G 1.42(3) . ?
C21G C22G 1.41(3) . ?
C21G C26G 1.390(18) . ?
C22G H22G 0.9500 . ?
C22G C23G 1.41(3) . ?
C23G C24G 1.416(15) . ?
C24G H24G 0.9500 . ?
C24G C25G 1.361(15) . ?
C25G H25G 0.9500 . ?
C25G C26G 1.404(17) . ?
C26G H26G 0.9500 . ?
C21H C22H 1.385(13) . ?
C21H C26H 1.372(12) . ?
C22H H22H 0.9500 . ?
C22H C23H 1.350(12) . ?
C23H C24H 1.412(16) . ?
C23H C27H 1.425(18) . ?
C24H H24H 0.9500 . ?
C24H C25H 1.378(18) . ?
C25H H25H 0.9500 . ?
C25H C26H 1.343(13) . ?
C26H H26H 0.9500 . ?
C27H H27M 0.9900 . ?
C27H H27N 0.9900 . ?
C27H N28H 1.433(10) . ?
N28H N29H 1.391(9) . ?
N28H C32H 1.364(10) . ?
N29H C30H 1.364(10) . ?
C30H C31H 1.425(11) . ?
C31H H31H 0.9500 . ?
C31H C32H 1.386(11) . ?
C32H H32H 0.9500 . ?
O1S H1S 0.8400 . ?
O1S C2S 1.393(6) . ?
C2S H2SA 0.9800 . ?
C2S H2SB 0.9800 . ?
C2S H2SC 0.9800 . ?
O3S H3S 0.8400 . ?
O3S C4S 1.373(9) . ?
C4S H4SA 0.9800 . ?
C4S H4SB 0.9800 . ?
C4S H4SC 0.9800 . ?
B10X F11X 1.366(5) . ?
B10X F12X 1.378(5) . ?
B10X F13X 1.398(6) . ?
B10X F14X 1.369(5) . ?
B15X F16X 1.341(6) . ?
B15X F17X 1.335(6) . ?
B15X F18X 1.344(7) . ?
B15X F19X 1.294(7) . ?
B20X F21X 1.261(8) . ?
B20X F22X 1.354(8) . ?
B20X F23X 1.401(7) . ?
B20X F24X 1.435(7) . ?
B25X F26X 1.349(8) . ?
B25X F27X 1.362(7) . ?
B25X F28X 1.379(8) . ?
B25X F29X 1.410(8) . ?
B25X F26Y 1.377(11) . ?
B25X F27Y 1.462(13) . ?
B25X F28Y 1.342(13) . ?
B25X F29Y 1.310(12) . ?
B30X F31X 1.378(14) . ?
B30X F32X 1.439(14) . ?
B30X F33X 1.366(14) . ?
B30X F34X 1.359(14) . ?
B35X F36X 1.341(11) . ?
B35X F37X 1.407(10) . ?
B35X F38X 1.332(11) . ?
B35X F39X 1.397(11) . ?
B35X F36Y 1.396(19) . ?
B35X F37Y 1.205(13) . ?
B35X F38Y 1.351(17) . ?
B35X F39Y 1.408(11) . ?
B40X F41X 1.357(11) . ?
B40X F42X 1.438(11) . ?
B40X F43X 1.342(12) . ?
B40X F44X 1.344(10) . ?
B40X F41Y 1.345(13) . ?
B40X F42Y 1.412(12) . ?
B40X F43Y 1.437(12) . ?
B40X F44Y 1.389(13) . ?
B45X F46X 1.384(6) . ?
B45X F47X 1.383(6) . ?
B45X F48X 1.346(5) . ?
B45X F49X 1.348(6) . ?
B30Y F31Y 1.361(11) . ?
B30Y F32Y 1.413(11) . ?
B30Y F33Y 1.353(12) . ?
B30Y F34Y 1.338(10) . ?

loop_
_geom_angle_atom_site_label_1
_geom_angle_atom_site_label_2
_geom_angle_atom_site_label_3
_geom_angle
_geom_angle_site_symmetry_1
_geom_angle_site_symmetry_3
_geom_angle_publ_flag
N29C Co01 N34C 76.91(12) . . ?
N1E Co01 N29C 94.66(12) . . ?
N1E Co01 N34C 85.09(12) . . ?
N1E Co01 N29F 101.58(13) . . ?
N8E Co01 N29C 166.15(12) . . ?
N8E Co01 N34C 90.96(12) . . ?
N8E Co01 N1E 77.44(14) . . ?
N8E Co01 N29F 97.01(12) . . ?
N29F Co01 N29C 95.71(12) . . ?
N29F Co01 N34C 170.54(13) . . ?
N34F Co01 N29C 88.66(12) . . ?
N34F Co01 N34C 96.88(12) . . ?
N34F Co01 N1E 176.46(12) . . ?
N34F Co01 N8E 99.55(13) . . ?
N34F Co01 N29F 76.83(13) . . ?
N1A Co02 N8A 76.21(12) . . ?
N1A Co02 N1B 85.24(12) . . ?
N8A Co02 N1B 89.63(13) . . ?
N8B Co02 N1A 90.66(12) . . ?
N8B Co02 N8A 162.68(12) . . ?
N8B Co02 N1B 77.89(13) . . ?
N1C Co02 N1A 95.67(11) . . ?
N1C Co02 N8A 89.21(11) . . ?
N1C Co02 N1B 178.32(12) . . ?
N1C Co02 N8B 103.50(11) . . ?
N8C Co02 N1A 173.23(11) . . ?
N8C Co02 N8A 101.70(11) . . ?
N8C Co02 N1B 101.26(11) . . ?
N8C Co02 N8B 92.58(11) . . ?
N8C Co02 N1C 77.79(10) . . ?
N29A Co03 N34A 75.95(13) . . ?
N29A Co03 N29B 164.60(12) . . ?
N34A Co03 N29B 91.66(13) . . ?
N34B Co03 N29A 92.62(13) . . ?
N34B Co03 N34A 85.25(13) . . ?
N34B Co03 N29B 77.05(13) . . ?
N34B Co03 N8D 100.10(12) . . ?
N1D Co03 N29A 93.48(12) . . ?
N1D Co03 N34A 97.13(13) . . ?
N1D Co03 N29B 97.15(13) . . ?
N1D Co03 N34B 173.83(13) . . ?
N1D Co03 N8D 77.81(12) . . ?
N8D Co03 N29A 101.06(12) . . ?
N8D Co03 N34A 174.06(13) . . ?
N8D Co03 N29B 92.07(12) . . ?
N29D Co04 N34D 77.5(3) . . ?
N29D Co04 N29E 97.1(3) . . ?
N29D Co04 N34E 97.9(4) . . ?
N29D Co04 N1F 97.2(5) . . ?
N29D Co04 N8F 166.4(4) . . ?
N34D Co04 N29E 167.04(15) . . ?
N34D Co04 N1F 95.8(4) . . ?
N34D Co04 N8F 92.9(3) . . ?
N34D Co04 N1G 90.1(2) . . ?
N34D Co04 N29H 77.0(2) . . ?
N29E Co04 N8F 94.1(3) . . ?
N29E Co04 N29H 94.6(2) . . ?
N34E Co04 N34D 91.94(14) . . ?
N34E Co04 N29E 76.95(14) . . ?
N34E Co04 N1F 164.2(4) . . ?
N34E Co04 N8F 92.1(3) . . ?
N34E Co04 N1G 173.0(2) . . ?
N34E Co04 N29H 81.4(3) . . ?
N1F Co04 N29E 96.6(4) . . ?
N1F Co04 N8F 73.8(5) . . ?
N1G Co04 N29E 100.1(2) . . ?
N1G Co04 N29H 92.6(3) . . ?
N8G Co04 N34D 91.1(3) . . ?
N8G Co04 N29E 98.8(3) . . ?
N8G Co04 N34E 109.6(3) . . ?
N8G Co04 N1G 77.0(3) . . ?
N8G Co04 N29H 164.3(4) . . ?
C2A N1A Co02 125.6(3) . . ?
C2A N1A C6A 118.3(3) . . ?
C6A N1A Co02 115.6(3) . . ?
N1A C2A H2A 119.0 . . ?
N1A C2A C3A 122.1(4) . . ?
C3A C2A H2A 119.0 . . ?
C2A C3A H3A 120.5 . . ?
C4A C3A C2A 118.9(4) . . ?
C4A C3A H3A 120.5 . . ?
C3A C4A H4A 120.2 . . ?
C3A C4A C5A 119.7(4) . . ?
C5A C4A H4A 120.2 . . ?
C4A C5A H5A 120.6 . . ?
C4A C5A C6A 118.9(4) . . ?
C6A C5A H5A 120.6 . . ?
N1A C6A C5A 122.1(4) . . ?
N1A C6A C7A 115.0(3) . . ?
C5A C6A C7A 122.9(4) . . ?
N8A C7A C6A 117.7(3) . . ?
N8A C7A C11A 110.9(4) . . ?
C11A C7A C6A 131.4(4) . . ?
C7A N8A Co02 113.7(3) . . ?
C7A N8A N9A 105.1(3) . . ?
N9A N8A Co02 139.8(3) . . ?
N8A N9A C12A 120.9(3) . . ?
C10A N9A N8A 111.2(3) . . ?
C10A N9A C12A 126.8(4) . . ?
N9A C10A H10A 126.0 . . ?
N9A C10A C11A 108.0(4) . . ?
C11A C10A H10A 126.0 . . ?
C7A C11A H11A 127.6 . . ?
C10A C11A C7A 104.9(4) . . ?
C10A C11A H11A 127.6 . . ?
N9A C12A H12A 109.1 . . ?
N9A C12A H12B 109.1 . . ?
N9A C12A C13A 112.4(4) . . ?
H12A C12A H12B 107.8 . . ?
C13A C12A H12A 109.1 . . ?
C13A C12A H12B 109.1 . . ?
C14A C13A C12A 118.5(4) . . ?
C18A C13A C12A 122.0(4) . . ?
C18A C13A C14A 119.4(4) . . ?
C13A C14A H14A 120.4 . . ?
C15A C14A C13A 119.1(4) . . ?
C15A C14A H14A 120.4 . . ?
C14A C15A C16A 121.2(4) . . ?
C14A C15A N19A 123.7(4) . . ?
C16A C15A N19A 115.1(4) . . ?
C15A C16A H16A 120.2 . . ?
C17A C16A C15A 119.5(4) . . ?
C17A C16A H16A 120.2 . . ?
C16A C17A H17A 120.1 . . ?
C16A C17A C18A 119.8(4) . . ?
C18A C17A H17A 120.1 . . ?
C13A C18A H18A 119.6 . . ?
C17A C18A C13A 120.8(4) . . ?
C17A C18A H18A 119.6 . . ?
N20A N19A C15A 113.4(3) . . ?
N19A N20A C21A 112.6(3) . . ?
C22A C21A N20A 115.7(3) . . ?
C26A C21A N20A 123.5(4) . . ?
C26A C21A C22A 120.8(4) . . ?
C21A C22A H22A 120.3 . . ?
C21A C22A C23A 119.5(4) . . ?
C23A C22A H22A 120.3 . . ?
C22A C23A H23A 120.2 . . ?
C22A C23A C24A 119.7(4) . . ?
C24A C23A H23A 120.2 . . ?
C23A C24A H24A 119.5 . . ?
C23A C24A C25A 121.0(4) . . ?
C25A C24A H24A 119.5 . . ?
C24A C25A C27A 123.6(3) . . ?
C26A C25A C24A 118.8(4) . . ?
C26A C25A C27A 117.5(4) . . ?
C21A C26A C25A 120.2(4) . . ?
C21A C26A H26A 119.9 . . ?
C25A C26A H26A 119.9 . . ?
C25A C27A H27A 108.9 . . ?
C25A C27A H27B 108.9 . . ?
H27A C27A H27B 107.7 . . ?
N28A C27A C25A 113.3(3) . . ?
N28A C27A H27A 108.9 . . ?
N28A C27A H27B 108.9 . . ?
N29A N28A C27A 122.0(3) . . ?
C32A N28A C27A 126.9(4) . . ?
C32A N28A N29A 111.1(3) . . ?
N28A N29A Co03 140.1(2) . . ?
C30A N29A Co03 114.2(3) . . ?
C30A N29A N28A 105.3(3) . . ?
N29A C30A C31A 110.8(4) . . ?
N29A C30A C33A 118.0(4) . . ?
C31A C30A C33A 131.2(4) . . ?
C30A C31A H31A 127.6 . . ?
C32A C31A C30A 104.8(4) . . ?
C32A C31A H31A 127.6 . . ?
N28A C32A C31A 108.1(4) . . ?
N28A C32A H32A 125.9 . . ?
C31A C32A H32A 125.9 . . ?
N34A C33A C30A 115.5(4) . . ?
N34A C33A C38A 122.7(4) . . ?
C38A C33A C30A 121.8(4) . . ?
C33A N34A Co03 114.9(3) . . ?
C35A N34A Co03 125.5(3) . . ?
C35A N34A C33A 118.9(4) . . ?
N34A C35A H35A 118.9 . . ?
N34A C35A C36A 122.2(5) . . ?
C36A C35A H35A 118.9 . . ?
C35A C36A H36A 120.8 . . ?
C35A C36A C37A 118.4(5) . . ?
C37A C36A H36A 120.8 . . ?
C36A C37A H37A 119.9 . . ?
C38A C37A C36A 120.2(5) . . ?
C38A C37A H37A 119.9 . . ?
C33A C38A H38A 121.2 . . ?
C37A C38A C33A 117.6(5) . . ?
C37A C38A H38A 121.2 . . ?
C2B N1B Co02 127.1(3) . . ?
C2B N1B C6B 118.6(4) . . ?
C6B N1B Co02 113.5(3) . . ?
N1B C2B H2B 118.4 . . ?
N1B C2B C3B 123.1(5) . . ?
C3B C2B H2B 118.4 . . ?
C2B C3B H3B 121.0 . . ?
C4B C3B C2B 118.0(5) . . ?
C4B C3B H3B 121.0 . . ?
C3B C4B H4B 119.7 . . ?
C3B C4B C5B 120.5(5) . . ?
C5B C4B H4B 119.7 . . ?
C4B C5B H5B 121.0 . . ?
C4B C5B C6B 118.0(5) . . ?
C6B C5B H5B 121.0 . . ?
N1B C6B C5B 121.8(4) . . ?
N1B C6B C7B 116.1(4) . . ?
C5B C6B C7B 122.1(4) . . ?
N8B C7B C6B 117.9(4) . . ?
N8B C7B C11B 110.7(4) . . ?
C11B C7B C6B 131.4(4) . . ?
C7B N8B Co02 113.9(3) . . ?
C7B N8B N9B 105.5(3) . . ?
N9B N8B Co02 140.5(2) . . ?
N8B N9B C12B 121.9(3) . . ?
C10B N9B N8B 110.9(3) . . ?
C10B N9B C12B 127.1(4) . . ?
N9B C10B H10B 126.6 . . ?
N9B C10B C11B 106.8(4) . . ?
C11B C10B H10B 126.6 . . ?
C7B C11B H11B 127.0 . . ?
C10B C11B C7B 106.0(4) . . ?
C10B C11B H11B 127.0 . . ?
N9B C12B H12C 108.6 . . ?
N9B C12B H12D 108.6 . . ?
N9B C12B C13B 114.5(3) . . ?
H12C C12B H12D 107.6 . . ?
C13B C12B H12C 108.6 . . ?
C13B C12B H12D 108.6 . . ?
C14B C13B C12B 121.6(3) . . ?
C14B C13B C18B 119.1(4) . . ?
C18B C13B C12B 119.3(3) . . ?
C13B C14B H14B 119.5 . . ?
C13B C14B C15B 121.0(4) . . ?
C15B C14B H14B 119.5 . . ?
C14B C15B H15B 119.9 . . ?
C16B C15B C14B 120.2(4) . . ?
C16B C15B H15B 119.9 . . ?
C15B C16B H16B 120.4 . . ?
C17B C16B C15B 119.3(4) . . ?
C17B C16B H16B 120.4 . . ?
C16B C17B C18B 121.0(4) . . ?
C16B C17B N19B 114.4(3) . . ?
C18B C17B N19B 124.5(4) . . ?
C13B C18B C17B 119.4(4) . . ?
C13B C18B H18B 120.3 . . ?
C17B C18B H18B 120.3 . . ?
N20B N19B C17B 112.6(3) . . ?
N19B N20B C21B 112.1(3) . . ?
C22B C21B N20B 124.3(4) . . ?
C26B C21B N20B 114.8(4) . . ?
C26B C21B C22B 120.9(4) . . ?
C21B C22B H22B 119.7 . . ?
C21B C22B C23B 120.5(4) . . ?
C23B C22B H22B 119.7 . . ?
C22B C23B C24B 117.8(4) . . ?
C22B C23B C27B 120.4(4) . . ?
C24B C23B C27B 121.8(4) . . ?
C23B C24B H24B 119.6 . . ?
C25B C24B C23B 120.9(4) . . ?
C25B C24B H24B 119.6 . . ?
C24B C25B H25B 119.6 . . ?
C24B C25B C26B 120.9(4) . . ?
C26B C25B H25B 119.6 . . ?
C21B C26B C25B 119.0(4) . . ?
C21B C26B H26B 120.5 . . ?
C25B C26B H26B 120.5 . . ?
C23B C27B H27C 108.7 . . ?
C23B C27B H27D 108.7 . . ?
H27C C27B H27D 107.6 . . ?
N28B C27B C23B 114.1(4) . . ?
N28B C27B H27C 108.7 . . ?
N28B C27B H27D 108.7 . . ?
N29B N28B C27B 122.6(3) . . ?
C32B N28B C27B 126.0(4) . . ?
C32B N28B N29B 111.0(4) . . ?
N28B N29B Co03 141.1(3) . . ?
C30B N29B Co03 112.1(3) . . ?
C30B N29B N28B 105.3(3) . . ?
N29B C30B C31B 110.9(4) . . ?
N29B C30B C33B 118.9(4) . . ?
C31B C30B C33B 130.2(4) . . ?
C30B C31B H31B 127.8 . . ?
C32B C31B C30B 104.5(4) . . ?
C32B C31B H31B 127.8 . . ?
N28B C32B C31B 108.3(4) . . ?
N28B C32B H32B 125.8 . . ?
C31B C32B H32B 125.8 . . ?
N34B C33B C30B 115.9(4) . . ?
N34B C33B C38B 121.2(4) . . ?
C38B C33B C30B 123.0(4) . . ?
C33B N34B Co03 114.9(3) . . ?
C35B N34B Co03 125.9(3) . . ?
C35B N34B C33B 118.9(4) . . ?
N34B C35B H35B 118.9 . . ?
N34B C35B C36B 122.1(5) . . ?
C36B C35B H35B 118.9 . . ?
C35B C36B H36B 120.7 . . ?
C35B C36B C37B 118.6(5) . . ?
C37B C36B H36B 120.7 . . ?
C36B C37B H37B 119.8 . . ?
C38B C37B C36B 120.4(5) . . ?
C38B C37B H37B 119.8 . . ?
C33B C38B H38B 120.6 . . ?
C37B C38B C33B 118.9(5) . . ?
C37B C38B H38B 120.6 . . ?
C2C N1C Co02 124.97(15) . . ?
C2C N1C C6C 120.0 . . ?
C6C N1C Co02 114.26(15) . . ?
N1C C2C H2C 120.0 . . ?
N1C C2C C3C 120.0 . . ?
C3C C2C H2C 120.0 . . ?
C2C C3C H3C 120.0 . . ?
C2C C3C C4C 120.0 . . ?
C4C C3C H3C 120.0 . . ?
C3C C4C H4C 120.0 . . ?
C3C C4C C5C 120.0 . . ?
C5C C4C H4C 120.0 . . ?
C4C C5C H5C 120.0 . . ?
C6C C5C C4C 120.0 . . ?
C6C C5C H5C 120.0 . . ?
C5C C6C N1C 120.0 . . ?
C7C C6C N1C 116.5(2) . . ?
C7C C6C C5C 123.5(2) . . ?
C7C N8C Co02 112.73(15) . . ?
C7C N8C N9C 108.0 . . ?
N9C N8C Co02 139.27(15) . . ?
C6C C7C N8C 118.1(2) . . ?
C6C C7C C11C 133.9(2) . . ?
N8C C7C C11C 108.0 . . ?
C7C C11C H11C 126.0 . . ?
C10C C11C C7C 108.0 . . ?
C10C C11C H11C 126.0 . . ?
C11C C10C H10C 126.0 . . ?
C11C C10C N9C 108.0 . . ?
N9C C10C H10C 126.0 . . ?
N8C N9C C10C 108.0 . . ?
C12C N9C N8C 123.0(2) . . ?
C12C N9C C10C 129.0(2) . . ?
N9C C12C H12E 108.8 . . ?
N9C C12C H12F 108.8 . . ?
N9C C12C C13C 113.8(3) . . ?
H12E C12C H12F 107.7 . . ?
C13C C12C H12E 108.8 . . ?
C13C C12C H12F 108.8 . . ?
C14C C13C C12C 123.3(4) . . ?
C14C C13C C18C 118.5(4) . . ?
C18C C13C C12C 118.2(4) . . ?
C13C C14C H14C 119.7 . . ?
C15C C14C C13C 120.6(4) . . ?
C15C C14C H14C 119.7 . . ?
C14C C15C C16C 120.8(4) . . ?
C14C C15C N19C 115.7(3) . . ?
C16C C15C N19C 123.5(4) . . ?
C15C C16C H16C 120.7 . . ?
C17C C16C C15C 118.7(5) . . ?
C17C C16C H16C 120.7 . . ?
C16C C17C H17C 119.7 . . ?
C16C C17C C18C 120.6(5) . . ?
C18C C17C H17C 119.7 . . ?
C13C C18C H18C 119.6 . . ?
C17C C18C C13C 120.9(4) . . ?
C17C C18C H18C 119.6 . . ?
N20C N19C C15C 113.8(3) . . ?
N19C N20C C21C 113.9(3) . . ?
C22C C21C N20C 124.1(3) . . ?
C22C C21C C26C 119.9(4) . . ?
C26C C21C N20C 115.8(4) . . ?
C21C C22C H22C 119.6 . . ?
C23C C22C C21C 120.8(4) . . ?
C23C C22C H22C 119.6 . . ?
C22C C23C C24C 119.1(4) . . ?
C22C C23C C27C 117.8(3) . . ?
C24C C23C C27C 123.1(3) . . ?
C23C C24C H24C 119.9 . . ?
C25C C24C C23C 120.1(4) . . ?
C25C C24C H24C 119.9 . . ?
C24C C25C H25C 119.8 . . ?
C26C C25C C24C 120.4(4) . . ?
C26C C25C H25C 119.8 . . ?
C21C C26C H26C 120.2 . . ?
C25C C26C C21C 119.7(4) . . ?
C25C C26C H26C 120.2 . . ?
C23C C27C H27E 108.3 . . ?
C23C C27C H27F 108.3 . . ?
H27E C27C H27F 107.4 . . ?
N28C C27C C23C 115.9(3) . . ?
N28C C27C H27E 108.3 . . ?
N28C C27C H27F 108.3 . . ?
N29C N28C C27C 122.2(3) . . ?
C32C N28C C27C 126.6(3) . . ?
C32C N28C N29C 110.9(3) . . ?
N28C N29C Co01 140.9(2) . . ?
C30C N29C Co01 113.5(3) . . ?
C30C N29C N28C 105.3(3) . . ?
N29C C30C C31C 110.5(3) . . ?
N29C C30C C33C 118.6(3) . . ?
C31C C30C C33C 131.0(3) . . ?
C30C C31C H31C 127.4 . . ?
C32C C31C C30C 105.2(4) . . ?
C32C C31C H31C 127.4 . . ?
N28C C32C C31C 108.1(4) . . ?
N28C C32C H32C 125.9 . . ?
C31C C32C H32C 125.9 . . ?
N34C C33C C30C 115.4(3) . . ?
N34C C33C C38C 122.0(4) . . ?
C38C C33C C30C 122.6(4) . . ?
C33C N34C Co01 114.9(2) . . ?
C35C N34C Co01 126.2(3) . . ?
C35C N34C C33C 118.2(3) . . ?
N34C C35C H35C 118.6 . . ?
N34C C35C C36C 122.9(4) . . ?
C36C C35C H35C 118.6 . . ?
C35C C36C H36C 120.8 . . ?
C37C C36C C35C 118.3(4) . . ?
C37C C36C H36C 120.8 . . ?
C36C C37C H37C 120.0 . . ?
C36C C37C C38C 120.0(4) . . ?
C38C C37C H37C 120.0 . . ?
C33C C38C H38C 120.7 . . ?
C37C C38C C33C 118.6(4) . . ?
C37C C38C H38C 120.7 . . ?
C2D N1D Co03 115.3(3) . . ?
C6D N1D Co03 126.3(3) . . ?
C6D N1D C2D 118.4(4) . . ?
N1D C2D C3D 120.7(4) . . ?
N1D C2D C7D 115.1(3) . . ?
C3D C2D C7D 124.1(4) . . ?
C2D C3D H3D 120.0 . . ?
C4D C3D C2D 119.9(4) . . ?
C4D C3D H3D 120.0 . . ?
C3D C4D H4D 120.3 . . ?
C3D C4D C5D 119.4(4) . . ?
C5D C4D H4D 120.3 . . ?
C4D C5D H5D 120.6 . . ?
C4D C5D C6D 118.9(4) . . ?
C6D C5D H5D 120.6 . . ?
N1D C6D C5D 122.7(4) . . ?
N1D C6D H6D 118.7 . . ?
C5D C6D H6D 118.7 . . ?
N8D C7D C2D 118.3(3) . . ?
N8D C7D C11D 109.7(4) . . ?
C11D C7D C2D 131.9(4) . . ?
C7D N8D Co03 111.9(2) . . ?
N9D N8D Co03 141.4(2) . . ?
N9D N8D C7D 105.4(3) . . ?
N8D N9D C10D 111.0(3) . . ?
N8D N9D C12D 121.9(3) . . ?
C10D N9D C12D 127.1(4) . . ?
N9D C10D H10D 126.0 . . ?
N9D C10D C11D 108.0(4) . . ?
C11D C10D H10D 126.0 . . ?
C7D C11D H11D 127.1 . . ?
C10D C11D C7D 105.9(3) . . ?
C10D C11D H11D 127.1 . . ?
N9D C12D H12G 108.7 . . ?
N9D C12D H12H 108.7 . . ?
N9D C12D C13D 114.1(3) . . ?
H12G C12D H12H 107.6 . . ?
C13D C12D H12G 108.7 . . ?
C13D C12D H12H 108.7 . . ?
C14D C13D C12D 122.7(4) . . ?
C18D C13D C12D 119.0(4) . . ?
C18D C13D C14D 118.3(4) . . ?
C13D C14D H14D 119.3 . . ?
C15D C14D C13D 121.3(4) . . ?
C15D C14D H14D 119.3 . . ?
C14D C15D C16D 119.3(4) . . ?
C14D C15D N19D 115.3(4) . . ?
C16D C15D N19D 125.3(4) . . ?
C15D C16D H16D 120.4 . . ?
C17D C16D C15D 119.3(5) . . ?
C17D C16D H16D 120.4 . . ?
C16D C17D H17D 119.1 . . ?
C16D C17D C18D 121.8(5) . . ?
C18D C17D H17D 119.1 . . ?
C13D C18D C17D 119.9(5) . . ?
C13D C18D H18D 120.1 . . ?
C17D C18D H18D 120.1 . . ?
N20D N19D C15D 114.2(4) . . ?
N19D N20D C21D 105.3(7) . . ?
N19D N20D C21H 118.4(7) . . ?
C22D C21D N20D 128.9(11) . . ?
C26D C21D N20D 117.2(12) . . ?
C26D C21D C22D 113.9(12) . . ?
C21D C22D H22D 118.1 . . ?
C23D C22D C21D 123.8(14) . . ?
C23D C22D H22D 118.1 . . ?
C22D C23D C24D 119.8(16) . . ?
C22D C23D C27D 123.6(13) . . ?
C24D C23D C27D 116.7(12) . . ?
C23D C24D H24D 121.6 . . ?
C25D C24D C23D 116.8(14) . . ?
C25D C24D H24D 121.6 . . ?
C24D C25D H25D 118.6 . . ?
C26D C25D C24D 122.8(16) . . ?
C26D C25D H25D 118.6 . . ?
C21D C26D H26D 118.6 . . ?
C25D C26D C21D 122.8(15) . . ?
C25D C26D H26D 118.6 . . ?
C23D C27D H27G 108.1 . . ?
C23D C27D H27H 108.1 . . ?
H27G C27D H27H 107.3 . . ?
N28D C27D C23D 116.7(13) . . ?
N28D C27D H27G 108.1 . . ?
N28D C27D H27H 108.1 . . ?
C30D N29D Co04 111.5(5) . . ?
N28D N29D Co04 140.5(5) . . ?
N28D N29D C30D 108.0 . . ?
N29D C30D C31D 108.0 . . ?
C33D C30D N29D 118.9(7) . . ?
C33D C30D C31D 129.5(8) . . ?
C30D C31D H31D 126.0 . . ?
C32D C31D C30D 108.0 . . ?
C32D C31D H31D 126.0 . . ?
C31D C32D H32D 126.0 . . ?
C31D C32D N28D 108.0 . . ?
N28D C32D H32D 126.0 . . ?
C27D N28D N29D 124.3(8) . . ?
C27D N28D C32D 127.3(8) . . ?
N29D N28D C32D 108.0 . . ?
C30D C33D C38D 123.2(6) . . ?
N34D C33D C30D 109.4(6) . . ?
N34D C33D C38D 121.3(6) . . ?
N34D C33D C30H 118.6(5) . . ?
C38D C33D C30H 119.3(7) . . ?
C33D N34D Co04 115.0(3) . . ?
C35D N34D Co04 125.4(4) . . ?
C35D N34D C33D 119.4(4) . . ?
N34D C35D H35D 118.0 . . ?
N34D C35D C36D 124.0(6) . . ?
C36D C35D H35D 118.0 . . ?
C35D C36D H36D 121.6 . . ?
C37D C36D C35D 116.9(6) . . ?
C37D C36D H36D 121.6 . . ?
C36D C37D H37D 119.2 . . ?
C36D C37D C38D 121.6(5) . . ?
C38D C37D H37D 119.2 . . ?
C33D C38D C37D 116.6(6) . . ?
C33D C38D H38D 121.7 . . ?
C37D C38D H38D 121.7 . . ?
C2E N1E Co01 126.2(3) . . ?
C6E N1E Co01 115.4(3) . . ?
C6E N1E C2E 118.0(4) . . ?
N1E C2E H2E 119.1 . . ?
N1E C2E C3E 121.8(4) . . ?
C3E C2E H2E 119.1 . . ?
C2E C3E H3E 120.1 . . ?
C4E C3E C2E 119.8(5) . . ?
C4E C3E H3E 120.1 . . ?
C3E C4E H4E 120.9 . . ?
C3E C4E C5E 118.2(5) . . ?
C5E C4E H4E 120.9 . . ?
C4E C5E H5E 120.2 . . ?
C6E C5E C4E 119.7(5) . . ?
C6E C5E H5E 120.2 . . ?
N1E C6E C5E 122.4(4) . . ?
N1E C6E C7E 115.1(4) . . ?
C5E C6E C7E 122.4(4) . . ?
N8E C7E C6E 118.2(4) . . ?
N8E C7E C11E 110.6(4) . . ?
C11E C7E C6E 131.0(5) . . ?
C7E N8E Co01 113.5(3) . . ?
C7E N8E N9E 105.8(3) . . ?
N9E N8E Co01 140.7(3) . . ?
N8E N9E C12E 122.3(4) . . ?
C10E N9E N8E 110.1(4) . . ?
C10E N9E C12E 127.3(4) . . ?
N9E C10E H10E 125.6 . . ?
N9E C10E C11E 108.9(4) . . ?
C11E C10E H10E 125.6 . . ?
C7E C11E H11E 127.7 . . ?
C10E C11E C7E 104.6(5) . . ?
C10E C11E H11E 127.7 . . ?
N9E C12E H12I 108.4 . . ?
N9E C12E H12J 108.4 . . ?
N9E C12E C13E 115.5(4) . . ?
H12I C12E H12J 107.5 . . ?
C13E C12E H12I 108.4 . . ?
C13E C12E H12J 108.4 . . ?
C14E C13E C12E 123.2(5) . . ?
C14E C13E C18E 119.4(4) . . ?
C18E C13E C12E 117.3(4) . . ?
C13E C14E H14E 120.5 . . ?
C13E C14E C15E 119.0(5) . . ?
C15E C14E H14E 120.5 . . ?
C14E C15E N19E 123.1(5) . . ?
C16E C15E C14E 120.8(5) . . ?
C16E C15E N19E 116.1(4) . . ?
C15E C16E H16E 119.7 . . ?
C15E C16E C17E 120.6(4) . . ?
C17E C16E H16E 119.7 . . ?
C16E C17E H17E 120.4 . . ?
C18E C17E C16E 119.1(5) . . ?
C18E C17E H17E 120.4 . . ?
C13E C18E H18E 119.6 . . ?
C17E C18E C13E 120.9(5) . . ?
C17E C18E H18E 119.6 . . ?
N20E N19E C15E 115.1(4) . . ?
N19E N20E C21E 113.6(4) . . ?
C22E C21E N20E 117.2(4) . . ?
C22E C21E C26E 120.6(5) . . ?
C26E C21E N20E 122.2(5) . . ?
C21E C22E H22E 119.7 . . ?
C23E C22E C21E 120.5(4) . . ?
C23E C22E H22E 119.7 . . ?
C22E C23E C24E 119.5(5) . . ?
C22E C23E C27E 123.1(4) . . ?
C24E C23E C27E 117.4(4) . . ?
C23E C24E H24E 119.7 . . ?
C25E C24E C23E 120.6(5) . . ?
C25E C24E H24E 119.7 . . ?
C24E C25E H25E 119.5 . . ?
C24E C25E C26E 121.0(5) . . ?
C26E C25E H25E 119.5 . . ?
C21E C26E H26E 121.2 . . ?
C25E C26E C21E 117.7(5) . . ?
C25E C26E H26E 121.2 . . ?
C23E C27E H27I 108.4 . . ?
C23E C27E H27J 108.4 . . ?
H27I C27E H27J 107.5 . . ?
N28E C27E C23E 115.3(4) . . ?
N28E C27E H27I 108.4 . . ?
N28E C27E H27J 108.4 . . ?
N29E N28E C27E 122.8(3) . . ?
C32E N28E C27E 126.5(4) . . ?
C32E N28E N29E 110.6(4) . . ?
N28E N29E Co04 140.2(3) . . ?
C30E N29E Co04 113.7(3) . . ?
C30E N29E N28E 105.1(3) . . ?
N29E C30E C31E 111.1(4) . . ?
N29E C30E C33E 118.5(4) . . ?
C31E C30E C33E 130.4(5) . . ?
C30E C31E H31E 127.6 . . ?
C32E C31E C30E 104.9(4) . . ?
C32E C31E H31E 127.6 . . ?
N28E C32E C31E 108.3(4) . . ?
N28E C32E H32E 125.8 . . ?
C31E C32E H32E 125.8 . . ?
N34E C33E C30E 114.9(4) . . ?
N34E C33E C38E 122.0(5) . . ?
C38E C33E C30E 123.1(5) . . ?
C33E N34E Co04 115.4(3) . . ?
C35E N34E Co04 126.4(3) . . ?
C35E N34E C33E 117.7(4) . . ?
N34E C35E H35E 118.5 . . ?
N34E C35E C36E 122.9(5) . . ?
C36E C35E H35E 118.5 . . ?
C35E C36E H36E 120.9 . . ?
C37E C36E C35E 118.3(6) . . ?
C37E C36E H36E 120.9 . . ?
C36E C37E H37E 119.7 . . ?
C36E C37E C38E 120.6(6) . . ?
C38E C37E H37E 119.7 . . ?
C33E C38E H38E 120.7 . . ?
C37E C38E C33E 118.5(5) . . ?
C37E C38E H38E 120.7 . . ?
C6F N1F Co04 117.9(6) . . ?
C6F N1F C2F 120.0 . . ?
C2F N1F Co04 122.0(6) . . ?
N1F C6F C5F 120.0 . . ?
C7F C6F N1F 114.3(10) . . ?
C7F C6F C5F 125.7(10) . . ?
C6F C5F H5F 120.0 . . ?
C4F C5F C6F 120.0 . . ?
C4F C5F H5F 120.0 . . ?
C5F C4F H4F 120.0 . . ?
C5F C4F C3F 120.0 . . ?
C3F C4F H4F 120.0 . . ?
C4F C3F H3F 120.0 . . ?
C4F C3F C2F 120.0 . . ?
C2F C3F H3F 120.0 . . ?
N1F C2F H2F 120.0 . . ?
C3F C2F N1F 120.0 . . ?
C3F C2F H2F 120.0 . . ?
N9F N8F Co04 142.3(5) . . ?
N9F N8F C7F 108.0 . . ?
C7F N8F Co04 109.7(5) . . ?
N8F N9F C10F 108.0 . . ?
C12F N9F N8F 122.2(9) . . ?
C12F N9F C10F 129.3(9) . . ?
N9F C10F H10F 126.0 . . ?
N9F C10F C11F 108.0 . . ?
C11F C10F H10F 126.0 . . ?
C10F C11F H11F 126.0 . . ?
C7F C11F C10F 108.0 . . ?
C7F C11F H11F 126.0 . . ?
C6F C7F N8F 123.9(10) . . ?
C6F C7F C11F 127.9(10) . . ?
N8F C7F C11F 108.0 . . ?
N9F C12F H12K 107.6 . . ?
N9F C12F H12L 107.6 . . ?
N9F C12F C13F 119.0(10) . . ?
H12K C12F H12L 107.0 . . ?
C13F C12F H12K 107.6 . . ?
C13F C12F H12L 107.6 . . ?
C16F C15F C14F 120.0 . . ?
C16F C15F N19F 115.1(6) . . ?
C14F C15F N19F 124.9(6) . . ?
C15F C16F H16F 120.0 . . ?
C15F C16F C17F 120.0 . . ?
C17F C16F H16F 120.0 . . ?
C16F C17F H17F 120.0 . . ?
C18F C17F C16F 120.0 . . ?
C18F C17F H17F 120.0 . . ?
C17F C18F H18F 120.0 . . ?
C17F C18F C13F 120.0 . . ?
C13F C18F H18F 120.0 . . ?
C18F C13F C12F 122.0(7) . . ?
C14F C13F C12F 118.0(7) . . ?
C14F C13F C18F 120.0 . . ?
C15F C14F H14F 120.0 . . ?
C13F C14F C15F 120.0 . . ?
C13F C14F H14F 120.0 . . ?
N20F N19F C15F 114.0(10) . . ?
N19F N20F C21F 111.7(13) . . ?
C22F C21F N20F 115.9(13) . . ?
C26F C21F N20F 122.8(13) . . ?
C26F C21F C22F 121.2(12) . . ?
C21F C22F H22F 120.0 . . ?
C23F C22F C21F 120.0(12) . . ?
C23F C22F H22F 120.0 . . ?
C22F C23F C24F 118.6(12) . . ?
C22F C23F C27F 126.0(13) . . ?
C24F C23F C27F 115.5(12) . . ?
C23F C24F H24F 119.2 . . ?
C25F C24F C23F 121.6(11) . . ?
C25F C24F H24F 119.2 . . ?
C24F C25F H25F 119.9 . . ?
C24F C25F C26F 120.2(10) . . ?
C26F C25F H25F 119.9 . . ?
C21F C26F C25F 118.3(10) . . ?
C21F C26F H26F 120.9 . . ?
C25F C26F H26F 120.9 . . ?
C23F C27F H27K 109(3) . . ?
C23F C27F H27L 116(3) . . ?
H27K C27F H27L 102(4) . . ?
N28F C27F C23F 111.3(8) . . ?
N28F C27F H27K 109(3) . . ?
N28F C27F H27L 110(3) . . ?
C23G C27F H27K 104(3) . . ?
C23G C27F H27L 107(3) . . ?
C23G C27F N28F 123.7(12) . . ?
N29F N28F C27F 121.6(3) . . ?
N29F N28F C32F 109.8(4) . . ?
C32F N28F C27F 127.7(4) . . ?
N28F N29F Co01 140.1(3) . . ?
C30F N29F Co01 114.2(3) . . ?
C30F N29F N28F 105.6(3) . . ?
N29F C30F C31F 111.1(4) . . ?
N29F C30F C33F 118.0(3) . . ?
C31F C30F C33F 130.7(4) . . ?
C30F C31F H31F 127.8 . . ?
C32F C31F C30F 104.4(4) . . ?
C32F C31F H31F 127.8 . . ?
N28F C32F H32F 125.5 . . ?
C31F C32F N28F 109.0(4) . . ?
C31F C32F H32F 125.5 . . ?
N34F C33F C30F 114.8(4) . . ?
N34F C33F C38F 122.0(4) . . ?
C38F C33F C30F 123.1(4) . . ?
C33F N34F Co01 116.1(3) . . ?
C35F N34F Co01 126.2(3) . . ?
C35F N34F C33F 117.4(4) . . ?
N34F C35F H35F 118.3 . . ?
N34F C35F C36F 123.4(4) . . ?
C36F C35F H35F 118.3 . . ?
C35F C36F H36F 120.7 . . ?
C37F C36F C35F 118.6(5) . . ?
C37F C36F H36F 120.7 . . ?
C36F C37F H37F 120.4 . . ?
C38F C37F C36F 119.1(5) . . ?
C38F C37F H37F 120.4 . . ?
C33F C38F H38F 120.3 . . ?
C37F C38F C33F 119.4(4) . . ?
C37F C38F H38F 120.3 . . ?
C2G N1G Co04 127.5(6) . . ?
C6G N1G Co04 113.6(6) . . ?
C6G N1G C2G 118.9(7) . . ?
N1G C2G H2G 122(3) . . ?
N1G C2G C3G 120.8(9) . . ?
C3G C2G H2G 117(3) . . ?
C2G C3G H3G 119.9 . . ?
C4G C3G C2G 120.2(9) . . ?
C4G C3G H3G 119.9 . . ?
C3G C4G H4G 120.8 . . ?
C5G C4G C3G 118.4(10) . . ?
C5G C4G H4G 120.8 . . ?
C4G C5G H5G 120.1 . . ?
C4G C5G C6G 119.9(10) . . ?
C6G C5G H5G 120.1 . . ?
N1G C6G C5G 121.8(9) . . ?
C7G C6G N1G 115.7(8) . . ?
C7G C6G C5G 122.4(9) . . ?
C6G C7G C11G 134.4(10) . . ?
N8G C7G C6G 120.8(9) . . ?
N8G C7G C11G 104.8(9) . . ?
C7G N8G Co04 112.7(6) . . ?
C7G N8G N9G 110.7(8) . . ?
N9G N8G Co04 136.5(7) . . ?
C10G N9G N8G 109.9(9) . . ?
N9G C10G H10G 127.3 . . ?
N9G C10G C11G 105.5(10) . . ?
C11G C10G H10G 127.3 . . ?
C7G C11G H11G 125.5 . . ?
C10G C11G C7G 109.0(10) . . ?
C10G C11G H11G 125.5 . . ?
C14G C13G H13G 119.5 . . ?
C14G C13G C18G 121.1(13) . . ?
C18G C13G H13G 119.5 . . ?
C13G C14G H14G 119.6 . . ?
C13G C14G C15G 120.7(12) . . ?
C15G C14G H14G 119.6 . . ?
C14G C15G C16G 118.3(12) . . ?
N19G C15G C14G 116.2(15) . . ?
N19G C15G C16G 125.4(16) . . ?
C15G C16G H16G 119.1 . . ?
C17G C16G C15G 121.7(14) . . ?
C17G C16G H16G 119.1 . . ?
C16G C17G H17G 120.9 . . ?
C16G C17G C18G 118.1(14) . . ?
C18G C17G H17G 120.9 . . ?
C13G C18G C17G 119.8(15) . . ?
C13G C18G H18G 120.1 . . ?
C17G C18G H18G 120.1 . . ?
N20G N19G C15G 113(2) . . ?
N19G N20G C21G 115(2) . . ?
C22G C21G N20G 122(2) . . ?
C26G C21G N20G 117(2) . . ?
C26G C21G C22G 120.9(17) . . ?
C21G C22G H22G 120.5 . . ?
C21G C22G C23G 119.0(19) . . ?
C23G C22G H22G 120.5 . . ?
C22G C23G C27F 120(2) . . ?
C22G C23G C24G 118.7(18) . . ?
C24G C23G C27F 121.1(18) . . ?
C23G C24G H24G 119.2 . . ?
C25G C24G C23G 121.5(16) . . ?
C25G C24G H24G 119.2 . . ?
C24G C25G H25G 119.9 . . ?
C24G C25G C26G 120.2(16) . . ?
C26G C25G H25G 119.9 . . ?
C21G C26G C25G 119.5(14) . . ?
C21G C26G H26G 120.2 . . ?
C25G C26G H26G 120.2 . . ?
C22H C21H N20D 117.1(9) . . ?
C26H C21H N20D 121.0(10) . . ?
C26H C21H C22H 120.7(9) . . ?
C21H C22H H22H 118.4 . . ?
C23H C22H C21H 123.2(11) . . ?
C23H C22H H22H 118.4 . . ?
C22H C23H C24H 115.4(11) . . ?
C22H C23H C27H 119.6(11) . . ?
C24H C23H C27H 124.9(10) . . ?
C23H C24H H24H 119.7 . . ?
C25H C24H C23H 120.5(9) . . ?
C25H C24H H24H 119.7 . . ?
C24H C25H H25H 118.6 . . ?
C26H C25H C24H 122.8(10) . . ?
C26H C25H H25H 118.6 . . ?
C21H C26H H26H 121.5 . . ?
C25H C26H C21H 117.0(11) . . ?
C25H C26H H26H 121.5 . . ?
C23H C27H H27M 108.2 . . ?
C23H C27H H27N 108.2 . . ?
C23H C27H N28H 116.5(10) . . ?
H27M C27H H27N 107.3 . . ?
N28H C27H H27M 108.2 . . ?
N28H C27H H27N 108.2 . . ?
N29H N28H C27H 123.2(8) . . ?
C32H N28H C27H 124.0(8) . . ?
C32H N28H N29H 112.7(7) . . ?
N28H N29H Co04 141.5(6) . . ?
C30H N29H Co04 112.6(5) . . ?
C30H N29H N28H 105.0(6) . . ?
N29H C30H C33D 115.5(7) . . ?
N29H C30H C31H 109.0(7) . . ?
C31H C30H C33D 135.3(8) . . ?
C30H C31H H31H 126.1 . . ?
C32H C31H C30H 107.8(8) . . ?
C32H C31H H31H 126.1 . . ?
N28H C32H C31H 105.4(8) . . ?
N28H C32H H32H 127.3 . . ?
C31H C32H H32H 127.3 . . ?
C2S O1S H1S 109.5 . . ?
O1S C2S H2SA 109.5 . . ?
O1S C2S H2SB 109.5 . . ?
O1S C2S H2SC 109.5 . . ?
H2SA C2S H2SB 109.5 . . ?
H2SA C2S H2SC 109.5 . . ?
H2SB C2S H2SC 109.5 . . ?
C4S O3S H3S 109.5 . . ?
O3S C4S H4SA 109.5 . . ?
O3S C4S H4SB 109.5 . . ?
O3S C4S H4SC 109.5 . . ?
H4SA C4S H4SB 109.5 . . ?
H4SA C4S H4SC 109.5 . . ?
H4SB C4S H4SC 109.5 . . ?
F11X B10X F12X 112.9(4) . . ?
F11X B10X F13X 106.6(4) . . ?
F11X B10X F14X 112.8(4) . . ?
F12X B10X F13X 107.0(4) . . ?
F14X B10X F12X 111.7(4) . . ?
F14X B10X F13X 105.2(4) . . ?
F16X B15X F18X 112.3(5) . . ?
F17X B15X F16X 108.8(5) . . ?
F17X B15X F18X 102.5(5) . . ?
F19X B15X F16X 117.0(5) . . ?
F19X B15X F17X 108.8(7) . . ?
F19X B15X F18X 106.4(6) . . ?
F21X B20X F22X 115.3(6) . . ?
F21X B20X F23X 116.2(6) . . ?
F21X B20X F24X 107.8(6) . . ?
F22X B20X F23X 104.7(6) . . ?
F22X B20X F24X 104.3(5) . . ?
F23X B20X F24X 107.8(5) . . ?
F26X B25X F27X 120.3(7) . . ?
F26X B25X F28X 112.6(7) . . ?
F26X B25X F29X 105.9(5) . . ?
F27X B25X F28X 110.1(6) . . ?
F27X B25X F29X 104.8(5) . . ?
F28X B25X F29X 100.9(7) . . ?
F26Y B25X F27Y 91.6(10) . . ?
F28Y B25X F26Y 103.4(13) . . ?
F28Y B25X F27Y 106.5(16) . . ?
F29Y B25X F26Y 120.1(15) . . ?
F29Y B25X F27Y 112.1(15) . . ?
F29Y B25X F28Y 119.1(17) . . ?
F31X B30X F32X 106.9(16) . . ?
F33X B30X F31X 109.6(18) . . ?
F33X B30X F32X 119.5(17) . . ?
F34X B30X F31X 108.0(18) . . ?
F34X B30X F32X 114.9(18) . . ?
F34X B30X F33X 97.4(15) . . ?
F36X B35X F37X 101.8(10) . . ?
F36X B35X F39X 120.3(10) . . ?
F38X B35X F36X 107.2(12) . . ?
F38X B35X F37X 100.1(11) . . ?
F38X B35X F39X 113.6(12) . . ?
F39X B35X F37X 111.4(10) . . ?
F36Y B35X F39Y 106.5(14) . . ?
F37Y B35X F36Y 108.5(13) . . ?
F37Y B35X F38Y 120.5(12) . . ?
F37Y B35X F39Y 113.3(10) . . ?
F38Y B35X F36Y 103.8(13) . . ?
F38Y B35X F39Y 103.0(9) . . ?
F41X B40X F42X 101.5(10) . . ?
F43X B40X F41X 108.5(10) . . ?
F43X B40X F42X 110.8(10) . . ?
F43X B40X F44X 113.7(11) . . ?
F44X B40X F41X 115.6(9) . . ?
F44X B40X F42X 106.1(8) . . ?
F41Y B40X F42Y 126.0(15) . . ?
F41Y B40X F43Y 103.2(12) . . ?
F41Y B40X F44Y 117.8(17) . . ?
F42Y B40X F43Y 100.2(14) . . ?
F44Y B40X F42Y 108.5(17) . . ?
F44Y B40X F43Y 93.2(14) . . ?
F47X B45X F46X 103.2(4) . . ?
F48X B45X F46X 111.1(4) . . ?
F48X B45X F47X 109.2(4) . . ?
F48X B45X F49X 113.5(4) . . ?
F49X B45X F46X 108.3(4) . . ?
F49X B45X F47X 111.0(5) . . ?
F31Y B30Y F32Y 107.6(9) . . ?
F33Y B30Y F31Y 115.2(9) . . ?
F33Y B30Y F32Y 108.2(11) . . ?
F34Y B30Y F31Y 109.0(9) . . ?
F34Y B30Y F32Y 106.0(9) . . ?
F34Y B30Y F33Y 110.4(9) . . ?

loop_
_geom_torsion_atom_site_label_1
_geom_torsion_atom_site_label_2
_geom_torsion_atom_site_label_3
_geom_torsion_atom_site_label_4
_geom_torsion
_geom_torsion_site_symmetry_1
_geom_torsion_site_symmetry_2
_geom_torsion_site_symmetry_3
_geom_torsion_site_symmetry_4
_geom_torsion_publ_flag
Co01 N29C C30C C31C 175.0(3) . . . . ?
Co01 N29C C30C C33C -4.1(4) . . . . ?
Co01 N34C C35C C36C -169.2(3) . . . . ?
Co01 N1E C2E C3E -171.9(4) . . . . ?
Co01 N1E C6E C5E 172.3(3) . . . . ?
Co01 N1E C6E C7E -4.3(4) . . . . ?
Co01 N8E N9E C10E -176.6(3) . . . . ?
Co01 N8E N9E C12E 9.0(6) . . . . ?
Co01 N29F C30F C31F -178.0(3) . . . . ?
Co01 N29F C30F C33F -1.6(4) . . . . ?
Co01 N34F C35F C36F -173.7(3) . . . . ?
Co02 N1A C2A C3A -170.8(3) . . . . ?
Co02 N1A C6A C5A 170.1(3) . . . . ?
Co02 N1A C6A C7A -9.7(4) . . . . ?
Co02 N8A N9A C10A 166.2(3) . . . . ?
Co02 N8A N9A C12A -25.0(6) . . . . ?
Co02 N1B C2B C3B -167.4(3) . . . . ?
Co02 N1B C6B C5B 168.8(3) . . . . ?
Co02 N1B C6B C7B -9.3(4) . . . . ?
Co02 N8B N9B C10B -176.3(3) . . . . ?
Co02 N8B N9B C12B 7.2(6) . . . . ?
Co02 N1C C2C C3C -169.34(19) . . . . ?
Co02 N1C C6C C5C 170.43(17) . . . . ?
Co02 N1C C6C C7C -9.3(2) . . . . ?
Co02 N8C C7C C6C -1.9(3) . . . . ?
Co02 N8C C7C C11C 179.92(18) . . . . ?
Co02 N8C N9C C10C -179.9(3) . . . . ?
Co02 N8C N9C C12C -0.2(4) . . . . ?
Co03 N29A C30A C31A -173.9(3) . . . . ?
Co03 N29A C30A C33A 6.2(4) . . . . ?
Co03 N34A C35A C36A -168.7(4) . . . . ?
Co03 N29B C30B C31B -168.9(3) . . . . ?
Co03 N29B C30B C33B 9.4(5) . . . . ?
Co03 N34B C35B C36B -173.1(3) . . . . ?
Co03 N1D C2D C3D -178.4(3) . . . . ?
Co03 N1D C2D C7D 1.5(4) . . . . ?
Co03 N1D C6D C5D 177.6(3) . . . . ?
Co03 N8D N9D C10D -163.6(3) . . . . ?
Co03 N8D N9D C12D 16.8(6) . . . . ?
Co04 N29D C30D C31D 179.1(9) . . . . ?
Co04 N29D C30D C33D 18.6(11) . . . . ?
Co04 N29D N28D C27D -4.7(19) . . . . ?
Co04 N29D N28D C32D -178.7(13) . . . . ?
Co04 N34D C35D C36D 177.5(4) . . . . ?
Co04 N29E C30E C31E -171.7(3) . . . . ?
Co04 N29E C30E C33E 6.0(5) . . . . ?
Co04 N34E C35E C36E -172.4(5) . . . . ?
Co04 N1F C6F C5F 176.8(8) . . . . ?
Co04 N1F C6F C7F -1.5(9) . . . . ?
Co04 N1F C2F C3F -176.7(9) . . . . ?
Co04 N8F N9F C10F -175.9(12) . . . . ?
Co04 N8F N9F C12F 11.5(14) . . . . ?
Co04 N8F C7F C6F -7.6(12) . . . . ?
Co04 N8F C7F C11F 177.3(8) . . . . ?
Co04 N1G C2G C3G 179.4(7) . . . . ?
Co04 N1G C6G C5G 179.1(7) . . . . ?
Co04 N1G C6G C7G 2.6(10) . . . . ?
Co04 N8G N9G C10G -175.1(13) . . . . ?
Co04 N29H C30H C33D -11.3(9) . . . . ?
Co04 N29H C30H C31H 172.8(7) . . . . ?
N1A C2A C3A C4A 1.4(7) . . . . ?
N1A C6A C7A N8A -0.3(5) . . . . ?
N1A C6A C7A C11A -179.4(4) . . . . ?
C2A N1A C6A C5A -2.1(6) . . . . ?
C2A N1A C6A C7A 178.0(3) . . . . ?
C2A C3A C4A C5A -1.8(7) . . . . ?
C3A C4A C5A C6A 0.3(7) . . . . ?
C4A C5A C6A N1A 1.7(6) . . . . ?
C4A C5A C6A C7A -178.5(4) . . . . ?
C5A C6A C7A N8A 179.9(4) . . . . ?
C5A C6A C7A C11A 0.7(7) . . . . ?
C6A N1A C2A C3A 0.6(6) . . . . ?
C6A C7A N8A Co02 10.0(4) . . . . ?
C6A C7A N8A N9A 179.4(3) . . . . ?
C6A C7A C11A C10A 179.9(4) . . . . ?
C7A N8A N9A C10A 1.4(4) . . . . ?
C7A N8A N9A C12A 170.1(4) . . . . ?
N8A C7A C11A C10A 0.8(5) . . . . ?
N8A N9A C10A C11A -0.9(5) . . . . ?
N8A N9A C12A C13A -79.8(5) . . . . ?
N9A C10A C11A C7A 0.1(5) . . . . ?
N9A C12A C13A C14A 168.1(3) . . . . ?
N9A C12A C13A C18A -12.9(6) . . . . ?
C10A N9A C12A C13A 87.0(5) . . . . ?
C11A C7A N8A Co02 -170.7(3) . . . . ?
C11A C7A N8A N9A -1.3(4) . . . . ?
C12A N9A C10A C11A -168.8(4) . . . . ?
C12A C13A C14A C15A 177.5(4) . . . . ?
C12A C13A C18A C17A -177.0(4) . . . . ?
C13A C14A C15A C16A -1.3(6) . . . . ?
C13A C14A C15A N19A 178.0(4) . . . . ?
C14A C13A C18A C17A 2.0(6) . . . . ?
C14A C15A C16A C17A 3.6(7) . . . . ?
C14A C15A N19A N20A -25.6(6) . . . . ?
C15A C16A C17A C18A -3.1(7) . . . . ?
C15A N19A N20A C21A -179.0(3) . . . . ?
C16A C15A N19A N20A 153.6(4) . . . . ?
C16A C17A C18A C13A 0.3(7) . . . . ?
C18A C13A C14A C15A -1.5(6) . . . . ?
N19A C15A C16A C17A -175.7(4) . . . . ?
N19A N20A C21A C22A 171.6(3) . . . . ?
N19A N20A C21A C26A -7.6(5) . . . . ?
N20A C21A C22A C23A -177.3(3) . . . . ?
N20A C21A C26A C25A 178.2(3) . . . . ?
C21A C22A C23A C24A -1.5(6) . . . . ?
C22A C21A C26A C25A -1.0(6) . . . . ?
C22A C23A C24A C25A 0.1(6) . . . . ?
C23A C24A C25A C26A 0.8(6) . . . . ?
C23A C24A C25A C27A -175.4(4) . . . . ?
C24A C25A C26A C21A -0.4(6) . . . . ?
C24A C25A C27A N28A -21.6(5) . . . . ?
C25A C27A N28A N29A -75.0(5) . . . . ?
C25A C27A N28A C32A 104.6(4) . . . . ?
C26A C21A C22A C23A 1.9(6) . . . . ?
C26A C25A C27A N28A 162.1(3) . . . . ?
C27A C25A C26A C21A 176.1(3) . . . . ?
C27A N28A N29A Co03 -8.7(6) . . . . ?
C27A N28A N29A C30A 179.5(3) . . . . ?
C27A N28A C32A C31A -179.8(4) . . . . ?
N28A N29A C30A C31A 0.4(4) . . . . ?
N28A N29A C30A C33A -179.6(3) . . . . ?
N29A N28A C32A C31A -0.2(5) . . . . ?
N29A C30A C31A C32A -0.4(5) . . . . ?
N29A C30A C33A N34A 3.1(6) . . . . ?
N29A C30A C33A C38A -177.5(4) . . . . ?
C30A C31A C32A N28A 0.4(5) . . . . ?
C30A C33A N34A Co03 -10.7(5) . . . . ?
C30A C33A N34A C35A 178.2(4) . . . . ?
C30A C33A C38A C37A -179.3(5) . . . . ?
C31A C30A C33A N34A -176.9(4) . . . . ?
C31A C30A C33A C38A 2.6(7) . . . . ?
C32A N28A N29A Co03 171.7(3) . . . . ?
C32A N28A N29A C30A -0.1(4) . . . . ?
C33A C30A C31A C32A 179.5(4) . . . . ?
C33A N34A C35A C36A 1.4(8) . . . . ?
N34A C33A C38A C37A 0.2(7) . . . . ?
N34A C35A C36A C37A -0.4(9) . . . . ?
C35A C36A C37A C38A -0.7(10) . . . . ?
C36A C37A C38A C33A 0.8(9) . . . . ?
C38A C33A N34A Co03 169.9(4) . . . . ?
C38A C33A N34A C35A -1.2(7) . . . . ?
N1B C2B C3B C4B -1.1(6) . . . . ?
N1B C6B C7B N8B 8.9(5) . . . . ?
N1B C6B C7B C11B -172.2(4) . . . . ?
C2B N1B C6B C5B -1.9(6) . . . . ?
C2B N1B C6B C7B -180.0(3) . . . . ?
C2B C3B C4B C5B 0.1(7) . . . . ?
C3B C4B C5B C6B -0.1(7) . . . . ?
C4B C5B C6B N1B 1.0(6) . . . . ?
C4B C5B C6B C7B 178.9(4) . . . . ?
C5B C6B C7B N8B -169.1(4) . . . . ?
C5B C6B C7B C11B 9.7(7) . . . . ?
C6B N1B C2B C3B 2.0(6) . . . . ?
C6B C7B N8B Co02 -3.7(4) . . . . ?
C6B C7B N8B N9B 178.2(3) . . . . ?
C6B C7B C11B C10B -178.4(4) . . . . ?
C7B N8B N9B C10B 1.0(4) . . . . ?
C7B N8B N9B C12B -175.4(3) . . . . ?
N8B C7B C11B C10B 0.5(5) . . . . ?
N8B N9B C10B C11B -0.7(4) . . . . ?
N8B N9B C12B C13B -88.8(4) . . . . ?
N9B C10B C11B C7B 0.1(5) . . . . ?
N9B C12B C13B C14B -26.6(5) . . . . ?
N9B C12B C13B C18B 156.3(3) . . . . ?
C10B N9B C12B C13B 95.4(5) . . . . ?
C11B C7B N8B Co02 177.2(3) . . . . ?
C11B C7B N8B N9B -0.9(4) . . . . ?
C12B N9B C10B C11B 175.5(3) . . . . ?
C12B C13B C14B C15B -179.4(3) . . . . ?
C12B C13B C18B C17B 178.7(3) . . . . ?
C13B C14B C15B C16B 0.7(6) . . . . ?
C14B C13B C18B C17B 1.5(5) . . . . ?
C14B C15B C16B C17B 1.6(6) . . . . ?
C15B C16B C17B C18B -2.4(5) . . . . ?
C15B C16B C17B N19B 178.7(3) . . . . ?
C16B C17B C18B C13B 0.9(5) . . . . ?
C16B C17B N19B N20B 177.6(3) . . . . ?
C17B N19B N20B C21B -179.8(3) . . . . ?
C18B C13B C14B C15B -2.3(5) . . . . ?
C18B C17B N19B N20B -1.3(5) . . . . ?
N19B C17B C18B C13B 179.7(3) . . . . ?
N19B N20B C21B C22B -20.5(5) . . . . ?
N19B N20B C21B C26B 160.3(3) . . . . ?
N20B C21B C22B C23B -179.5(3) . . . . ?
N20B C21B C26B C25B -179.9(3) . . . . ?
C21B C22B C23B C24B 0.2(6) . . . . ?
C21B C22B C23B C27B 179.1(4) . . . . ?
C22B C21B C26B C25B 0.9(6) . . . . ?
C22B C23B C24B C25B -0.5(6) . . . . ?
C22B C23B C27B N28B 163.8(4) . . . . ?
C23B C24B C25B C26B 1.0(6) . . . . ?
C23B C27B N28B N29B -83.3(5) . . . . ?
C23B C27B N28B C32B 88.4(6) . . . . ?
C24B C23B C27B N28B -17.4(6) . . . . ?
C24B C25B C26B C21B -1.2(6) . . . . ?
C26B C21B C22B C23B -0.4(6) . . . . ?
C27B C23B C24B C25B -179.4(4) . . . . ?
C27B N28B N29B Co03 -23.2(7) . . . . ?
C27B N28B N29B C30B 173.1(4) . . . . ?
C27B N28B C32B C31B -173.2(4) . . . . ?
N28B N29B C30B C31B 0.1(5) . . . . ?
N28B N29B C30B C33B 178.5(4) . . . . ?
N29B N28B C32B C31B -0.7(6) . . . . ?
N29B C30B C31B C32B -0.5(6) . . . . ?
N29B C30B C33B N34B -2.3(6) . . . . ?
N29B C30B C33B C38B 178.4(4) . . . . ?
C30B C31B C32B N28B 0.7(6) . . . . ?
C30B C33B N34B Co03 -6.5(5) . . . . ?
C30B C33B N34B C35B 179.2(4) . . . . ?
C30B C33B C38B C37B -179.3(5) . . . . ?
C31B C30B C33B N34B 175.7(5) . . . . ?
C31B C30B C33B C38B -3.6(8) . . . . ?
C32B N28B N29B Co03 164.0(4) . . . . ?
C32B N28B N29B C30B 0.3(5) . . . . ?
C33B C30B C31B C32B -178.6(5) . . . . ?
C33B N34B C35B C36B 0.5(6) . . . . ?
N34B C33B C38B C37B 1.5(8) . . . . ?
N34B C35B C36B C37B 0.6(7) . . . . ?
C35B C36B C37B C38B -0.6(8) . . . . ?
C36B C37B C38B C33B -0.4(9) . . . . ?
C38B C33B N34B Co03 172.8(4) . . . . ?
C38B C33B N34B C35B -1.5(6) . . . . ?
N1C C2C C3C C4C 0.0 . . . . ?
N1C C6C C7C N8C 7.4(3) . . . . ?
N1C C6C C7C C11C -174.9(2) . . . . ?
C2C N1C C6C C5C 0.0 . . . . ?
C2C N1C C6C C7C -179.7(3) . . . . ?
C2C C3C C4C C5C 0.0 . . . . ?
C3C C4C C5C C6C 0.0 . . . . ?
C4C C5C C6C N1C 0.0 . . . . ?
C4C C5C C6C C7C 179.7(3) . . . . ?
C5C C6C C7C N8C -172.27(17) . . . . ?
C5C C6C C7C C11C 5.4(4) . . . . ?
C6C N1C C2C C3C 0.0 . . . . ?
C6C C7C C11C C10C -177.8(4) . . . . ?
N8C C7C C11C C10C 0.0 . . . . ?
N8C N9C C12C C13C -87.4(4) . . . . ?
C7C N8C N9C C10C 0.0 . . . . ?
C7C N8C N9C C12C 179.7(3) . . . . ?
C7C C11C C10C N9C 0.0 . . . . ?
C11C C10C N9C N8C 0.0 . . . . ?
C11C C10C N9C C12C -179.7(4) . . . . ?
C10C N9C C12C C13C 92.2(4) . . . . ?
N9C N8C C7C C6C 178.2(3) . . . . ?
N9C N8C C7C C11C 0.0 . . . . ?
N9C C12C C13C C14C -24.7(5) . . . . ?
N9C C12C C13C C18C 158.4(3) . . . . ?
C12C C13C C14C C15C -178.2(3) . . . . ?
C12C C13C C18C C17C 176.7(4) . . . . ?
C13C C14C C15C C16C 1.6(5) . . . . ?
C13C C14C C15C N19C -177.7(3) . . . . ?
C14C C13C C18C C17C -0.3(6) . . . . ?
C14C C15C C16C C17C -0.3(6) . . . . ?
C14C C15C N19C N20C 174.9(3) . . . . ?
C15C C16C C17C C18C -1.3(6) . . . . ?
C15C N19C N20C C21C 177.0(3) . . . . ?
C16C C15C N19C N20C -4.4(5) . . . . ?
C16C C17C C18C C13C 1.6(6) . . . . ?
C18C C13C C14C C15C -1.3(5) . . . . ?
N19C C15C C16C C17C 179.0(4) . . . . ?
N19C N20C C21C C22C -10.8(5) . . . . ?
N19C N20C C21C C26C 173.9(3) . . . . ?
N20C C21C C22C C23C -173.9(3) . . . . ?
N20C C21C C26C C25C 174.9(4) . . . . ?
C21C C22C C23C C24C -0.6(5) . . . . ?
C21C C22C C23C C27C 179.7(3) . . . . ?
C22C C21C C26C C25C -0.6(6) . . . . ?
C22C C23C C24C C25C -0.7(6) . . . . ?
C22C C23C C27C N28C -156.9(3) . . . . ?
C23C C24C C25C C26C 1.3(6) . . . . ?
C23C C27C N28C N29C -114.9(4) . . . . ?
C23C C27C N28C C32C 72.4(5) . . . . ?
C24C C23C C27C N28C 23.4(5) . . . . ?
C24C C25C C26C C21C -0.6(6) . . . . ?
C26C C21C C22C C23C 1.2(6) . . . . ?
C27C C23C C24C C25C 179.0(4) . . . . ?
C27C N28C N29C Co01 13.9(6) . . . . ?
C27C N28C N29C C30C -174.3(3) . . . . ?
C27C N28C C32C C31C 173.8(4) . . . . ?
N28C N29C C30C C31C 0.6(4) . . . . ?
N28C N29C C30C C33C -178.5(3) . . . . ?
N29C N28C C32C C31C 0.4(5) . . . . ?
N29C C30C C31C C32C -0.4(5) . . . . ?
N29C C30C C33C N34C 9.2(5) . . . . ?
N29C C30C C33C C38C -170.9(4) . . . . ?
C30C C31C C32C N28C 0.0(5) . . . . ?
C30C C33C N34C Co01 -9.3(4) . . . . ?
C30C C33C N34C C35C 179.6(3) . . . . ?
C30C C33C C38C C37C 179.6(4) . . . . ?
C31C C30C C33C N34C -169.7(4) . . . . ?
C31C C30C C33C C38C 10.3(7) . . . . ?
C32C N28C N29C Co01 -172.4(3) . . . . ?
C32C N28C N29C C30C -0.6(4) . . . . ?
C33C C30C C31C C32C 178.6(4) . . . . ?
C33C N34C C35C C36C 0.8(6) . . . . ?
N34C C33C C38C C37C -0.4(6) . . . . ?
N34C C35C C36C C37C -0.3(7) . . . . ?
C35C C36C C37C C38C -0.5(7) . . . . ?
C36C C37C C38C C33C 0.8(7) . . . . ?
C38C C33C N34C Co01 170.7(3) . . . . ?
C38C C33C N34C C35C -0.4(6) . . . . ?
N1D C2D C3D C4D 0.2(6) . . . . ?
N1D C2D C7D N8D 8.6(5) . . . . ?
N1D C2D C7D C11D -174.3(4) . . . . ?
C2D N1D C6D C5D -1.6(6) . . . . ?
C2D C3D C4D C5D -0.6(6) . . . . ?
C2D C7D N8D Co03 -13.8(4) . . . . ?
C2D C7D N8D N9D 176.4(3) . . . . ?
C2D C7D C11D C10D -176.3(4) . . . . ?
C3D C2D C7D N8D -171.5(4) . . . . ?
C3D C2D C7D C11D 5.6(7) . . . . ?
C3D C4D C5D C6D 0.0(7) . . . . ?
C4D C5D C6D N1D 1.2(7) . . . . ?
C6D N1D C2D C3D 0.9(6) . . . . ?
C6D N1D C2D C7D -179.1(4) . . . . ?
C7D C2D C3D C4D -179.8(4) . . . . ?
C7D N8D N9D C10D 1.1(4) . . . . ?
C7D N8D N9D C12D -178.4(3) . . . . ?
N8D C7D C11D C10D 1.0(4) . . . . ?
N8D N9D C10D C11D -0.5(4) . . . . ?
N8D N9D C12D C13D -90.4(4) . . . . ?
N9D C10D C11D C7D -0.3(4) . . . . ?
N9D C12D C13D C14D -10.9(6) . . . . ?
N9D C12D C13D C18D 169.7(4) . . . . ?
C10D N9D C12D C13D 90.1(5) . . . . ?
C11D C7D N8D Co03 168.5(3) . . . . ?
C11D C7D N8D N9D -1.3(4) . . . . ?
C12D N9D C10D C11D 179.0(4) . . . . ?
C12D C13D C14D C15D 178.2(4) . . . . ?
C12D C13D C18D C17D -179.1(5) . . . . ?
C13D C14D C15D C16D 1.4(7) . . . . ?
C13D C14D C15D N19D -179.4(4) . . . . ?
C14D C13D C18D C17D 1.5(8) . . . . ?
C14D C15D C16D C17D 0.6(8) . . . . ?
C14D C15D N19D N20D 157.1(4) . . . . ?
C15D C16D C17D C18D -1.4(10) . . . . ?
C15D N19D N20D C21D 170.5(9) . . . . ?
C15D N19D N20D C21H -171.8(8) . . . . ?
C16D C15D N19D N20D -23.8(7) . . . . ?
C16D C17D C18D C13D 0.4(10) . . . . ?
C18D C13D C14D C15D -2.4(7) . . . . ?
N19D C15D C16D C17D -178.6(6) . . . . ?
N19D N20D C21D C22D -9(2) . . . . ?
N19D N20D C21D C26D 169.0(13) . . . . ?
N19D N20D C21H C22H -32.0(16) . . . . ?
N19D N20D C21H C26H 160.0(10) . . . . ?
N20D C21D C22D C23D 177.1(18) . . . . ?
N20D C21D C26D C25D -177.3(18) . . . . ?
N20D C21H C22H C23H -171.0(14) . . . . ?
N20D C21H C26H C25H 173.6(12) . . . . ?
C21D C22D C23D C24D -1(3) . . . . ?
C21D C22D C23D C27D 178.3(16) . . . . ?
C22D C21D C26D C25D 1(3) . . . . ?
C22D C23D C24D C25D 2(3) . . . . ?
C22D C23D C27D N28D -140.1(16) . . . . ?
C23D C24D C25D C26D -2(3) . . . . ?
C23D C27D N28D N29D -111.7(14) . . . . ?
C23D C27D N28D C32D 61.1(17) . . . . ?
C24D C23D C27D N28D 39(2) . . . . ?
C24D C25D C26D C21D 1(3) . . . . ?
C26D C21D C22D C23D -1(3) . . . . ?
C27D C23D C24D C25D -176.9(17) . . . . ?
N29D C30D C31D C32D 0.0 . . . . ?
N29D C30D C33D N34D -30.9(11) . . . . ?
N29D C30D C33D C38D 176.2(8) . . . . ?
C30D N29D N28D C27D 174.0(15) . . . . ?
C30D N29D N28D C32D 0.0 . . . . ?
C30D C31D C32D N28D 0.0 . . . . ?
C30D C33D N34D Co04 27.8(8) . . . . ?
C30D C33D N34D C35D -156.7(7) . . . . ?
C30D C33D C38D C37D 150.2(9) . . . . ?
C31D C30D C33D N34D 173.4(8) . . . . ?
C31D C30D C33D C38D 20.5(15) . . . . ?
C31D C32D N28D C27D -173.8(15) . . . . ?
C31D C32D N28D N29D 0.0 . . . . ?
N28D N29D C30D C31D 0.0 . . . . ?
N28D N29D C30D C33D -160.5(12) . . . . ?
C33D C30D C31D C32D 157.8(14) . . . . ?
C33D N34D C35D C36D 2.5(8) . . . . ?
C33D C30H C31H C32H -174.9(11) . . . . ?
N34D C33D C38D C37D 0.4(10) . . . . ?
N34D C33D C30H N29H 13.8(10) . . . . ?
N34D C33D C30H C31H -171.7(10) . . . . ?
N34D C35D C36D C37D 1.1(8) . . . . ?
C35D C36D C37D C38D -4.0(9) . . . . ?
C36D C37D C38D C33D 3.2(10) . . . . ?
C38D C33D N34D Co04 -178.7(5) . . . . ?
C38D C33D N34D C35D -3.2(9) . . . . ?
C38D C33D C30H N29H -176.1(7) . . . . ?
C38D C33D C30H C31H -1.6(15) . . . . ?
N1E C2E C3E C4E -0.3(8) . . . . ?
N1E C6E C7E N8E 6.7(5) . . . . ?
N1E C6E C7E C11E -177.7(4) . . . . ?
C2E N1E C6E C5E -1.0(6) . . . . ?
C2E N1E C6E C7E -177.6(3) . . . . ?
C2E C3E C4E C5E 0.4(8) . . . . ?
C3E C4E C5E C6E -0.8(7) . . . . ?
C4E C5E C6E N1E 1.1(7) . . . . ?
C4E C5E C6E C7E 177.5(4) . . . . ?
C5E C6E C7E N8E -169.9(4) . . . . ?
C5E C6E C7E C11E 5.7(7) . . . . ?
C6E N1E C2E C3E 0.6(6) . . . . ?
C6E C7E N8E Co01 -5.6(4) . . . . ?
C6E C7E N8E N9E 175.9(3) . . . . ?
C6E C7E C11E C10E -176.2(4) . . . . ?
C7E N8E N9E C10E 1.3(4) . . . . ?
C7E N8E N9E C12E -173.2(3) . . . . ?
N8E C7E C11E C10E -0.4(5) . . . . ?
N8E N9E C10E C11E -1.6(5) . . . . ?
N8E N9E C12E C13E -86.2(5) . . . . ?
N9E C10E C11E C7E 1.2(5) . . . . ?
N9E C12E C13E C14E -5.9(6) . . . . ?
N9E C12E C13E C18E 177.1(4) . . . . ?
C10E N9E C12E C13E 100.3(5) . . . . ?
C11E C7E N8E Co01 178.0(3) . . . . ?
C11E C7E N8E N9E -0.6(4) . . . . ?
C12E N9E C10E C11E 172.6(4) . . . . ?
C12E C13E C14E C15E -177.6(4) . . . . ?
C12E C13E C18E C17E 177.4(4) . . . . ?
C13E C14E C15E C16E 1.3(7) . . . . ?
C13E C14E C15E N19E -178.8(4) . . . . ?
C14E C13E C18E C17E 0.3(7) . . . . ?
C14E C15E C16E C17E -1.6(7) . . . . ?
C14E C15E N19E N20E -2.6(6) . . . . ?
C15E C16E C17E C18E 1.1(7) . . . . ?
C15E N19E N20E C21E 177.4(4) . . . . ?
C16E C15E N19E N20E 177.2(4) . . . . ?
C16E C17E C18E C13E -0.5(7) . . . . ?
C18E C13E C14E C15E -0.7(6) . . . . ?
N19E C15E C16E C17E 178.6(4) . . . . ?
N19E N20E C21E C22E 153.5(4) . . . . ?
N19E N20E C21E C26E -29.1(6) . . . . ?
N20E C21E C22E C23E -178.8(4) . . . . ?
N20E C21E C26E C25E -179.4(4) . . . . ?
C21E C22E C23E C24E -3.4(6) . . . . ?
C21E C22E C23E C27E 178.7(4) . . . . ?
C22E C21E C26E C25E -2.1(6) . . . . ?
C22E C23E C24E C25E 1.5(6) . . . . ?
C22E C23E C27E N28E -8.9(6) . . . . ?
C23E C24E C25E C26E 0.1(7) . . . . ?
C23E C27E N28E N29E -84.2(5) . . . . ?
C23E C27E N28E C32E 99.4(5) . . . . ?
C24E C23E C27E N28E 173.2(4) . . . . ?
C24E C25E C26E C21E 0.2(6) . . . . ?
C26E C21E C22E C23E 3.7(6) . . . . ?
C27E C23E C24E C25E 179.6(4) . . . . ?
C27E N28E N29E Co04 -9.4(7) . . . . ?
C27E N28E N29E C30E -176.1(4) . . . . ?
C27E N28E C32E C31E 176.3(5) . . . . ?
N28E N29E C30E C31E -0.9(5) . . . . ?
N28E N29E C30E C33E 176.8(4) . . . . ?
N29E N28E C32E C31E -0.4(5) . . . . ?
N29E C30E C31E C32E 0.7(6) . . . . ?
N29E C30E C33E N34E 0.0(7) . . . . ?
N29E C30E C33E C38E -177.8(5) . . . . ?
C30E C31E C32E N28E -0.1(5) . . . . ?
C30E C33E N34E Co04 -6.2(6) . . . . ?
C30E C33E N34E C35E -178.6(5) . . . . ?
C30E C33E C38E C37E 179.0(6) . . . . ?
C31E C30E C33E N34E 177.2(5) . . . . ?
C31E C30E C33E C38E -0.7(9) . . . . ?
C32E N28E N29E Co04 167.5(4) . . . . ?
C32E N28E N29E C30E 0.8(5) . . . . ?
C33E C30E C31E C32E -176.7(5) . . . . ?
C33E N34E C35E C36E -1.0(9) . . . . ?
N34E C33E C38E C37E 1.3(10) . . . . ?
N34E C35E C36E C37E 2.1(11) . . . . ?
C35E C36E C37E C38E -1.4(13) . . . . ?
C36E C37E C38E C33E -0.1(12) . . . . ?
C38E C33E N34E Co04 171.7(5) . . . . ?
C38E C33E N34E C35E -0.7(8) . . . . ?
N1F C6F C5F C4F 0.0 . . . . ?
N1F C6F C7F N8F 6.3(13) . . . . ?
N1F C6F C7F C11F -179.6(7) . . . . ?
C6F N1F C2F C3F 0.0 . . . . ?
C6F C5F C4F C3F 0.0 . . . . ?
C5F C6F C7F N8F -171.9(8) . . . . ?
C5F C6F C7F C11F 2.2(17) . . . . ?
C5F C4F C3F C2F 0.0 . . . . ?
C4F C3F C2F N1F 0.0 . . . . ?
C2F N1F C6F C5F 0.0 . . . . ?
C2F N1F C6F C7F -178.3(13) . . . . ?
N8F N9F C10F C11F 0.0 . . . . ?
N8F N9F C12F C13F -89.0(11) . . . . ?
N9F N8F C7F C6F 175.1(12) . . . . ?
N9F N8F C7F C11F 0.0 . . . . ?
N9F C10F C11F C7F 0.0 . . . . ?
N9F C12F C13F C18F -179.9(9) . . . . ?
N9F C12F C13F C14F 3.1(13) . . . . ?
C10F N9F C12F C13F 100.1(12) . . . . ?
C10F C11F C7F C6F -174.8(13) . . . . ?
C10F C11F C7F N8F 0.0 . . . . ?
C7F C6F C5F C4F 178.1(14) . . . . ?
C7F N8F N9F C10F 0.0 . . . . ?
C7F N8F N9F C12F -172.6(13) . . . . ?
C12F N9F C10F C11F 171.9(14) . . . . ?
C12F C13F C14F C15F 177.0(8) . . . . ?
C15F C16F C17F C18F 0.0 . . . . ?
C15F N19F N20F C21F 177.6(11) . . . . ?
C16F C15F C14F C13F 0.0 . . . . ?
C16F C15F N19F N20F 174.3(10) . . . . ?
C16F C17F C18F C13F 0.0 . . . . ?
C17F C18F C13F C12F -176.9(9) . . . . ?
C17F C18F C13F C14F 0.0 . . . . ?
C18F C13F C14F C15F 0.0 . . . . ?
C14F C15F C16F C17F 0.0 . . . . ?
C14F C15F N19F N20F -4.7(14) . . . . ?
N19F C15F C16F C17F -179.1(8) . . . . ?
N19F C15F C14F C13F 179.0(9) . . . . ?
N19F N20F C21F C22F 150.1(18) . . . . ?
N19F N20F C21F C26F -31(2) . . . . ?
N20F C21F C22F C23F 179(2) . . . . ?
N20F C21F C26F C25F -177.8(16) . . . . ?
C21F C22F C23F C24F -1(4) . . . . ?
C21F C22F C23F C27F 180(3) . . . . ?
C22F C21F C26F C25F 1(2) . . . . ?
C22F C23F C24F C25F 0(3) . . . . ?
C22F C23F C27F N28F -11(3) . . . . ?
C23F C24F C25F C26F 1(3) . . . . ?
C23F C27F N28F N29F -84.5(15) . . . . ?
C23F C27F N28F C32F 107.4(15) . . . . ?
C24F C23F C27F N28F 169.7(17) . . . . ?
C24F C25F C26F C21F -1(2) . . . . ?
C26F C21F C22F C23F 1(3) . . . . ?
C27F C23F C24F C25F 180(2) . . . . ?
C27F N28F N29F Co01 6.3(6) . . . . ?
C27F N28F N29F C30F -169.6(4) . . . . ?
C27F N28F C32F C31F 169.5(4) . . . . ?
C27F C23G C24G C25G -178(3) . . . . ?
N28F C27F C23G C22G -10(5) . . . . ?
N28F C27F C23G C24G 169(2) . . . . ?
N28F N29F C30F C31F -0.8(4) . . . . ?
N28F N29F C30F C33F 175.6(3) . . . . ?
N29F N28F C32F C31F 0.2(5) . . . . ?
N29F C30F C31F C32F 1.0(5) . . . . ?
N29F C30F C33F N34F 3.2(5) . . . . ?
N29F C30F C33F C38F -174.2(4) . . . . ?
C30F C31F C32F N28F -0.7(5) . . . . ?
C30F C33F N34F Co01 -3.2(4) . . . . ?
C30F C33F N34F C35F -177.6(4) . . . . ?
C30F C33F C38F C37F 176.9(4) . . . . ?
C31F C30F C33F N34F 178.8(4) . . . . ?
C31F C30F C33F C38F 1.4(7) . . . . ?
C32F N28F N29F Co01 176.3(3) . . . . ?
C32F N28F N29F C30F 0.4(4) . . . . ?
C33F C30F C31F C32F -174.8(4) . . . . ?
C33F N34F C35F C36F 0.1(6) . . . . ?
N34F C33F C38F C37F -0.4(7) . . . . ?
N34F C35F C36F C37F 0.6(7) . . . . ?
C35F C36F C37F C38F -1.1(7) . . . . ?
C36F C37F C38F C33F 1.0(7) . . . . ?
C38F C33F N34F Co01 174.3(3) . . . . ?
C38F C33F N34F C35F -0.2(6) . . . . ?
N1G C2G C3G C4G 1.0(15) . . . . ?
N1G C6G C7G N8G 1.0(15) . . . . ?
N1G C6G C7G C11G -178.2(12) . . . . ?
C2G N1G C6G C5G -1.2(12) . . . . ?
C2G N1G C6G C7G -177.7(8) . . . . ?
C2G C3G C4G C5G -0.2(16) . . . . ?
C3G C4G C5G C6G -1.3(16) . . . . ?
C4G C5G C6G N1G 2.0(14) . . . . ?
C4G C5G C6G C7G 178.3(10) . . . . ?
C5G C6G C7G N8G -175.5(11) . . . . ?
C5G C6G C7G C11G 5.3(19) . . . . ?
C6G N1G C2G C3G -0.3(12) . . . . ?
C6G C7G N8G Co04 -4.1(14) . . . . ?
C6G C7G N8G N9G 178.0(10) . . . . ?
C6G C7G C11G C10G -178.6(14) . . . . ?
C7G N8G N9G C10G 2.1(14) . . . . ?
N8G C7G C11G C10G 2.1(16) . . . . ?
N8G N9G C10G C11G -0.7(16) . . . . ?
N9G C10G C11G C7G -0.9(17) . . . . ?
C11G C7G N8G Co04 175.3(8) . . . . ?
C11G C7G N8G N9G -2.6(13) . . . . ?
C13G C14G C15G C16G 5(2) . . . . ?
C13G C14G C15G N19G -178.8(19) . . . . ?
C14G C13G C18G C17G 2(3) . . . . ?
C14G C15G C16G C17G -3(3) . . . . ?
C14G C15G N19G N20G 152(2) . . . . ?
C15G C16G C17G C18G 2(3) . . . . ?
C15G N19G N20G C21G 179.7(19) . . . . ?
C16G C15G N19G N20G -32(4) . . . . ?
C16G C17G C18G C13G -1(3) . . . . ?
C18G C13G C14G C15G -4(3) . . . . ?
N19G C15G C16G C17G -179(2) . . . . ?
N19G N20G C21G C22G -10(3) . . . . ?
N19G N20G C21G C26G 170(2) . . . . ?
N20G C21G C22G C23G -176(3) . . . . ?
N20G C21G C26G C25G 177.6(18) . . . . ?
C21G C22G C23G C27F 175(4) . . . . ?
C21G C22G C23G C24G -3(5) . . . . ?
C22G C21G C26G C25G -2(3) . . . . ?
C22G C23G C24G C25G 1(5) . . . . ?
C23G C27F N28F N29F -83(2) . . . . ?
C23G C27F N28F C32F 109(2) . . . . ?
C23G C24G C25G C26G 1(4) . . . . ?
C24G C25G C26G C21G -1(3) . . . . ?
C26G C21G C22G C23G 4(4) . . . . ?
C21H C22H C23H C24H -1(2) . . . . ?
C21H C22H C23H C27H 179.8(14) . . . . ?
C22H C21H C26H C25H 6(2) . . . . ?
C22H C23H C24H C25H 1(2) . . . . ?
C22H C23H C27H N28H -142.0(13) . . . . ?
C23H C24H C25H C26H 2(2) . . . . ?
C23H C27H N28H N29H -134.0(11) . . . . ?
C23H C27H N28H C32H 50.4(16) . . . . ?
C24H C23H C27H N28H 38.4(17) . . . . ?
C24H C25H C26H C21H -5.7(19) . . . . ?
C26H C21H C22H C23H -3(2) . . . . ?
C27H C23H C24H C25H -179.4(12) . . . . ?
C27H N28H N29H Co04 14.5(16) . . . . ?
C27H N28H N29H C30H -178.4(9) . . . . ?
C27H N28H C32H C31H 178.2(11) . . . . ?
N28H N29H C30H C33D 177.4(7) . . . . ?
N28H N29H C30H C31H 1.4(10) . . . . ?
N29H N28H C32H C31H 2.2(14) . . . . ?
N29H C30H C31H C32H -0.1(13) . . . . ?
C30H C33D N34D Co04 -8.8(8) . . . . ?
C30H C33D N34D C35D 166.7(6) . . . . ?
C30H C33D C38D C37D -169.4(7) . . . . ?
C30H C31H C32H N28H -1.2(14) . . . . ?
C32H N28H N29H Co04 -169.5(9) . . . . ?
C32H N28H N29H C30H -2.3(11) . . . . ?

_smtbx_masks_special_details     
;
A solvent mask was calculated and 521 electrons were 
found in a volume of 1754\%A^3^ in 4 voids per unit cell. 
This is consistent with the presence of 
0.4[BF4], 8[CH4O], 4[H2O], 1[CH4O], 1[H2O], 1[CH4O], 1[H2O] per Formula Unit 
which account for 513 electrons 
per unit cell.
;
loop_
_smtbx_masks_void_nr
_smtbx_masks_void_average_x
_smtbx_masks_void_average_y
_smtbx_masks_void_average_z
_smtbx_masks_void_volume
_smtbx_masks_void_count_electrons
_smtbx_masks_void_content
1 -0.038 0.540 0.000 1379.9 406.4 '0.8 BF4,16 MeOH,8 H2O'
2 -0.136 0.335 0.641 84.2 27.3 '1 MeOH,1 H2O'
3 0.136 0.665 0.359 84.2 27.9 '1 MeOH,1 H2O'
4 0.500 1.000 0.500 160.3 56.7 '2 MeOH,2 H2O'
5 0.466 0.523 0.556 22.5 1.9 '1 ?'
6 0.534 0.477 0.444 22.5 1.9 '1 ?'

_smtbx_masks_void_probe_radius   1.2
_smtbx_masks_void_truncation_radius 1.2
_shelx_res_file                  
;
TITL DataFiles/shelxt_a.res in P-1
    shelxt_a.res
    created by SHELXL-2018/3 at 17:38:06 on 12-Jan-2023
REM Old TITL shelxt in P -1
REM SHELXT solution in P-1: R1 0.249, Rweak 0.018, Alpha 0.077
REM <I/s> 0.000 for 0 systematic absences, Orientation as input
REM Formula found by SHELXT: C218 N38 O21 Br4
CELL 0.6889 20.3596 21.0555 23.948 93.367 93.761 94.704
ZERR 2 0.0001 0.0001 0.0001 0.001 0.001 0.001
LATT 1
SFAC B C Co F H N O
DISP B 0.0004 0.0006 6.3277
DISP C 0.0019 0.0015 10.8482
DISP Co 0.2978 0.9222 3700.8059
DISP F 0.0124 0.0097 47.6614
DISP H 0 0 0.6228
DISP N 0.0037 0.0031 18.3366
DISP O 0.0071 0.0057 30.1916
UNIT 15.88 383.76 8 64.56 407.88 96.22 35.76
SIMU N1A > F34Y
RIGU N1A > F34Y
DFIX 1.54 C12F C13F
FLAT N28D N29D C30D C31D C32D
SADI B25X F27X B25X F27Y
SADI B25X F29X B25X F29Y
SADI B25X F26X B25X F26Y
SADI B25X F28X B25X F28Y
SADI C23D C27D C23H C27D
SADI C32D H32D C32H H32H
SADI 0.04 C27D C32D C27H C32H
SADI 0.04 C31D N28D C31H N28H
SADI Co04 N1F Co04 N1G
SADI C21D C26D C21H C26H
SADI N1F C6F N1G C6G
SADI C25D C26D C25H C26H
SADI 0.04 C21D H22D C21H H22H
SADI 0.04 C23D H24D C23H H24H
SADI N1F C2F N1G C2G
SADI Co04 N29D Co04 N29H
SADI C6F C5F C6G C5G
SADI C30D C31D C30H C31H
SADI C6F C7F C6G C7F
SADI 0.04 C23D N28D C23D N28H
SADI C5F H5F C5G H5G
SADI 0.04 C30D H31D C30H H31H
SADI C5F C4F C5G C4G
SADI 0.04 N28D C23H N28H C23H
SADI 0.04 C22D C24D C22H C24H
SADI 0.04 C24D C27D C24H C27D
SADI C3F C2F C3G C2G
SADI C2F H2F C2G H2G
SADI 0.04 Co04 C6F Co04 C6G
SADI 0.04 Co04 C2F Co04 C2G
SADI N20D C21D N20D C21H
SADI 0.04 N1F C5F N1G C5G
SADI C22D C23D C22H C23H
SADI 0.04 N1F C3F N1G C3G
SADI C24D C25D C24H C25H
SADI 0.04 N1F H2F N1G H2G
SADI 0.04 N20D C22D N20D C22H
SADI 0.04 N1F C7F N1G C7F
SADI 0.04 C21D C25D C21H C25H
SADI 0.04 C6F H5F C6G H5G
SADI 0.04 C22D C27D C22H C27D
SADI 0.04 C6F C4F C6G C4G
SADI 0.04 C24D H25D C24H H25H
SADI 0.04 C6F C2F C6G C2G
SADI C27D N28D C27H N28H
SADI 0.04 C5F C3F C5G C3G
SADI N29D C30D N29H C30H
SADI 0.04 C5F C7F C5G C7F
SADI C31D H31D C31H H31H
SADI 0.04 H5F C4F H5G C4G
SADI 0.04 Co04 C30D Co04 C30H
SADI 0.04 C4F C2F C4G C2G
SADI 0.04 N29D C32D N29H C32H
SADI 0.04 C30D N28D C30H N28H
SADI 0.04 C3F H2F C3G H2G
SADI 0.04 H31D C32D H31H C32H
SADI Co04 N8F Co04 N8G
SADI C4F C3F C4G C3G
SADI C6F C7F C6F C7G
SADI N8F C7F N8G C7G
SADI N9F C10F N9G C10G
SADI N9F C12F N9G C12F
SADI C10F H10F C10G H10G
SADI C10F C11F C10G C11G
SADI C11F C7F C11G C7G
SADI C7F C6G C7G C6G
SADI 0.04 Co04 N9F Co04 N9G
SADI 0.04 Co04 C7F Co04 C7G
SADI 0.04 C6F N8F C6F N8G
SADI C21D C22D C21H C22H
SADI 0.04 C6F C11F C6F C11G
SADI C22D H22D C22H H22H
SADI 0.04 N8F C10F N8G C10G
SADI C23D C24D C23H C24H
SADI 0.04 N8F C11F N8G C11G
SADI C24D H24D C24H H24H
SADI 0.04 N8F C12F N8G C12F
SADI C25D H25D C25H H25H
SADI 0.04 N8F C6G N8G C6G
SADI 0.04 N9F H10F N9G H10G
SADI 0.04 N20D C26D N20D C26H
SADI 0.04 N9F C11F N9G C11G
SADI 0.04 C21D C23D C21H C23H
SADI 0.04 N9F C7F N9G C7G
SADI 0.04 C22D C26D C22H C26H
SADI 0.04 C10F C7F C10G C7G
SADI 0.04 H22D C23D H22H C23H
SADI 0.04 C10F C12F C10G C12F
SADI 0.04 C23D C25D C23H C25H
SADI 0.04 H10F C11F H10G C11G
SADI 0.04 C24D C26D C24H C26H
SADI 0.04 C11F C6G C11G C6G
SADI 0.04 H24D C25D H24H C25H
SADI 0.04 H25D C26D H25H C26H
SADI C23D C27D C23D C27H
SADI C27D C23H C27H C23H
SADI N29D N28D N29H N28H
SADI C30D C33D C30H C33D
SADI C31D C32D C31H C32H
SADI C32D N28D C32H N28H
SADI 0.04 Co04 N28D Co04 N28H
SADI 0.04 C27D N29D C27H N29H
SADI 0.04 N29D C31D N29H C31H
SADI 0.04 N29D C33D N29H C33D
SADI 0.04 C30D C32D C30H C32H
SADI 0.04 C31D H32D C31H H32H
SADI 0.04 C31D C33D C31H C33D
SADI 0.04 H32D N28D H32H N28H
SADI N8F N9F N8G N9G
SIMU H32H H31H N28H > C32H
DELU N19F N20F
SADI 0.04 H17F C18F H17F C18G
SADI C16F H16F C16G H16F
SADI C16F C17F C16G C17G
SADI C17F H17F C17G H17F
SADI 0.04 C17F C13F C17G C13G
SADI C17F C18F C17G C18G
SADI C15F N19F C15F N19G
SADI C18F H18F C18G H18F
SADI C12F C13F C12F C13G
SADI 0.04 H16F C17F H16F C17G
SADI 0.04 H18F C13F H18F C13G
SADI C13F C14F C13G C14G
SADI 0.04 C14F N19F C14G N19F
SADI N20F C21F N20G C21F
SADI C14F H14F C14G H14F
SADI 0.04 C17F H18F C17G H18F
SADI 0.04 C18F C14F C18G C14G
SADI 0.04 C12F C18F C12F C18G
SADI 0.04 C12F C14F C12F C14G
SADI 0.04 C15F H16F C15G H16F
SADI 0.04 C13F H14F C13G H14F
SADI 0.04 C15F C17F C15G C17G
SADI 0.04 C15F C13F C15G C13G
SADI 0.04 C15F H14F C15G H14F
SADI C15F C16F C15G C16G
SADI C15F C14F C15G C14G
SADI N19F N20F N19G N20F
SADI C15F N19F C15G N19F
SADI 0.04 C16F H17F C16G H17F
SADI N19F N20F N19F N20G
SADI 0.04 C16F C18F C16G C18G
SADI 0.04 C16F C14F C16G C14G
SADI 0.04 C16F N19F C16G N19F
SADI C18F C13F C18G C13G
SADI C21F N19G C21G N19G
SADI C23F C24F C23G C24G
SADI C24F C25F C24G C25G
SADI C25F C26F C25G C26G
SADI 0.04 C25F N20G C25G N20G
SADI C26F N20G C26G N20G
SADI 0.04 C23F C25F C23G C25G
SADI 0.04 N20F C26F N20F C26G
SADI 0.04 C24F C26F C24G C26G
SADI 0.04 C21F C23F C21G C23G
SADI 0.04 C21F C25F C21G C25G
SADI 0.04 C26F N19G C26G N19G
SADI C21F C26F C21G C26G
SADI 0.04 C21F N20G C21G N20G
SADI N20F C21F N20F C21G
SADI C22F C23F C22G C23F
SADI C21F C22F C21F C22G
SADI B40X F44X B40X F44Y
SADI B40X F42X B40X F42Y
SADI B40X F41X B40X F41Y
SADI B40X F43X B40X F43Y
SADI 0.04 F31X F32X F31Y F32Y
SADI 0.04 F31X F34X F31Y F34Y
SADI 0.04 F32X F34X F32Y F34Y
SADI 0.04 F31X F33X F31Y F33Y
SADI 0.04 F32X F33X F32Y F33Y
SADI 0.04 F33X F34X F33Y F34Y
SADI B30X F31X B30Y F31Y
SADI B30X F32X B30Y F32Y
SADI B30X F33X B30Y F33Y
SADI B30X F34X B30Y F34Y
SADI 0.04 F37X F38X F37Y F38Y
SADI 0.04 F36X F39X F36Y F39Y
SADI 0.04 F38X F39X F38Y F39Y
SADI 0.04 F36X F37X F36Y F37Y
SADI 0.04 F36X F38X F36Y F38Y
SADI 0.04 F37X F39X F37Y F39Y

L.S. 4
PLAN  10
SIZE 0.1 0.08 0.07
TEMP -173.15
CONF
LIST 4
MORE -1
BOND $H
ABIN
fmap 2
acta
SHEL 999 0.9
OMIT -4 -4 5
OMIT -1 1 5
OMIT -1 0 2
OMIT 3 4 1
OMIT -1 1 7
OMIT -1 4 0
OMIT -2 6 5
REM <olex2.extras>
REM <HklSrc "%.\\shelxt_a.hkl">
REM </olex2.extras>

WGHT    0.116600    7.381200
FVAR       0.16645   0.66843   0.88119   0.73390   0.38609   0.48636   0.45070
FVAR       0.39620   0.59271   0.61094   0.58349   0.53147   0.49031   0.51527
CO01  3    0.837151    0.907171    0.110810    11.00000    0.04772    0.06562 =
         0.03990    0.00807    0.01173    0.00962
CO02  3    0.717738    0.870710    0.620370    11.00000    0.05246    0.05451 =
         0.04436   -0.00304    0.00491    0.01520
CO03  3    0.795584    0.388191    0.305754    11.00000    0.05933    0.04845 =
         0.05304   -0.00269    0.00664    0.00880
CO04  3    0.326632    0.714728    0.208521    11.00000    0.06167    0.07712 =
         0.06723    0.00260    0.00151    0.02611
N1A   6    0.625772    0.898484    0.648768    11.00000    0.05029    0.05612 =
         0.04951   -0.00473    0.00181    0.00991
C2A   2    0.588158    0.940039    0.624772    11.00000    0.05683    0.06478 =
         0.05624    0.00124    0.00423    0.01381
AFIX  43
H2A   5    0.598727    0.954733    0.589421    11.00000   -1.20000
AFIX   0
C3A   2    0.533682    0.962545    0.650164    11.00000    0.05972    0.07458 =
         0.06428   -0.00496    0.00431    0.02408
AFIX  43
H3A   5    0.507168    0.991312    0.631941    11.00000   -1.20000
AFIX   0
C4A   2    0.519343    0.942434    0.701550    11.00000    0.05955    0.07634 =
         0.07218   -0.00977    0.01443    0.01897
AFIX  43
H4A   5    0.483391    0.958094    0.719904    11.00000   -1.20000
AFIX   0
C5A   2    0.557186    0.899431    0.726567    11.00000    0.06315    0.06645 =
         0.05536   -0.00643    0.01146    0.00770
AFIX  43
H5A   5    0.547615    0.884873    0.762191    11.00000   -1.20000
AFIX   0
C6A   2    0.609780    0.877577    0.698803    11.00000    0.05384    0.05702 =
         0.04953   -0.00577    0.00435    0.00744
C7A   2    0.651554    0.831043    0.721215    11.00000    0.05876    0.05523 =
         0.04646   -0.00945    0.00421    0.00730
N8A   6    0.701265    0.813184    0.690400    11.00000    0.05900    0.05698 =
         0.04668   -0.00313    0.00223    0.01420
N9A   6    0.732009    0.770587    0.721168    11.00000    0.06981    0.06580 =
         0.04539    0.00044    0.00102    0.02499
C10A  2    0.702018    0.760806    0.768902    11.00000    0.09273    0.06361 =
         0.04758    0.00073    0.00973    0.01709
AFIX  43
H10A  5    0.714497    0.732654    0.796534    11.00000   -1.20000
AFIX   0
C11A  2    0.650100    0.798822    0.770547    11.00000    0.07706    0.06698 =
         0.04754   -0.00090    0.01089    0.01088
AFIX  43
H11A  5    0.619946    0.802343    0.798983    11.00000   -1.20000
AFIX   0
C12A  2    0.781336    0.733316    0.697690    11.00000    0.07308    0.05739 =
         0.05451   -0.00091    0.00072    0.02300
AFIX  23
H12A  5    0.809385    0.718036    0.728596    11.00000   -1.20000
H12B  5    0.810037    0.760928    0.675606    11.00000   -1.20000
AFIX   0
C13A  2    0.750877    0.676241    0.660208    11.00000    0.07280    0.05920 =
         0.04547    0.00787    0.00435    0.02131
C14A  2    0.791782    0.643153    0.626559    11.00000    0.07136    0.05632 =
         0.04727    0.00622    0.00598    0.01567
AFIX  43
H14A  5    0.837282    0.657176    0.626061    11.00000   -1.20000
AFIX   0
C15A  2    0.765207    0.589623    0.593906    11.00000    0.08062    0.05351 =
         0.05542    0.00377    0.01475    0.01630
C16A  2    0.699247    0.567803    0.594946    11.00000    0.08392    0.05844 =
         0.06100    0.00456    0.01908    0.00411
AFIX  43
H16A  5    0.682286    0.529636    0.573932    11.00000   -1.20000
AFIX   0
C17A  2    0.658401    0.601867    0.626691    11.00000    0.08010    0.06628 =
         0.06178    0.00320    0.02188    0.00378
AFIX  43
H17A  5    0.612667    0.588399    0.626221    11.00000   -1.20000
AFIX   0
C18A  2    0.684220    0.655745    0.659248    11.00000    0.07668    0.06578 =
         0.05637    0.00303    0.01816    0.01650
AFIX  43
H18A  5    0.655975    0.678989    0.681212    11.00000   -1.20000
AFIX   0
N19A  6    0.802307    0.553227    0.556448    11.00000    0.07683    0.05631 =
         0.05829    0.00106    0.01137    0.01496
N20A  6    0.851166    0.585255    0.539369    11.00000    0.06546    0.05254 =
         0.05408    0.00288    0.00444    0.01807
C21A  2    0.887060    0.548337    0.501119    11.00000    0.06027    0.04941 =
         0.05162    0.00142   -0.00033    0.01439
C22A  2    0.935984    0.582533    0.474758    11.00000    0.05864    0.04834 =
         0.05713    0.00043   -0.00263    0.00960
AFIX  43
H22A  5    0.945362    0.627075    0.483543    11.00000   -1.20000
AFIX   0
C23A  2    0.971095    0.551101    0.435450    11.00000    0.05767    0.05440 =
         0.06208    0.00627    0.00256    0.00667
AFIX  43
H23A  5    1.003963    0.574213    0.416517    11.00000   -1.20000
AFIX   0
C24A  2    0.957919    0.485659    0.423937    11.00000    0.05767    0.05596 =
         0.05917    0.00173    0.00421    0.01584
AFIX  43
H24A  5    0.982079    0.464273    0.397071    11.00000   -1.20000
AFIX   0
C25A  2    0.909744    0.450861    0.451230    11.00000    0.05480    0.04869 =
         0.05182    0.00288   -0.00152    0.01596
C26A  2    0.874255    0.482921    0.489841    11.00000    0.05545    0.05027 =
         0.05094    0.00719    0.00135    0.01099
AFIX  43
H26A  5    0.841091    0.460007    0.508607    11.00000   -1.20000
AFIX   0
C27A  2    0.896513    0.379291    0.443757    11.00000    0.06383    0.05093 =
         0.05315    0.00158    0.00646    0.01378
AFIX  23
H27A  5    0.918591    0.359975    0.475865    11.00000   -1.20000
H27B  5    0.848401    0.367925    0.444199    11.00000   -1.20000
AFIX   0
N28A  6    0.919556    0.352013    0.391590    11.00000    0.05959    0.04575 =
         0.06110    0.00071    0.00788    0.01187
N29A  6    0.887030    0.357156    0.341053    11.00000    0.06148    0.04518 =
         0.05508   -0.00309    0.00927    0.00761
C30A  2    0.922507    0.327284    0.303475    11.00000    0.06285    0.04730 =
         0.06322   -0.00174    0.01967    0.00582
C31A  2    0.977234    0.302936    0.330303    11.00000    0.06582    0.05687 =
         0.07357   -0.00016    0.01818    0.01567
AFIX  43
H31A  5    1.009759    0.279749    0.313560    11.00000   -1.20000
AFIX   0
C32A  2    0.973594    0.319931    0.386169    11.00000    0.06185    0.05239 =
         0.07887    0.00429    0.00821    0.01938
AFIX  43
H32A  5    1.003914    0.310672    0.415842    11.00000   -1.20000
AFIX   0
C33A  2    0.899574    0.325313    0.244568    11.00000    0.06718    0.05750 =
         0.06482   -0.00044    0.01831    0.00524
N34A  6    0.845859    0.356761    0.232911    11.00000    0.07575    0.06377 =
         0.05756   -0.00261    0.01161    0.00929
C35A  2    0.822813    0.358516    0.179108    11.00000    0.09556    0.09293 =
         0.05631   -0.00249    0.01140    0.01290
AFIX  43
H35A  5    0.785498    0.381500    0.170827    11.00000   -1.20000
AFIX   0
C36A  2    0.851598    0.328005    0.135473    11.00000    0.11535    0.12143 =
         0.06149   -0.00664    0.01921    0.02216
AFIX  43
H36A  5    0.834321    0.329638    0.097809    11.00000   -1.20000
AFIX   0
C37A  2    0.906817    0.294652    0.148147    11.00000    0.10731    0.11549 =
         0.07389   -0.01235    0.03128    0.02039
AFIX  43
H37A  5    0.927150    0.272922    0.118907    11.00000   -1.20000
AFIX   0
C38A  2    0.931839    0.293238    0.203053    11.00000    0.09055    0.08032 =
         0.07151   -0.00090    0.02867    0.01762
AFIX  43
H38A  5    0.969614    0.271262    0.212278    11.00000   -1.20000
AFIX   0
N1B   6    0.762730    0.947700    0.677588    11.00000    0.04734    0.06631 =
         0.05629   -0.00647    0.00672    0.01330
C2B   2    0.777382    0.945614    0.732398    11.00000    0.04763    0.08538 =
         0.05806   -0.01566    0.00319    0.01093
AFIX  43
H2B   5    0.776072    0.905112    0.747996    11.00000   -1.20000
AFIX   0
C3B   2    0.794384    0.999489    0.767633    11.00000    0.06065    0.09143 =
         0.06831   -0.01914    0.00006    0.01990
AFIX  43
H3B   5    0.803860    0.996393    0.806705    11.00000   -1.20000
AFIX   0
C4B   2    0.797169    1.057270    0.744689    11.00000    0.06258    0.09223 =
         0.08578   -0.03402   -0.00709    0.01776
AFIX  43
H4B   5    0.808805    1.095141    0.767980    11.00000   -1.20000
AFIX   0
C5B   2    0.783197    1.061220    0.687780    11.00000    0.05699    0.06909 =
         0.08680   -0.01700   -0.00141    0.01689
AFIX  43
H5B   5    0.784988    1.101329    0.671478    11.00000   -1.20000
AFIX   0
C6B   2    0.766446    1.004699    0.655143    11.00000    0.04330    0.06690 =
         0.06980   -0.01294    0.00348    0.01795
C7B   2    0.749677    1.003924    0.594532    11.00000    0.04806    0.05437 =
         0.06871   -0.00302    0.00913    0.01570
N8B   6    0.723598    0.948594    0.568017    11.00000    0.05127    0.05232 =
         0.05045    0.00032    0.00690    0.01489
N9B   6    0.711096    0.961931    0.513406    11.00000    0.05405    0.05061 =
         0.06125    0.00325    0.00517    0.01089
C10B  2    0.729940    1.023942    0.505709    11.00000    0.06425    0.05146 =
         0.08086    0.01318    0.00455    0.01243
AFIX  43
H10B  5    0.726690    1.044354    0.471418    11.00000   -1.20000
AFIX   0
C11B  2    0.754765    1.051704    0.557322    11.00000    0.05421    0.05040 =
         0.08799   -0.00382    0.00467    0.01184
AFIX  43
H11B  5    0.771855    1.094820    0.565594    11.00000   -1.20000
AFIX   0
C12B  2    0.677788    0.914353    0.471781    11.00000    0.05012    0.05901 =
         0.05692    0.01024    0.00048    0.00948
AFIX  23
H12C  5    0.652544    0.936704    0.443365    11.00000   -1.20000
H12D  5    0.645704    0.886548    0.490626    11.00000   -1.20000
AFIX   0
C13B  2    0.723712    0.872696    0.442070    11.00000    0.05736    0.04980 =
         0.04441    0.00898    0.00014    0.00691
C14B  2    0.788917    0.893866    0.435772    11.00000    0.05544    0.05248 =
         0.04560    0.00779    0.00382    0.00526
AFIX  43
H14B  5    0.805545    0.935309    0.450672    11.00000   -1.20000
AFIX   0
C15B  2    0.830277    0.855507    0.408063    11.00000    0.05794    0.05986 =
         0.04794    0.00873    0.00622    0.00743
AFIX  43
H15B  5    0.874980    0.870613    0.404526    11.00000   -1.20000
AFIX   0
C16B  2    0.806630    0.795299    0.385551    11.00000    0.06054    0.05568 =
         0.04508    0.00997    0.00893    0.00890
AFIX  43
H16B  5    0.835152    0.768501    0.367404    11.00000   -1.20000
AFIX   0
C17B  2    0.741442    0.774716    0.389740    11.00000    0.06480    0.04771 =
         0.04528    0.00945   -0.00144    0.01125
C18B  2    0.699174    0.812926    0.418383    11.00000    0.05231    0.05557 =
         0.05171    0.01665    0.00111    0.00647
AFIX  43
H18B  5    0.654333    0.797977    0.421476    11.00000   -1.20000
AFIX   0
N19B  6    0.721815    0.711512    0.363566    11.00000    0.05235    0.06005 =
         0.05986    0.01385    0.00639    0.00958
N20B  6    0.663378    0.693666    0.369946    11.00000    0.05070    0.06364 =
         0.05647    0.01569    0.00334    0.01229
C21B  2    0.644264    0.629801    0.343588    11.00000    0.05751    0.05408 =
         0.06151    0.01081   -0.00481    0.01072
C22B  2    0.677370    0.601030    0.301416    11.00000    0.04700    0.05400 =
         0.07158    0.02041   -0.00767    0.00270
AFIX  43
H22B  5    0.715286    0.623056    0.288159    11.00000   -1.20000
AFIX   0
C23B  2    0.655324    0.539804    0.278261    11.00000    0.05741    0.05869 =
         0.06440    0.01487   -0.00437    0.00936
C24B  2    0.599120    0.509170    0.298945    11.00000    0.06199    0.05409 =
         0.07777    0.01258   -0.00162   -0.00021
AFIX  43
H24B  5    0.582900    0.467724    0.283763    11.00000   -1.20000
AFIX   0
C25B  2    0.567057    0.538321    0.340993    11.00000    0.05836    0.06111 =
         0.07532    0.01765   -0.00083    0.00168
AFIX  43
H25B  5    0.529430    0.516445    0.354846    11.00000   -1.20000
AFIX   0
C26B  2    0.588910    0.599038    0.363327    11.00000    0.05907    0.06021 =
         0.06710    0.01718   -0.00133    0.00682
AFIX  43
H26B  5    0.566103    0.619225    0.391843    11.00000   -1.20000
AFIX   0
C27B  2    0.690611    0.509183    0.232051    11.00000    0.07228    0.05964 =
         0.06905    0.01364   -0.00364    0.01054
AFIX  23
H27C  5    0.679480    0.529506    0.196807    11.00000   -1.20000
H27D  5    0.738827    0.517589    0.240959    11.00000   -1.20000
AFIX   0
N28B  6    0.674595    0.440673    0.222949    11.00000    0.07339    0.06747 =
         0.06523   -0.00030   -0.01076    0.01026
N29B  6    0.704666    0.397792    0.253953    11.00000    0.06645    0.05484 =
         0.05581   -0.00230    0.00113    0.01113
C30B  2    0.672249    0.341144    0.238066    11.00000    0.06618    0.05990 =
         0.06514   -0.01240   -0.00177    0.00924
C31B  2    0.621281    0.347554    0.196653    11.00000    0.08436    0.07527 =
         0.07391   -0.01485   -0.01522    0.00588
AFIX  43
H31B  5    0.591323    0.314797    0.178220    11.00000   -1.20000
AFIX   0
C32B  2    0.624608    0.411601    0.188930    11.00000    0.08948    0.07949 =
         0.08044    0.00217   -0.01553    0.01357
AFIX  43
H32B  5    0.596386    0.432012    0.163801    11.00000   -1.20000
AFIX   0
C33B  2    0.693876    0.284291    0.262930    11.00000    0.06809    0.05503 =
         0.06939   -0.01244    0.00542    0.00586
N34B  6    0.747948    0.293579    0.299625    11.00000    0.05980    0.05019 =
         0.06592   -0.01081    0.00744    0.00941
C35B  2    0.770177    0.242856    0.324746    11.00000    0.06700    0.05211 =
         0.07848   -0.00377    0.00917    0.01122
AFIX  43
H35B  5    0.807847    0.249373    0.350661    11.00000   -1.20000
AFIX   0
C36B  2    0.740115    0.182317    0.314033    11.00000    0.07667    0.04735 =
         0.10924   -0.00388    0.00959    0.01303
AFIX  43
H36B  5    0.756336    0.147388    0.332414    11.00000   -1.20000
AFIX   0
C37B  2    0.685615    0.173170    0.275856    11.00000    0.09031    0.05020 =
         0.12632   -0.01816   -0.00208    0.00407
AFIX  43
H37B  5    0.664344    0.131498    0.267614    11.00000   -1.20000
AFIX   0
C38B  2    0.662264    0.223652    0.249992    11.00000    0.07788    0.06444 =
         0.10097   -0.02315   -0.01013    0.00871
AFIX  43
H38B  5    0.625035    0.217477    0.223589    11.00000   -1.20000
AFIX  66
N1C   6    0.675395    0.793510    0.565648    11.00000    0.09303    0.05213 =
         0.04428    0.00225    0.00160    0.01303
C2C   2    0.608347    0.773858    0.558575    11.00000    0.10315    0.06239 =
         0.06081    0.00132   -0.00820   -0.00613
AFIX  43
H2C   5    0.577108    0.799669    0.574121    11.00000   -1.20000
AFIX  65
C3C   2    0.587008    0.716439    0.528755    11.00000    0.13843    0.06643 =
         0.06952    0.00857   -0.01982   -0.01877
AFIX  43
H3C   5    0.541184    0.703008    0.523920    11.00000   -1.20000
AFIX  65
C4C   2    0.632716    0.678673    0.506008    11.00000    0.19339    0.05257 =
         0.05468   -0.00139   -0.00528   -0.00457
AFIX  43
H4C   5    0.618131    0.639430    0.485627    11.00000   -1.20000
AFIX  65
C5C   2    0.699763    0.698324    0.513080    11.00000    0.17464    0.04982 =
         0.04665    0.00375    0.02107    0.01806
AFIX  43
H5C   5    0.731002    0.672512    0.497534    11.00000   -1.20000
AFIX  65
C6C   2    0.721103    0.755742    0.542900    11.00000    0.11062    0.05387 =
         0.04111    0.00635    0.01238    0.01883
AFIX  56
N8C   6    0.801812    0.833230    0.588740    11.00000    0.07395    0.06633 =
         0.04306    0.01115    0.01508    0.02783
C7C   2    0.785719    0.778077    0.551825    11.00000    0.11002    0.06212 =
         0.04685    0.01806    0.02354    0.03543
C11C  2    0.845524    0.757040    0.533109    11.00000    0.14061    0.07051 =
         0.06949    0.02742    0.05746    0.05805
AFIX  43
H11C  5    0.849365    0.721080    0.508033    11.00000   -1.20000
AFIX  55
C10C  2    0.898579    0.799191    0.558456    11.00000    0.12298    0.09242 =
         0.07568    0.04237    0.05494    0.06787
AFIX  43
H10C  5    0.944147    0.796382    0.553315    11.00000   -1.20000
AFIX  55
N9C   6    0.871564    0.846279    0.592838    11.00000    0.07355    0.08532 =
         0.05784    0.02897    0.02985    0.04386
AFIX   0
C12C  2    0.904215    0.897826    0.625826    11.00000    0.05307    0.10766 =
         0.04978    0.01390    0.01050    0.02632
AFIX  23
H12E  5    0.948817    0.886488    0.638375    11.00000   -1.20000
H12F  5    0.879742    0.905248    0.659661    11.00000   -1.20000
AFIX   0
C13C  2    0.911055    0.958853    0.596084    11.00000    0.03799    0.09491 =
         0.04994    0.01413    0.00810    0.02178
C14C  2    0.910668    0.960427    0.538204    11.00000    0.03993    0.07437 =
         0.04740    0.00356    0.00875    0.01619
AFIX  43
H14C  5    0.904625    0.921635    0.515415    11.00000   -1.20000
AFIX   0
C15C  2    0.919017    1.018080    0.513353    11.00000    0.03942    0.06890 =
         0.04799    0.00292    0.00810    0.01084
C16C  2    0.929666    1.075623    0.545992    11.00000    0.05208    0.07976 =
         0.05970   -0.00575    0.00335    0.01566
AFIX  43
H16C  5    0.935613    1.115076    0.528888    11.00000   -1.20000
AFIX   0
C17C  2    0.931386    1.074042    0.603752    11.00000    0.06149    0.09862 =
         0.05470   -0.00939    0.00288    0.01941
AFIX  43
H17C  5    0.939472    1.112702    0.626580    11.00000   -1.20000
AFIX   0
C18C  2    0.921400    1.016476    0.628610    11.00000    0.05203    0.11537 =
         0.04228   -0.00293    0.00411    0.02357
AFIX  43
H18C  5    0.921605    1.016273    0.668280    11.00000   -1.20000
AFIX   0
N19C  6    0.915248    1.014011    0.452974    11.00000    0.04206    0.06344 =
         0.04750    0.00517    0.00834    0.00602
N20C  6    0.918062    1.067168    0.432038    11.00000    0.05327    0.06247 =
         0.05383    0.00689    0.01389    0.01089
C21C  2    0.917703    1.063352    0.372036    11.00000    0.04152    0.06143 =
         0.05673    0.01232    0.01252    0.00816
C22C  2    0.925234    1.007791    0.339699    11.00000    0.04158    0.05657 =
         0.05106    0.01114    0.01053    0.00457
AFIX  43
H22C  5    0.926721    0.968482    0.357096    11.00000   -1.20000
AFIX   0
C23C  2    0.930573    1.009007    0.282694    11.00000    0.04221    0.06668 =
         0.04802    0.01054    0.00691    0.00326
C24C  2    0.927678    1.067269    0.257362    11.00000    0.05276    0.07630 =
         0.05430    0.02041    0.00483   -0.00096
AFIX  43
H24C  5    0.931759    1.068851    0.218167    11.00000   -1.20000
AFIX   0
C25C  2    0.918860    1.122599    0.289501    11.00000    0.06136    0.06621 =
         0.06845    0.02082    0.00910    0.00757
AFIX  43
H25C  5    0.916030    1.161743    0.272044    11.00000   -1.20000
AFIX   0
C26C  2    0.914187    1.121058    0.346609    11.00000    0.05248    0.06360 =
         0.06707    0.01219    0.01234    0.01171
AFIX  43
H26C  5    0.908604    1.159078    0.368520    11.00000   -1.20000
AFIX   0
C27C  2    0.938945    0.947084    0.250537    11.00000    0.05840    0.06911 =
         0.04282    0.01301    0.00854    0.00128
AFIX  23
H27E  5    0.966026    0.921193    0.274684    11.00000   -1.20000
H27F  5    0.894892    0.923424    0.243003    11.00000   -1.20000
AFIX   0
N28C  6    0.969652    0.952412    0.197083    11.00000    0.05246    0.07153 =
         0.04417    0.00693    0.00807    0.00508
N29C  6    0.936536    0.933568    0.147259    11.00000    0.05417    0.05896 =
         0.04343    0.00671    0.01097    0.00829
C30C  2    0.981762    0.939900    0.108845    11.00000    0.04973    0.05706 =
         0.05282    0.00937    0.01647    0.01089
C31C  2    1.043344    0.962102    0.134705    11.00000    0.04855    0.09198 =
         0.06083    0.01212    0.01382    0.00604
AFIX  43
H31C  5    1.083470    0.970362    0.117247    11.00000   -1.20000
AFIX   0
C32C  2    1.033681    0.969415    0.190324    11.00000    0.04949    0.10025 =
         0.06122    0.01039    0.00780   -0.00185
AFIX  43
H32C  5    1.066439    0.983990    0.219343    11.00000   -1.20000
AFIX   0
C33C  2    0.960463    0.924465    0.049623    11.00000    0.05722    0.05495 =
         0.04641    0.00667    0.01647    0.01101
N34C  6    0.894689    0.913842    0.038012    11.00000    0.05714    0.06135 =
         0.04150    0.00740    0.01379    0.00953
C35C  2    0.872133    0.899885   -0.015466    11.00000    0.06588    0.06868 =
         0.04722    0.00726    0.01250    0.01026
AFIX  43
H35C  5    0.825770    0.892862   -0.023942    11.00000   -1.20000
AFIX   0
C36C  2    0.913630    0.895228   -0.059122    11.00000    0.08387    0.07140 =
         0.04460    0.00458    0.01955    0.00814
AFIX  43
H36C  5    0.896109    0.885022   -0.096618    11.00000   -1.20000
AFIX   0
C37C  2    0.980448    0.905738   -0.046669    11.00000    0.07663    0.07877 =
         0.05386    0.00240    0.03044    0.01082
AFIX  43
H37C  5    1.009919    0.902532   -0.075664    11.00000   -1.20000
AFIX   0
C38C  2    1.004892    0.920974    0.007991    11.00000    0.06388    0.07120 =
         0.05893    0.00310    0.02516    0.00895
AFIX  43
H38C  5    1.051082    0.928919    0.017036    11.00000   -1.20000
AFIX   0
N1D   6    0.832595    0.485057    0.309441    11.00000    0.05795    0.05419 =
         0.05751    0.00421    0.00448    0.00831
C2D   2    0.808620    0.523362    0.349841    11.00000    0.05091    0.04854 =
         0.05961    0.00332   -0.00701    0.01132
C3D   2    0.827974    0.588342    0.355560    11.00000    0.05752    0.04939 =
         0.07108   -0.00146   -0.00916    0.01199
AFIX  43
H3D   5    0.811047    0.614571    0.383908    11.00000   -1.20000
AFIX   0
C4D   2    0.871443    0.614561    0.320331    11.00000    0.05874    0.05399 =
         0.08424    0.01217   -0.00552    0.00154
AFIX  43
H4D   5    0.884517    0.659055    0.323820    11.00000   -1.20000
AFIX   0
C5D   2    0.895962    0.576037    0.279950    11.00000    0.06776    0.06692 =
         0.07987    0.01596    0.00185   -0.00245
AFIX  43
H5D   5    0.926180    0.593418    0.255125    11.00000   -1.20000
AFIX   0
C6D   2    0.875997    0.511537    0.275965    11.00000    0.06664    0.06946 =
         0.06352    0.00939    0.00780    0.00599
AFIX  43
H6D   5    0.893721    0.484854    0.248402    11.00000   -1.20000
AFIX   0
C7D   2    0.762908    0.491273    0.384710    11.00000    0.04718    0.04976 =
         0.05621   -0.00108   -0.00333    0.00900
N8D   6    0.754583    0.426368    0.379748    11.00000    0.05071    0.04873 =
         0.05238   -0.00221    0.00057    0.00746
N9D   6    0.712868    0.409674    0.419086    11.00000    0.05482    0.05571 =
         0.05002    0.00241    0.00350    0.00722
C10D  2    0.694212    0.461934    0.447415    11.00000    0.05545    0.06995 =
         0.05308   -0.00892    0.00457    0.01275
AFIX  43
H10D  5    0.664907    0.461956    0.476693    11.00000   -1.20000
AFIX   0
C11D  2    0.724686    0.514286    0.426684    11.00000    0.05439    0.05458 =
         0.06533   -0.01190   -0.00075    0.01316
AFIX  43
H11D  5    0.720868    0.557676    0.438277    11.00000   -1.20000
AFIX   0
C12D  2    0.692987    0.342712    0.427838    11.00000    0.06427    0.06204 =
         0.06248    0.00756    0.00667    0.00981
AFIX  23
H12G  5    0.685558    0.338828    0.467982    11.00000   -1.20000
H12H  5    0.729698    0.316682    0.418820    11.00000   -1.20000
AFIX   0
C13D  2    0.631637    0.315903    0.393264    11.00000    0.06379    0.05481 =
         0.07212    0.00851    0.01228    0.00986
C14D  2    0.590986    0.353824    0.363468    11.00000    0.06417    0.05528 =
         0.06016    0.00256    0.00866   -0.00282
AFIX  43
H14D  5    0.601276    0.398769    0.365576    11.00000   -1.20000
AFIX   0
C15D  2    0.535944    0.327517    0.330861    11.00000    0.06349    0.06416 =
         0.06961    0.00675    0.00457    0.00414
C16D  2    0.519941    0.261302    0.328698    11.00000    0.07284    0.06733 =
         0.11541   -0.00508   -0.00537   -0.00604
AFIX  43
H16D  5    0.482438    0.242425    0.306195    11.00000   -1.20000
AFIX   0
C17D  2    0.558291    0.224796    0.358848    11.00000    0.08809    0.05114 =
         0.17456    0.00447   -0.01934    0.00312
AFIX  43
H17D  5    0.546754    0.180089    0.357979    11.00000   -1.20000
AFIX   0
C18D  2    0.614283    0.250697    0.391203    11.00000    0.07230    0.05771 =
         0.13824    0.01448   -0.00686    0.00273
AFIX  43
H18D  5    0.640639    0.223777    0.411884    11.00000   -1.20000
AFIX   0
N19D  6    0.499135    0.371926    0.302246    11.00000    0.05969    0.07817 =
         0.06829    0.01253   -0.00222   -0.01233
N20D  6    0.464701    0.348198    0.260000    11.00000    0.08940    0.09632 =
         0.08226    0.02109   -0.01493   -0.01887
PART 1
C21D  2    0.422187    0.399319    0.242624    71.00000    0.07247    0.11124 =
         0.05799    0.03650    0.00455   -0.02582
C22D  2    0.413811    0.458539    0.271206    71.00000    0.06039    0.10734 =
         0.04272    0.04636   -0.01389   -0.02275
AFIX  43
H22D  5    0.436164    0.467918    0.307190    71.00000   -1.20000
AFIX   0
C23D  2    0.375629    0.502814    0.250173    71.00000    0.07553    0.10501 =
         0.06996    0.03667   -0.02529   -0.01420
C24D  2    0.342242    0.490947    0.196319    71.00000    0.11942    0.11631 =
         0.06903    0.04064   -0.03634   -0.01955
AFIX  43
H24D  5    0.316544    0.521641    0.179998    71.00000   -1.20000
AFIX   0
C25D  2    0.348816    0.432825    0.168775    71.00000    0.14884    0.13566 =
         0.07837    0.02207   -0.03615   -0.00644
AFIX  43
H25D  5    0.325654    0.422980    0.133179    71.00000   -1.20000
AFIX   0
C26D  2    0.386524    0.389471    0.190030    71.00000    0.12256    0.12165 =
         0.06108    0.01918   -0.01162   -0.01204
AFIX  43
H26D  5    0.389274    0.350436    0.168658    71.00000   -1.20000
AFIX   0
C27D  2    0.365283    0.565996    0.281936    81.00000    0.07112    0.10865 =
         0.07381    0.04499   -0.02257    0.00765
AFIX  23
H27G  5    0.377880    0.562162    0.322155    81.00000   -1.20000
H27H  5    0.396084    0.599728    0.268572    81.00000   -1.20000
AFIX  56
N29D  6    0.284107    0.640613    0.248985    81.00000    0.07587    0.10056 =
         0.06233    0.01466    0.00243    0.01656
C30D  2    0.214463    0.642169    0.248278    81.00000    0.07979    0.11837 =
         0.08419    0.03789    0.01949    0.02008
C31D  2    0.188802    0.588933    0.276256    81.00000    0.08789    0.14537 =
         0.13675    0.07452    0.03295    0.02117
AFIX  43
H31D  5    0.143590    0.578247    0.281935    81.00000   -1.20000
AFIX  55
C32D  2    0.242587    0.554475    0.294255    81.00000    0.09488    0.15273 =
         0.15364    0.08833    0.02973    0.02255
AFIX  43
H32D  5    0.239675    0.516689    0.314090    81.00000   -1.20000
AFIX  55
N28D  6    0.301489    0.586415    0.277400    81.00000    0.08053    0.11714 =
         0.09272    0.04807    0.00119    0.00874
AFIX   0
PART 0
C33D  2    0.182785    0.678035    0.209001    11.00000    0.06586    0.14064 =
         0.09394    0.04906    0.03051    0.03522
N34D  6    0.223934    0.728540    0.197947    11.00000    0.06602    0.08799 =
         0.06569    0.00167    0.00389    0.02804
C35D  2    0.198896    0.779927    0.178215    11.00000    0.06911    0.08152 =
         0.09542   -0.01312   -0.01828    0.02609
AFIX  43
H35D  5    0.228833    0.814257    0.169301    11.00000   -1.20000
AFIX   0
C36D  2    0.131975    0.786381    0.169902    11.00000    0.07363    0.09552 =
         0.09830   -0.01767   -0.01863    0.02766
AFIX  43
H36D  5    0.115978    0.823531    0.155117    11.00000   -1.20000
AFIX   0
C37D  2    0.089887    0.736761    0.183968    11.00000    0.07086    0.14301 =
         0.09595    0.00952    0.01002    0.04438
AFIX  43
H37D  5    0.043648    0.740650    0.181076    11.00000   -1.20000
AFIX   0
C38D  2    0.113563    0.679734    0.202736    11.00000    0.07725    0.16457 =
         0.13418    0.06091    0.03657    0.03334
AFIX  43
H38D  5    0.084326    0.644422    0.210702    11.00000   -1.20000
AFIX   0
N1E   6    0.849574    0.807053    0.102019    11.00000    0.05373    0.06467 =
         0.05165    0.00932    0.01032    0.00460
C2E   2    0.902943    0.778511    0.120556    11.00000    0.06537    0.06565 =
         0.07377    0.00734    0.00690    0.00596
AFIX  43
H2E   5    0.936819    0.802835    0.143645    11.00000   -1.20000
AFIX   0
C3E   2    0.909786    0.714782    0.106908    11.00000    0.08032    0.06895 =
         0.10292    0.00880    0.00410    0.01761
AFIX  43
H3E   5    0.948064    0.695901    0.120390    11.00000   -1.20000
AFIX   0
C4E   2    0.861029    0.678781    0.073756    11.00000    0.09228    0.06801 =
         0.08633   -0.00118    0.01323    0.00192
AFIX  43
H4E   5    0.864824    0.634869    0.064183    11.00000   -1.20000
AFIX   0
C5E   2    0.806620    0.708126    0.054849    11.00000    0.07713    0.07891 =
         0.06525    0.00017    0.01363   -0.00495
AFIX  43
H5E   5    0.772370    0.684668    0.031511    11.00000   -1.20000
AFIX   0
C6E   2    0.802050    0.771575    0.069893    11.00000    0.06318    0.06556 =
         0.04906    0.00464    0.01751   -0.00262
C7E   2    0.746664    0.806329    0.049309    11.00000    0.05510    0.08721 =
         0.04349    0.00548    0.01343    0.00036
N8E   6    0.751145    0.870371    0.059038    11.00000    0.04908    0.08673 =
         0.04333    0.00510    0.00870    0.01032
N9E   6    0.696298    0.890177    0.032559    11.00000    0.05295    0.10087 =
         0.04593   -0.00102    0.00383    0.01501
C10E  2    0.658292    0.840017    0.008223    11.00000    0.05905    0.12099 =
         0.05568   -0.00542    0.00447    0.00455
AFIX  43
H10E  5    0.616832    0.841827   -0.012010    11.00000   -1.20000
AFIX   0
C11E  2    0.689036    0.785373    0.017273    11.00000    0.06316    0.09745 =
         0.05884   -0.00544    0.00804   -0.00791
AFIX  43
H11E  5    0.674073    0.742775    0.004416    11.00000   -1.20000
AFIX   0
C12E  2    0.686611    0.956858    0.028207    11.00000    0.06047    0.10757 =
         0.05607    0.01173    0.00721    0.02624
AFIX  23
H12I  5    0.658119    0.961190   -0.006241    11.00000   -1.20000
H12J  5    0.729968    0.980225    0.023737    11.00000   -1.20000
AFIX   0
C13E  2    0.656101    0.988497    0.077053    11.00000    0.04685    0.10258 =
         0.05602    0.00443   -0.00041    0.02073
C14E  2    0.632935    0.955691    0.120814    11.00000    0.04877    0.10112 =
         0.05925    0.00234    0.00565    0.02224
AFIX  43
H14E  5    0.637148    0.911195    0.122159    11.00000   -1.20000
AFIX   0
C15E  2    0.603081    0.988827    0.163303    11.00000    0.05277    0.09887 =
         0.06004    0.00255    0.00892    0.02130
C16E  2    0.595643    1.052371    0.161103    11.00000    0.05757    0.09702 =
         0.06890   -0.00254    0.00998    0.02198
AFIX  43
H16E  5    0.574268    1.073853    0.189837    11.00000   -1.20000
AFIX   0
C17E  2    0.618904    1.085899    0.117455    11.00000    0.06401    0.09402 =
         0.08707    0.00163    0.00979    0.01565
AFIX  43
H17E  5    0.614344    1.130364    0.116400    11.00000   -1.20000
AFIX   0
C18E  2    0.648672    1.054101    0.075669    11.00000    0.05725    0.10285 =
         0.07072    0.01136    0.00804    0.01555
AFIX  43
H18E  5    0.664454    1.076789    0.045412    11.00000   -1.20000
AFIX   0
N19E  6    0.578341    0.958741    0.211509    11.00000    0.05760    0.10379 =
         0.06074    0.00531    0.01221    0.02965
N20E  6    0.583187    0.899964    0.211594    11.00000    0.05571    0.09424 =
         0.06700   -0.00122    0.01874    0.01804
C21E  2    0.561060    0.872392    0.260721    11.00000    0.04888    0.10031 =
         0.06050    0.00233    0.01206    0.02695
C22E  2    0.538290    0.808359    0.255801    11.00000    0.05144    0.09492 =
         0.06083   -0.00323    0.00893    0.02601
AFIX  43
H22E  5    0.538738    0.784716    0.220819    11.00000   -1.20000
AFIX   0
C23E  2    0.515068    0.778769    0.301086    11.00000    0.04412    0.09328 =
         0.06136    0.00528    0.00225    0.02889
C24E  2    0.517785    0.812543    0.352693    11.00000    0.06581    0.10127 =
         0.05968    0.01278    0.00209    0.03549
AFIX  43
H24E  5    0.502760    0.791917    0.384305    11.00000   -1.20000
AFIX   0
C25E  2    0.542068    0.875763    0.358620    11.00000    0.07189    0.10082 =
         0.05458    0.00133   -0.00132    0.03832
AFIX  43
H25E  5    0.543607    0.898189    0.394345    11.00000   -1.20000
AFIX   0
C26E  2    0.564416    0.907346    0.313025    11.00000    0.05576    0.09713 =
         0.06199   -0.00085    0.00599    0.03136
AFIX  43
H26E  5    0.581321    0.950907    0.317050    11.00000   -1.20000
AFIX   0
C27E  2    0.488229    0.709407    0.298125    11.00000    0.06335    0.10338 =
         0.06122    0.00931    0.00080    0.03052
AFIX  23
H27I  5    0.518702    0.685595    0.321194    11.00000   -1.20000
H27J  5    0.445123    0.706618    0.315100    11.00000   -1.20000
AFIX   0
N28E  6    0.479141    0.677820    0.241616    11.00000    0.05837    0.08274 =
         0.07077    0.01318    0.00460    0.02490
N29E  6    0.424138    0.681551    0.207057    11.00000    0.05725    0.07820 =
         0.06485    0.00880    0.00806    0.02198
C30E  2    0.432244    0.644063    0.161998    11.00000    0.06127    0.07648 =
         0.06953    0.00722    0.01100    0.01235
C31E  2    0.492571    0.616945    0.166948    11.00000    0.06003    0.08101 =
         0.07747    0.00696    0.01301    0.02004
AFIX  43
H31E  5    0.510137    0.588853    0.140393    11.00000   -1.20000
AFIX   0
C32E  2    0.520400    0.639393    0.217689    11.00000    0.06108    0.08103 =
         0.08173    0.01857    0.01058    0.02538
AFIX  43
H32E  5    0.562018    0.629718    0.233772    11.00000   -1.20000
AFIX   0
C33E  2    0.378882    0.635141    0.117454    11.00000    0.06503    0.08906 =
         0.07590    0.00015    0.01111    0.01414
N34E  6    0.325119    0.667192    0.127376    11.00000    0.06213    0.08767 =
         0.06733   -0.00040    0.00766    0.01406
C35E  2    0.273870    0.659844    0.088598    11.00000    0.06762    0.12634 =
         0.07629   -0.00401    0.00223    0.02335
AFIX  43
H35E  5    0.235720    0.681479    0.095317    11.00000   -1.20000
AFIX   0
C36E  2    0.274173    0.621974    0.039051    11.00000    0.07866    0.16444 =
         0.09626   -0.03976   -0.00407    0.01987
AFIX  43
H36E  5    0.237685    0.618865    0.011903    11.00000   -1.20000
AFIX   0
C37E  2    0.327907    0.589611    0.030510    11.00000    0.08792    0.17616 =
         0.11124   -0.06244   -0.00089    0.02338
AFIX  43
H37E  5    0.328766    0.562681   -0.002636    11.00000   -1.20000
AFIX   0
C38E  2    0.381390    0.595449    0.069564    11.00000    0.07943    0.13392 =
         0.09447   -0.03143    0.00667    0.02463
AFIX  43
H38E  5    0.419060    0.572754    0.063720    11.00000   -1.20000
AFIX  66
PART 1
N1F   6    0.347733    0.780768    0.280968    51.00000    0.05913    0.10585 =
         0.08747   -0.02383    0.00147    0.02070
C6F   2    0.369778    0.843403    0.272232    51.00000    0.05111    0.09734 =
         0.12238   -0.02996   -0.00775    0.02434
C5F   2    0.380867    0.888456    0.317377    51.00000    0.05698    0.09892 =
         0.12017   -0.02725   -0.02060    0.02711
AFIX  43
H5F   5    0.395934    0.931264    0.311407    51.00000   -1.20000
AFIX  65
C4F   2    0.369912    0.870875    0.371258    51.00000    0.05585    0.13693 =
         0.11325   -0.04122   -0.01127    0.04641
AFIX  43
H4F   5    0.377492    0.901667    0.402113    51.00000   -1.20000
AFIX  65
C3F   2    0.347868    0.808241    0.379995    51.00000    0.07053    0.14921 =
         0.08634   -0.02951    0.01277    0.04391
AFIX  43
H3F   5    0.340380    0.796225    0.416820    51.00000   -1.20000
AFIX  65
C2F   2    0.336778    0.763187    0.334850    51.00000    0.06599    0.13567 =
         0.08836   -0.02343    0.00308    0.03189
AFIX  43
H2F   5    0.321711    0.720379    0.340821    51.00000   -1.20000
AFIX  56
N8F   6    0.356822    0.808731    0.175911    61.00000    0.06045    0.08049 =
         0.11571   -0.01282   -0.01793    0.02932
N9F   6    0.366504    0.839125    0.125346    61.00000    0.06507    0.06981 =
         0.15679    0.02216    0.03134    0.01414
C10F  2    0.392033    0.903231    0.139625    61.00000    0.09166    0.09234 =
         0.18556    0.02550   -0.01243    0.01593
AFIX  43
H10F  5    0.403092    0.934464    0.113953    61.00000   -1.20000
AFIX  55
C11F  2    0.398128    0.912457    0.199015    61.00000    0.07637    0.09394 =
         0.17898    0.00922   -0.03123    0.01269
AFIX  43
H11F  5    0.413981    0.950945    0.220051    61.00000   -1.20000
AFIX  55
C7F   2    0.376366    0.854052    0.221441    61.00000    0.04841    0.09179 =
         0.12971   -0.01842   -0.01701    0.02295
AFIX   0
C12F  2    0.349815    0.816229    0.084509    11.00000    0.12116    0.16131 =
         0.16651    0.07108   -0.01038    0.01513
AFIX  23
H12K  5    0.338096    0.850162    0.059683    11.00000   -1.20000
H12L  5    0.308577    0.789239    0.088991    11.00000   -1.20000
AFIX  66
C15F  2    0.502248    0.723314    0.053682    91.00000    0.08495    0.12639 =
         0.06792    0.02871    0.01102   -0.02236
C16F  2    0.483981    0.692714    0.001292    91.00000    0.11311    0.16687 =
         0.08095   -0.00117    0.00613   -0.04028
AFIX  43
H16F  5    0.512939    0.665621   -0.015929    91.00000   -1.20000
AFIX  65
C17F  2    0.423344    0.701755   -0.025902    91.00000    0.12405    0.20678 =
         0.08895    0.01858   -0.01441   -0.04581
AFIX  43
H17F  5    0.410859    0.680841   -0.061709    91.00000   -1.20000
AFIX  65
C18F  2    0.380974    0.741396   -0.000707    91.00000    0.12883    0.18635 =
         0.10138    0.04113   -0.02748   -0.03407
AFIX  43
H18F  5    0.339532    0.747575   -0.019293    91.00000   -1.20000
AFIX  65
C13F  2    0.399241    0.771996    0.051684    91.00000    0.09100    0.14085 =
         0.09777    0.03862   -0.01776   -0.01972
C14F  2    0.459878    0.762955    0.078878    91.00000    0.08647    0.10761 =
         0.07944    0.03809   -0.00298   -0.01320
AFIX  43
H14F  5    0.472362    0.783869    0.114685    91.00000   -1.20000
AFIX   0
N19F  6    0.565663    0.711335    0.077075   101.00000    0.08166    0.09513 =
         0.06702    0.00644    0.01552   -0.01770
N20F  6    0.583075    0.742860    0.121108   101.00000    0.06271    0.06624 =
         0.06574    0.00926    0.01240    0.00502
C21F  2    0.646964    0.726846    0.144452   111.00000    0.06603    0.07037 =
         0.06053    0.01304    0.01785    0.00774
C22F  2    0.685513    0.776182    0.175892   111.00000    0.06345    0.06548 =
         0.05904    0.01340    0.01491    0.00640
AFIX  43
H22F  5    0.669684    0.817246    0.180431   111.00000   -1.20000
AFIX   0
C23F  2    0.746647    0.765192    0.200363   111.00000    0.06379    0.07423 =
         0.05822    0.02819    0.01966    0.00752
C24F  2    0.768091    0.703773    0.193644   111.00000    0.06082    0.08094 =
         0.08077    0.03522    0.01971    0.00810
AFIX  43
H24F  5    0.809929    0.695699    0.210405   111.00000   -1.20000
AFIX   0
C25F  2    0.730221    0.655197    0.163536   111.00000    0.07272    0.07281 =
         0.08773    0.02384    0.02477    0.01486
AFIX  43
H25F  5    0.745622    0.613854    0.160142   111.00000   -1.20000
AFIX   0
C26F  2    0.668525    0.666248    0.137569   111.00000    0.06940    0.06377 =
         0.08808    0.01746    0.02604    0.00617
AFIX  43
H26F  5    0.642320    0.633060    0.115885   111.00000   -1.20000
AFIX   0
PART 0
C27F  2    0.794270    0.814267    0.235435    11.00000    0.06990    0.08779 =
         0.05463    0.02087    0.01212    0.00366
H27K  5    0.795222    0.803561    0.274753    11.00000   -1.20000
H27L  5    0.843432    0.814114    0.227074    11.00000   -1.20000
N28F  6    0.773741    0.877903    0.231635    11.00000    0.05185    0.08745 =
         0.04842    0.01721    0.01037    0.00703
N29F  6    0.790177    0.914227    0.188813    11.00000    0.04710    0.07968 =
         0.04171    0.01609    0.01176    0.00816
C30F  2    0.773464    0.972857    0.203324    11.00000    0.04654    0.08346 =
         0.04735    0.00036    0.00981    0.01989
C31F  2    0.745234    0.974456    0.255317    11.00000    0.05612    0.10476 =
         0.04866    0.00644    0.01271    0.01866
AFIX  43
H31F  5    0.728756    1.009879    0.274576    11.00000   -1.20000
AFIX   0
C32F  2    0.746802    0.914142    0.271794    11.00000    0.05286    0.11621 =
         0.04820    0.00891    0.01928    0.00984
AFIX  43
H32F  5    0.731599    0.899451    0.305820    11.00000   -1.20000
AFIX   0
C33F  2    0.790124    1.024217    0.166461    11.00000    0.04999    0.07949 =
         0.04791    0.00414    0.00341    0.01532
N34F  6    0.818338    1.005449    0.119259    11.00000    0.05025    0.06809 =
         0.04758    0.00800    0.00726    0.01267
C35F  2    0.836773    1.050614    0.085109    11.00000    0.06462    0.07352 =
         0.05543    0.01285    0.00775    0.01096
AFIX  43
H35F  5    0.856577    1.038081    0.051824    11.00000   -1.20000
AFIX   0
C36F  2    0.828502    1.114698    0.095732    11.00000    0.08040    0.07063 =
         0.07887    0.01766    0.00326    0.01192
AFIX  43
H36F  5    0.841962    1.145231    0.070169    11.00000   -1.20000
AFIX   0
C37F  2    0.800288    1.133274    0.144250    11.00000    0.09337    0.07129 =
         0.07564    0.00177   -0.00631    0.01994
AFIX  43
H37F  5    0.794681    1.177011    0.152967    11.00000   -1.20000
AFIX   0
C38F  2    0.780482    1.087815    0.179660    11.00000    0.07274    0.08198 =
         0.06200   -0.00639    0.00175    0.02562
AFIX  43
H38F  5    0.760327    1.099626    0.212958    11.00000   -1.20000
AFIX   0
PART 2
N1G   6    0.329090    0.751273    0.293918   -51.00000    0.05878    0.08406 =
         0.07009    0.00235    0.00634    0.03114
C2G   2    0.314038    0.718613    0.339198   -51.00000    0.08868    0.09886 =
         0.06542    0.00785    0.01620    0.03538
H2G   5    0.304149    0.672869    0.336680   -51.00000    0.07870
C3G   2    0.318698    0.749303    0.392791   -51.00000    0.10486    0.15155 =
         0.06922    0.00286    0.01435    0.06888
AFIX  43
H3G   5    0.308694    0.725686    0.424214   -51.00000   -1.20000
AFIX   0
C4G   2    0.337887    0.814158    0.400287   -51.00000    0.08368    0.15539 =
         0.08071   -0.03374   -0.00336    0.06701
AFIX  43
H4G   5    0.341050    0.835457    0.436572   -51.00000   -1.20000
AFIX   0
C5G   2    0.352207    0.846854    0.353999   -51.00000    0.06676    0.10828 =
         0.10278   -0.03360   -0.02107    0.04468
AFIX  43
H5G   5    0.364602    0.891467    0.357902   -51.00000   -1.20000
AFIX   0
C6G   2    0.348524    0.814528    0.301440   -51.00000    0.05272    0.08400 =
         0.08430   -0.00223   -0.00575    0.03394
C7G   2    0.360426    0.844522    0.254204   -61.00000    0.04260    0.06657 =
         0.09313   -0.00663    0.00318    0.01326
N8G   6    0.352039    0.812390    0.203427   -61.00000    0.05370    0.06792 =
         0.06840    0.01304   -0.01280    0.01601
N9G   6    0.364826    0.852660    0.161691   -61.00000    0.05041    0.08592 =
         0.10769    0.03589   -0.00249    0.01543
C10G  2    0.384346    0.912365    0.184381   -61.00000    0.07520    0.08431 =
         0.12541    0.03511   -0.02016   -0.00093
AFIX  43
H10G  5    0.396585    0.949109    0.164971   -61.00000    0.11569
AFIX   0
C11G  2    0.382619    0.908325    0.242853   -61.00000    0.07935    0.07149 =
         0.12939    0.01091   -0.01252   -0.00303
AFIX  43
H11G  5    0.394327    0.942522    0.270283   -61.00000   -1.20000
AFIX   0
C13G  2    0.408430    0.797563    0.081202   -91.00000    0.05232    0.14440 =
         0.06313    0.04392    0.00930    0.01424
AFIX  43
H13G  5    0.374753    0.819158    0.097899   -91.00000   -1.20000
AFIX   0
C14G  2    0.468819    0.796304    0.110284   -91.00000    0.05524    0.13364 =
         0.05451    0.02585    0.00446   -0.00847
AFIX  43
H14G  5    0.477366    0.819531    0.145589   -91.00000   -1.20000
AFIX   0
C15G  2    0.517611    0.761332    0.088534   -91.00000    0.06074    0.12121 =
         0.05769    0.01025    0.01280   -0.01558
C16G  2    0.505568    0.731686    0.034638   -91.00000    0.07328    0.15637 =
         0.06514   -0.00255    0.01490   -0.02519
AFIX  43
H16G  5    0.539365    0.709703    0.018536   -91.00000   -1.20000
AFIX   0
C17G  2    0.445112    0.733545    0.003827   -91.00000    0.08442    0.18645 =
         0.07262   -0.00238   -0.00032   -0.03168
AFIX  43
H17G  5    0.437139    0.712350   -0.032404   -91.00000   -1.20000
AFIX   0
C18G  2    0.395984    0.767987    0.028201   -91.00000    0.08383    0.16675 =
         0.08019    0.02065   -0.00572   -0.02433
AFIX  43
H18G  5    0.354624    0.770669    0.008066   -91.00000   -1.20000
AFIX   0
N19G  6    0.575370    0.762256    0.121177  -101.00000    0.06372    0.11109 =
         0.06056    0.01821    0.00642   -0.01082
N20G  6    0.606454    0.710102    0.112712     0.49634    0.07151    0.12340 =
         0.07350    0.01499    0.01409   -0.00591
C21G  2    0.667263    0.708572    0.145449  -111.00000    0.06987    0.09427 =
         0.06265    0.02352    0.01829   -0.00265
C22G  2    0.697496    0.762582    0.177567  -111.00000    0.07243    0.08263 =
         0.05348    0.03368    0.01231    0.00140
AFIX  43
H22G  5    0.676169    0.801013    0.180186  -111.00000   -1.20000
AFIX   0
C23G  2    0.760007    0.758716    0.205815  -111.00000    0.06838    0.08469 =
         0.05136    0.03367    0.01744    0.00694
C24G  2    0.788450    0.699560    0.203218  -111.00000    0.07055    0.08608 =
         0.06123    0.02418    0.00916   -0.00043
AFIX  43
H24G  5    0.830296    0.696419    0.222389  -111.00000   -1.20000
AFIX   0
C25G  2    0.757251    0.647090    0.173902  -111.00000    0.07815    0.09234 =
         0.07253    0.01925    0.01371   -0.00213
AFIX  43
H25G  5    0.776959    0.607717    0.173510  -111.00000   -1.20000
AFIX   0
C26G  2    0.696067    0.650933    0.144245  -111.00000    0.07405    0.08686 =
         0.05860    0.02062    0.01170   -0.01115
AFIX  43
H26G  5    0.674492    0.614404    0.123496  -111.00000   -1.20000
AFIX   0
C21H  2    0.433343    0.389674    0.224717   -71.00000    0.05891    0.08867 =
         0.05919    0.01456    0.00651   -0.00635
C22H  2    0.413703    0.445336    0.249772   -71.00000    0.06770    0.10224 =
         0.04509    0.02831    0.00389    0.00347
AFIX  43
H22H  5    0.427628    0.456196    0.288024   -71.00000    0.03228
AFIX   0
C23H  2    0.375740    0.484881    0.222458   -71.00000    0.07869    0.07434 =
         0.06195    0.02661   -0.01556   -0.00625
C24H  2    0.357389    0.466180    0.165603   -71.00000    0.11130    0.08850 =
         0.06424    0.01986   -0.02526    0.00704
AFIX  43
H24H  5    0.331243    0.492239    0.143786   -71.00000    0.16979
AFIX   0
C25H  2    0.377093    0.410459    0.141521   -71.00000    0.10074    0.10581 =
         0.06261    0.00595   -0.01633    0.00829
AFIX  43
H25H  5    0.365340    0.399951    0.102839   -71.00000    0.13337
AFIX   0
C26H  2    0.412184    0.370366    0.170353   -71.00000    0.08393    0.10487 =
         0.06326    0.00542   -0.00127    0.00842
AFIX  43
H26H  5    0.421926    0.330401    0.153836   -71.00000   -1.20000
AFIX   0
C27H  2    0.357497    0.541130    0.251411   -81.00000    0.09570    0.09529 =
         0.07867    0.02194   -0.02335    0.02115
AFIX  23
H27M  5    0.389056    0.577258    0.243502   -81.00000   -1.20000
H27N  5    0.362673    0.535527    0.292175   -81.00000   -1.20000
AFIX   0
N28H  6    0.291907    0.558428    0.238266   -81.00000    0.08331    0.08763 =
         0.10178    0.03005    0.00355    0.00994
N29H  6    0.277763    0.620324    0.227771   -81.00000    0.07146    0.07368 =
         0.06205    0.01584    0.00881    0.01869
C30H  2    0.210682    0.616988    0.218709   -81.00000    0.06965    0.08910 =
         0.07892    0.01698    0.03485    0.01342
C31H  2    0.184190    0.553284    0.225124   -81.00000    0.08446    0.10220 =
         0.16592    0.03256    0.05288    0.00773
AFIX  43
H31H  5    0.138766    0.538142    0.221137   -81.00000    0.13537
AFIX   0
C32H  2    0.236467    0.517352    0.238210   -81.00000    0.09934    0.09749 =
         0.18508    0.05355    0.03654    0.00210
AFIX  43
H32H  5    0.234193    0.473412    0.245584   -81.00000    0.14087
AFIX   0

PART 0
O1S   7    1.013633    0.742948    0.495159    11.00000    0.07302    0.07084 =
         0.08436    0.01583    0.01901    0.01473
AFIX 147
H1S   5    1.050768    0.762591    0.504105    11.00000   -1.50000
AFIX   0
C2S   2    0.995377    0.751532    0.439228    11.00000    0.11892    0.07852 =
         0.08295    0.01857    0.01655   -0.00180
AFIX 137
H2SA  5    0.961529    0.717689    0.424876    11.00000   -1.50000
H2SB  5    1.034113    0.749761    0.417140    11.00000   -1.50000
H2SC  5    0.977639    0.793187    0.436305    11.00000   -1.50000
AFIX   0

O3S   7    1.045389    0.505339    0.303055    31.00000    0.12315    0.22534 =
         0.17586    0.08883    0.04512    0.07262
AFIX 147
H3S   5    1.043424    0.497945    0.268107    31.00000   -1.50000
AFIX   0
C4S   2    1.091932    0.470218    0.327704    31.00000    0.10833    0.24603 =
         0.24134    0.16332    0.07384    0.08990
AFIX 137
H4SA  5    1.071623    0.444129    0.355580    31.00000   -1.50000
H4SB  5    1.128127    0.499111    0.346145    31.00000   -1.50000
H4SC  5    1.109258    0.442351    0.298976    31.00000   -1.50000
AFIX   0

B10X  1    0.919818    0.833788    0.781182    11.00000    0.06000    0.08263 =
         0.04966   -0.00586    0.01106    0.00968
F11X  4    0.861763    0.818107    0.804606    11.00000    0.07873    0.16090 =
         0.08263   -0.01650    0.03280   -0.01381
F12X  4    0.973550    0.840283    0.819818    11.00000    0.07113    0.12001 =
         0.05424    0.01177    0.00226    0.01652
F13X  4    0.914371    0.893405    0.759336    11.00000    0.11259    0.11248 =
         0.11297    0.02061    0.00040    0.04034
F14X  4    0.929837    0.793437    0.736208    11.00000    0.08115    0.11961 =
         0.09751   -0.04286    0.02195    0.00796
SAME 0.02 0.04 B10X > F14X
B15X  1    0.976862    0.780417    0.283450    11.00000    0.05968    0.08360 =
         0.09372    0.01242    0.02043    0.00796
F16X  4    0.936488    0.805158    0.319380    11.00000    0.08264    0.24610 =
         0.09438    0.02583    0.03686    0.05284
F17X  4    1.038344    0.786549    0.307390    11.00000    0.08779    0.40076 =
         0.11740   -0.08864   -0.00169    0.07024
F18X  4    0.982652    0.814519    0.238058    11.00000    0.23040    0.16340 =
         0.10444    0.03325    0.06333    0.11856
F19X  4    0.962459    0.721619    0.264995    11.00000    0.32651    0.14374 =
         0.35095   -0.04859    0.20271   -0.11877

SAME 0.02 0.04 B10X > F14X
B20X  1    0.654563    1.056915    0.377336    21.00000    0.06153    0.04320 =
         0.04568    0.01872   -0.00884    0.00531
F21X  4    0.665810    1.109550    0.405624    21.00000    0.20261    0.09106 =
         0.14104    0.01433   -0.00271    0.00584
F22X  4    0.706786    1.021287    0.374523    21.00000    0.12179    0.20358 =
         0.07691    0.00813    0.01618    0.04991
F23X  4    0.630513    1.059867    0.321444    21.00000    0.16007    0.11466 =
         0.12295    0.04574   -0.04348   -0.02233
F24X  4    0.606822    1.018230    0.404879    21.00000    0.09916    0.10548 =
         0.11820    0.02618   -0.02227    0.01590

SAME 0.02 0.04 B10X > F14X
B25X  1    0.516155    0.807786   -0.116968    11.00000    0.08813    0.14175 =
         0.07947    0.02867    0.01728    0.03884
PART 1
F26X  4    0.455051    0.778720   -0.129946    41.00000    0.14763    0.10300 =
         0.14414   -0.05088   -0.07135    0.02684
F27X  4    0.568655    0.772478   -0.108732    41.00000    0.11618    0.13692 =
         0.07108   -0.00442   -0.01123    0.04332
F28X  4    0.531747    0.856162   -0.151452    41.00000    0.18267    0.24853 =
         0.13530    0.11096    0.08489    0.12003
F29X  4    0.512755    0.842985   -0.065435    41.00000    0.07562    0.10486 =
         0.08444    0.00191   -0.01866   -0.00189
SAME 0.02 0.04 F11X > F14X
PART 2
F26Y  4    0.490410    0.807007   -0.171673   -41.00000    0.11465    0.10611 =
         0.10841    0.02101   -0.02365   -0.02935
F27Y  4    0.529294    0.740650   -0.123757   -41.00000    0.25058    0.17813 =
         0.13689   -0.01235   -0.06136    0.10425
F28Y  4    0.574629    0.842049   -0.117535   -41.00000    0.18378    0.33483 =
         0.19446   -0.03516   -0.02133   -0.08067
F29Y  4    0.478696    0.818597   -0.075622   -41.00000    0.26661    0.28591 =
         0.15621    0.04091    0.10767    0.11233

SAME 0.02 0.04 B10X > F14X
PART 1
B30X  1    0.186542    0.761335    0.494354   131.00000    0.17367    0.22214 =
         0.24793    0.05663   -0.06226    0.00170
F31X  4    0.156092    0.787355    0.449062   131.00000    0.41190    0.42032 =
         0.35507    0.12567   -0.15276    0.08187
F32X  4    0.198691    0.697215    0.476318   131.00000    0.22625    0.21623 =
         0.38930    0.11745    0.11201    0.01695
F33X  4    0.237864    0.802617    0.517101   131.00000    0.20553    0.16461 =
         0.23229    0.08671   -0.06021   -0.00807
F34X  4    0.147125    0.765920    0.537799   131.00000    0.15910    0.22651 =
         0.28517    0.04313   -0.05007    0.02766

SAME 0.02 0.04 B10X > F14X
PART 0
B35X  1    0.417494    0.607914    0.429705    11.00000    0.10622    0.19154 =
         0.08598    0.04986    0.01480    0.02954
PART 1
F36X  4    0.448803    0.657834    0.407397   141.00000    0.29039    0.19651 =
         0.15837    0.06190    0.14748    0.03823
F37X  4    0.431260    0.623238    0.487495   141.00000    0.24386    0.30145 =
         0.10087   -0.00219    0.00772   -0.07696
F38X  4    0.353124    0.615710    0.425036   141.00000    0.12788    0.28247 =
         0.26902   -0.01741   -0.01486    0.07870
F39X  4    0.432230    0.545786    0.414827   141.00000    0.11684    0.20483 =
         0.20834   -0.03856   -0.01110    0.01984
PART 2
F36Y  4    0.453561    0.559542    0.450119  -141.00000    0.34366    0.41950 =
         0.28952    0.16355   -0.05827    0.18200
F37Y  4    0.365041    0.605491    0.450371  -141.00000    0.16750    0.13953 =
         0.14861    0.01767    0.12404   -0.02512
F38Y  4    0.460087    0.660796    0.438164  -141.00000    0.11227    0.30829 =
         0.10822   -0.08155    0.01483   -0.05390
F39Y  4    0.411606    0.597555    0.370896  -141.00000    0.16997    0.20455 =
         0.08060   -0.00771    0.04003   -0.02776

SAME 0.02 0.04 B10X > F14X
PART 0
B40X  1    0.774470    0.490635    0.094648     0.88108    0.23190    0.11762 =
         0.05417   -0.01368   -0.00259    0.04496
PART 1
F41X  4    0.761217    0.426987    0.082181   121.00000    0.27856    0.12669 =
         0.08410   -0.02128   -0.05663    0.04739
F42X  4    0.709150    0.512141    0.091725   121.00000    0.20838    0.16187 =
         0.11422   -0.04295   -0.05467    0.04442
F43X  4    0.810032    0.515118    0.054513   121.00000    0.27929    0.19459 =
         0.08979    0.01874    0.02259    0.01455
F44X  4    0.800563    0.507435    0.146965   121.00000    0.11143    0.11917 =
         0.05967   -0.02121    0.00972    0.02560
PART 2
F41Y  4    0.729653    0.441798    0.102004  -121.00000    0.25339    0.25050 =
         0.11977    0.05553    0.02389    0.01990
F42Y  4    0.764499    0.542302    0.060949  -121.00000    0.36044    0.12063 =
         0.17956    0.02106   -0.07101   -0.03905
F43Y  4    0.823748    0.460484    0.064811  -121.00000    0.23825    0.21716 =
         0.13860   -0.05614    0.04517   -0.01512
F44Y  4    0.818750    0.511992    0.139715  -121.00000    0.32019    0.28280 =
         0.14078   -0.06944   -0.04927    0.08143

SAME 0.02 0.04 B10X > F14X
PART 0
B45X  1    0.204661    0.916945    0.064489    11.00000    0.06862    0.08977 =
         0.05594    0.01098    0.01017    0.02607
F46X  4    0.175900    0.973031    0.055173    11.00000    0.10452    0.11840 =
         0.11344    0.04037    0.02979    0.05290
F47X  4    0.155501    0.870158    0.045100    11.00000    0.14940    0.15041 =
         0.10574   -0.00987   -0.00496   -0.02565
F48X  4    0.219134    0.911617    0.119593    11.00000    0.12105    0.10466 =
         0.05227    0.01432    0.00908    0.02658
F49X  4    0.257579    0.914840    0.033604    11.00000    0.10107    0.17526 =
         0.08216    0.04966    0.03720    0.06742

PART 2
B30Y  1    0.190805    0.797029    0.518714  -131.00000    0.01808    0.11008 =
         0.12635    0.07740    0.02603    0.01968
F31Y  4    0.161538    0.806242    0.467429  -131.00000    0.09168    0.10517 =
         0.14477    0.07312    0.01218    0.03402
F32Y  4    0.241233    0.755896    0.510483  -131.00000    0.19049    0.29025 =
         0.15018    0.10995    0.07490    0.19017
F33Y  4    0.217920    0.850676    0.548176  -131.00000    0.14605    0.11794 =
         0.20115    0.05522    0.02211   -0.02221
F34Y  4    0.146949    0.765503    0.548563  -131.00000    0.13166    0.06174 =
         0.10458    0.01385    0.04995   -0.03661
HKLF 4


REM  DataFiles/shelxt_a.res in P-1
REM wR2 = 0.1986, GooF = S = 1.073, Restrained GooF = 1.071 for all data
REM R1 = 0.0638 for 22728 Fo > 4sig(Fo) and 0.0762 for all 29237 data
REM 2943 parameters refined using 6264 restraints

END

WGHT      0.1166      7.3727

REM Highest difference peak  0.902,  deepest hole -0.568,  1-sigma level  0.059
Q1    1   0.5780  1.0225  0.4498  11.00000  0.05    0.90
Q2    1   0.4591  0.4720  0.4711  11.00000  0.05    0.83
Q3    1   1.0017  0.7276  0.3085  11.00000  0.05    0.83
Q4    1   0.9470  0.7613  0.2415  11.00000  0.05    0.74
Q5    1   0.3801  0.7016  0.4692  11.00000  0.05    0.72
Q6    1   0.3085  0.7534 -0.0398  11.00000  0.05    0.71
Q7    1   0.2059  0.8311  0.0501  11.00000  0.05    0.70
Q8    1   1.0253  0.8212  0.2813  11.00000  0.05    0.63
Q9    1   0.8582  0.8269  0.5845  11.00000  0.05    0.61
Q10   1   0.8961  0.7731  0.8080  11.00000  0.05    0.60
;
_shelx_res_checksum              80608
_shelx_fab_checksum              97678
_shelx_fab_file                  
;
-32 -5 2 1.7765 -0.0217
-32 -4 1 -2.4484 -0.0887
-32 -4 2 -0.4910 -0.0687
-32 -4 3 -0.1181 0.0045
-32 -3 1 -0.1510 0.0051
-32 -3 2 0.4694 -0.0239
-32 -3 3 -0.2049 0.0399
-32 -2 1 0.1907 -0.0102
-32 -2 2 -0.6722 0.0626
-32 -2 3 -0.5685 0.0501
-32 -1 1 -1.8747 0.0218
-32 -1 2 -0.1018 0.0064
-32 -1 3 -1.1683 0.0162
-32 -1 4 -1.2866 -0.0475
-32 0 1 3.0034 0.0556
-32 0 2 2.1931 0.0678
-32 0 3 2.7934 0.0016
-32 0 4 1.7127 -0.0095
-32 1 1 -1.0396 0.0325
-32 1 2 -1.1216 0.0137
-32 1 3 -3.0224 -0.0448
-32 1 4 -2.0182 -0.0479
-32 1 5 -3.1992 -0.0385
-32 2 1 -0.0160 0.0468
-32 2 2 -0.3919 -0.0333
-32 2 3 1.4628 -0.0509
-32 2 4 1.0560 -0.0681
-32 2 5 1.5841 -0.0562
-32 3 1 0.1698 -0.0290
-32 3 2 -0.0964 -0.0440
-32 3 3 -1.5172 -0.0437
-32 3 4 -0.7431 0.0012
-32 3 5 1.3007 0.0463
-32 4 1 0.8340 -0.0366
-32 4 2 0.5172 -0.0714
-32 4 3 2.0797 -0.0116
-32 4 4 0.3176 -0.0014
-32 4 5 -0.1717 0.0224
-32 4 10 -0.7565 -0.0029
-32 5 1 0.7486 -0.0207
-32 5 2 -0.5495 -0.0107
-32 5 3 -2.4973 0.0080
-32 5 4 -1.7605 0.0157
-32 5 5 -0.7541 -0.0070
-32 5 7 2.9249 -0.0077
-32 5 8 1.2054 -0.0154
-32 5 9 1.6843 -0.0414
-32 5 10 1.2346 -0.0100
-32 6 1 -1.2494 -0.1026
-32 6 2 -0.6666 -0.0435
-32 6 3 1.6342 -0.0217
-32 6 4 0.4844 -0.0077
-32 6 5 2.8444 0.0541
-32 6 6 0.1476 0.0385
-32 6 7 0.8245 0.0099
-32 6 8 -0.5692 0.0028
-32 6 9 0.6299 0.0108
-32 7 1 0.3058 -0.0197
-32 7 2 -2.4367 -0.0306
-32 7 3 -1.3962 0.0214
-32 7 4 -0.3067 0.0216
-32 7 5 0.8387 -0.0164
-32 7 6 1.8903 -0.0311
-32 7 7 2.4114 -0.0252
-32 7 8 2.2763 -0.0051
-32 8 1 1.1358 -0.0075
-32 8 2 2.5183 0.0736
-32 8 3 1.8250 0.0360
-32 8 4 1.5713 0.0580
-32 8 5 1.0865 -0.0037
-32 8 6 0.3670 -0.0104
-32 9 1 -1.6425 0.0210
-32 9 2 -1.9731 0.0353
-32 9 3 -1.1778 -0.0124
-32 9 4 -1.5781 -0.0412
-32 9 5 -0.2875 -0.0147
-32 9 6 -0.5410 -0.0116
-32 10 6 2.2369 -0.0641
-31 -8 1 -0.0135 0.0082
-31 -8 2 -0.9609 -0.0512
-31 -7 1 -1.9785 -0.0331
-31 -7 2 -0.8664 -0.0166
-31 -7 3 0.1403 -0.0053
-31 -6 1 -1.2988 -0.0796
-31 -6 2 -0.2119 -0.0783
-31 -6 3 0.6044 0.0033
-31 -6 4 1.9476 0.0096
-31 -5 1 2.1158 -0.0024
-31 -5 2 0.8348 0.0235
-31 -5 3 1.5698 0.0421
-31 -5 4 1.1625 0.0317
-31 -5 5 2.4300 -0.0055
-31 -4 1 0.6943 -0.0326
-31 -4 2 0.8516 0.0685
-31 -4 3 0.4786 0.0505
-31 -4 4 -0.1403 0.0467
-31 -4 5 -0.9268 0.0322
-31 -4 6 -0.4770 0.0026
-31 -3 1 1.1945 0.0226
-31 -3 2 0.2558 0.0260
-31 -3 3 2.0616 0.0163
-31 -3 4 -0.4296 -0.0084
-31 -3 5 1.6452 -0.0279
-31 -3 6 2.6813 -0.0094
-31 -3 7 1.1458 -0.0019
-31 -2 1 -0.1600 0.0826
-31 -2 2 -2.1553 0.0979
-31 -2 3 -2.8077 0.0311
-31 -2 4 -0.2025 0.0310
-31 -2 5 -2.8696 -0.0185
-31 -2 6 -0.6295 -0.0083
-31 -2 7 -0.0928 -0.0086
-31 -2 8 1.5970 0.0017
-31 -1 1 -0.6078 0.0360
-31 -1 2 0.4957 0.0280
-31 -1 3 0.4236 -0.0210
-31 -1 4 0.2266 -0.0325
-31 -1 5 2.2435 -0.0083
-31 -1 6 1.5505 0.0045
-31 -1 8 -0.4327 0.0095
-31 0 1 0.8442 0.0567
-31 0 2 0.4299 -0.0549
-31 0 3 0.2781 -0.0500
-31 0 4 -0.4168 -0.0647
-31 0 5 0.4926 -0.0236
-31 0 6 -1.5397 0.0089
-31 0 8 -1.2151 -0.0069
-31 1 1 1.0916 -0.0461
-31 1 2 -0.5302 -0.0327
-31 1 3 -0.6325 -0.0328
-31 1 4 -1.4299 0.0212
-31 1 5 -0.0742 0.0353
-31 1 6 -0.0059 0.0268
-31 1 8 0.8964 0.0255
-31 2 1 -2.6388 -0.0340
-31 2 2 -0.7858 -0.0520
-31 2 3 0.4721 0.0002
-31 2 4 2.3490 -0.0183
-31 2 5 2.0199 0.0132
-31 2 6 2.6846 0.0202
-31 2 8 -1.9280 0.0076
-31 3 1 2.1647 -0.0091
-31 3 2 1.1548 0.0093
-31 3 3 -0.2106 -0.0016
-31 3 4 0.0268 0.0378
-31 3 5 -0.8453 0.0336
-31 3 6 -1.6978 0.0316
-31 3 8 -1.0518 -0.0051
-31 3 9 -0.2208 -0.0170
-31 3 10 -0.3728 -0.0089
-31 4 1 -0.5607 -0.0764
-31 4 2 -0.1964 -0.0228
-31 4 3 -0.1793 0.0135
-31 4 4 -0.1937 0.0379
-31 4 5 -1.7378 0.0478
-31 4 6 -2.0478 0.0305
-31 4 7 -1.5507 0.0348
-31 4 8 -0.5935 0.0112
-31 4 9 -2.0235 0.0058
-31 4 10 -2.0963 0.0051
-31 4 11 -0.8935 0.0280
-31 5 1 -0.2456 0.0352
-31 5 2 -2.0669 0.0387
-31 5 3 -2.1655 0.0482
-31 5 4 -2.0207 0.0263
-31 5 5 -0.4270 -0.0050
-31 5 6 1.1827 -0.0099
-31 5 7 -0.7958 -0.0191
-31 5 8 -0.5664 -0.0375
-31 5 9 -0.2028 -0.0146
-31 5 10 1.4077 0.0042
-31 5 11 2.2599 0.0084
-31 5 12 1.8192 -0.0194
-31 6 1 -1.8721 0.0297
-31 6 2 1.6660 0.0672
-31 6 3 1.4006 -0.0026
-31 6 4 3.7674 0.0176
-31 6 5 0.9806 0.0112
-31 6 6 0.2234 -0.0017
-31 6 7 -1.4089 -0.0205
-31 6 8 -0.3510 -0.0072
-31 6 9 0.6158 -0.0091
-31 6 10 -0.3581 -0.0188
-31 6 11 -2.2326 -0.0180
-31 6 12 -2.7495 -0.0059
-31 7 1 0.3480 0.0072
-31 7 2 -1.2358 -0.0426
-31 7 3 -0.3221 -0.0051
-31 7 4 -0.5788 -0.0386
-31 7 5 -0.1933 -0.0303
-31 7 6 -0.1302 -0.0239
-31 7 7 0.5761 -0.0184
-31 7 8 1.2975 -0.0028
-31 7 9 -1.0194 0.0058
-31 7 10 0.5800 -0.0034
-31 8 1 0.7206 0.0268
-31 8 2 2.3623 -0.0064
-31 8 3 1.0473 0.0237
-31 8 4 1.4586 0.0205
-31 8 5 -0.7442 -0.0049
-31 8 6 -1.0614 -0.0028
-31 8 7 -3.6836 -0.0062
-31 8 8 -3.0572 -0.0181
-31 8 10 -0.7164 0.0283
-31 9 1 -0.5971 -0.0073
-31 9 2 1.1036 0.0349
-31 9 3 0.2400 0.0110
-31 9 4 -0.6391 0.0031
-31 9 5 -1.3462 0.0145
-31 9 6 -2.1460 -0.0157
-31 9 7 -0.4412 0.0128
-31 9 8 0.3539 0.0242
-31 10 1 1.3601 0.0517
-31 10 2 -1.0041 0.0148
-31 10 3 1.0450 0.0173
-31 10 4 0.6865 -0.0346
-31 10 5 0.1653 -0.0414
-31 10 6 0.2337 -0.0295
-31 10 7 -0.7781 -0.0065
-31 11 1 -0.6564 0.0006
-31 11 2 1.1775 0.0475
-31 11 3 0.2963 -0.0023
-31 11 4 0.3879 0.0328
-31 11 5 -1.8686 0.0274
-31 11 6 -1.5191 0.0612
-31 11 7 0.8188 0.0408
-31 12 1 1.7439 -0.0235
-31 12 2 0.1425 0.0015
-31 12 3 0.2816 -0.0166
-31 12 4 -2.2295 -0.0160
-31 12 5 0.8262 0.0198
-31 12 6 -0.7823 0.0240
-31 12 7 -0.4605 0.0224
-31 13 1 1.1082 0.0739
-31 13 2 1.4007 0.0140
-31 13 3 1.9698 -0.0512
-31 13 4 0.5337 -0.0152
-31 13 5 -0.6845 -0.0267
-31 13 6 -0.7852 0.0238
-31 13 7 0.5406 0.0165
-31 14 2 1.8079 -0.0075
-31 14 3 0.0569 -0.0937
-31 14 4 -1.9487 -0.0009
-31 14 5 -1.2102 0.0028
-31 14 6 -2.3814 0.0220
-30 -11 2 -1.1690 -0.0191
-30 -10 1 0.4732 0.0141
-30 -10 2 -0.5048 -0.0488
-30 -10 3 -0.3618 -0.0515
-30 -9 1 0.6524 -0.0399
-30 -9 2 0.0595 -0.0338
-30 -9 3 1.0459 0.0125
-30 -9 4 0.2618 0.0481
-30 -8 1 -1.4530 -0.0677
-30 -8 2 -1.9904 -0.0629
-30 -8 3 0.0953 0.0053
-30 -8 4 1.1905 0.0085
-30 -8 5 2.1960 0.0305
-30 -8 6 -0.4527 0.0082
-30 -7 1 1.5974 -0.0030
-30 -7 2 3.3242 0.0287
-30 -7 3 3.1029 0.0374
-30 -7 4 0.4451 0.0442
-30 -7 5 -0.3468 -0.0027
-30 -7 6 -0.6480 -0.0197
-30 -6 1 -0.9891 -0.0487
-30 -6 2 -0.9612 0.0422
-30 -6 3 -1.0007 0.0413
-30 -6 4 -2.6024 0.0516
-30 -6 5 -2.2094 0.0206
-30 -6 6 -1.8618 0.0094
-30 -6 8 -1.6943 0.0024
-30 -5 1 1.1502 0.0451
-30 -5 2 0.6442 0.0213
-30 -5 3 -0.9615 0.0290
-30 -5 4 0.0809 -0.0214
-30 -5 5 -1.0320 -0.0440
-30 -5 6 -0.5363 -0.0267
-30 -5 8 -0.2539 -0.0006
-30 -5 9 -3.1950 0.0016
-30 -4 2 -0.1067 0.0885
-30 -4 3 -1.3179 0.0331
-30 -4 4 -0.3392 0.0204
-30 -4 5 0.0172 -0.0236
-30 -4 6 0.1928 -0.0220
-30 -4 7 -0.0298 -0.0271
-30 -4 8 1.2635 0.0090
-30 -4 9 2.0108 -0.0115
-30 -4 10 0.9216 -0.0009
-30 -3 1 -1.3103 0.0349
-30 -3 2 2.7507 -0.0138
-30 -3 3 1.2745 -0.0215
-30 -3 4 1.6094 -0.0706
-30 -3 5 2.2048 -0.0173
-30 -3 6 1.3786 -0.0051
-30 -3 7 0.5548 0.0121
-30 -3 8 -1.9042 0.0202
-30 -3 9 -1.0028 0.0225
-30 -3 10 -2.5537 0.0048
-30 -2 1 1.0043 0.0553
-30 -2 2 -2.1025 -0.0493
-30 -2 3 -0.0462 -0.0516
-30 -2 4 -0.8531 -0.0527
-30 -2 5 -0.6975 -0.0421
-30 -2 6 -0.5888 -0.0148
-30 -2 7 -0.2661 -0.0006
-30 -2 8 -0.3295 0.0014
-30 -2 9 -0.7907 0.0044
-30 -2 10 0.8325 0.0054
-30 -2 11 3.7692 -0.0171
-30 -1 1 -1.6179 -0.0571
-30 -1 2 0.8743 -0.0213
-30 -1 3 -0.3867 -0.0229
-30 -1 4 1.1813 0.0182
-30 -1 5 -0.3319 0.0355
-30 -1 6 -0.2951 0.0198
-30 -1 7 -1.5329 0.0296
-30 -1 8 -3.3816 0.0228
-30 -1 9 -1.1100 0.0063
-30 -1 10 -0.1865 0.0103
-30 -1 11 -1.9126 0.0294
-30 -1 15 0.7744 0.0123
-30 -1 16 0.1044 -0.0212
-30 -1 17 1.2928 -0.0183
-30 -1 18 1.3345 -0.0218
-30 0 1 0.7766 -0.0369
-30 0 2 -0.2192 -0.0650
-30 0 3 0.2799 -0.0388
-30 0 4 -0.2567 -0.0511
-30 0 5 -0.9859 -0.0108
-30 0 6 -1.7968 -0.0040
-30 0 7 -2.6741 0.0040
-30 0 8 1.7727 0.0054
-30 0 9 -1.2505 0.0016
-30 0 10 0.6369 -0.0103
-30 0 11 -1.0404 -0.0169
-30 0 12 1.5900 0.0120
-30 0 16 1.8501 -0.0316
-30 0 17 -0.2167 -0.0048
-30 0 18 -0.5042 0.0231
-30 1 1 -0.3803 -0.0154
-30 1 2 0.2755 -0.0078
-30 1 3 -0.3618 -0.0120
-30 1 4 1.0195 0.0297
-30 1 5 -0.0872 -0.0059
-30 1 6 2.0777 0.0141
-30 1 7 1.5561 -0.0063
-30 1 8 0.9249 -0.0100
-30 1 9 -0.6013 -0.0260
-30 1 10 -2.0168 -0.0081
-30 1 11 0.9486 0.0063
-30 1 12 -0.8106 0.0214
-30 1 17 -2.2288 0.0277
-30 2 1 -1.0059 -0.0780
-30 2 2 -0.1153 -0.0029
-30 2 3 2.1641 0.0146
-30 2 4 0.5953 0.0248
-30 2 5 2.6326 0.0447
-30 2 6 0.1044 0.0232
-30 2 7 -0.4510 0.0190
-30 2 8 -0.7854 -0.0190
-30 2 9 1.5068 -0.0040
-30 2 10 3.6324 -0.0003
-30 2 11 -0.0514 0.0245
-30 2 12 2.5741 -0.0117
-30 3 1 1.2926 0.0603
-30 3 2 0.9905 0.0217
-30 3 3 0.2473 0.0390
-30 3 4 1.0296 0.0193
-30 3 5 -0.4502 -0.0034
-30 3 6 0.0786 -0.0152
-30 3 7 -0.0700 -0.0480
-30 3 8 0.7639 -0.0394
-30 3 9 0.4029 -0.0350
-30 3 10 -1.3471 -0.0275
-30 3 11 -0.4627 -0.0249
-30 3 12 -1.1313 0.0011
-30 4 1 -2.3208 0.0135
-30 4 2 -1.3569 0.0511
-30 4 3 -0.6093 0.0105
-30 4 4 -1.7884 0.0307
-30 4 5 -1.5238 0.0027
-30 4 6 -2.6028 0.0025
-30 4 7 1.0113 -0.0163
-30 4 8 -0.2094 -0.0162
-30 4 9 -0.3238 -0.0196
-30 4 10 0.8655 0.0066
-30 4 11 -0.5109 0.0227
-30 4 12 0.6684 -0.0044
-30 5 1 0.0612 -0.0311
-30 5 2 0.3515 -0.0782
-30 5 3 0.1236 -0.0208
-30 5 4 0.7442 -0.0307
-30 5 5 1.8781 0.0117
-30 5 6 2.6442 -0.0017
-30 5 7 1.0819 -0.0180
-30 5 8 1.9149 -0.0179
-30 5 9 1.7576 0.0146
-30 5 10 1.9472 0.0387
-30 5 11 2.3399 0.0125
-30 5 12 1.7244 0.0014
-30 6 1 0.8623 0.0071
-30 6 2 1.7521 0.0121
-30 6 3 2.5187 0.0157
-30 6 4 0.9335 0.0408
-30 6 5 0.4632 0.0002
-30 6 6 -1.1168 -0.0372
-30 6 7 0.8025 -0.0355
-30 6 8 -0.0156 -0.0026
-30 6 9 1.5620 0.0132
-30 6 10 -1.8589 0.0137
-30 6 11 -2.0425 -0.0151
-30 6 12 -1.4652 -0.0114
-30 6 13 -2.2618 -0.0148
-30 6 14 0.3770 -0.0086
-30 7 1 0.2887 -0.0453
-30 7 2 -1.3642 0.0289
-30 7 3 -0.9702 0.0258
-30 7 4 -1.3276 -0.0019
-30 7 5 -0.7225 -0.0002
-30 7 6 -0.7304 -0.0267
-30 7 7 0.7945 0.0172
-30 7 8 -0.4654 0.0364
-30 7 9 -0.7920 0.0288
-30 7 10 0.5762 0.0107
-30 7 11 0.4695 0.0046
-30 7 12 0.8990 -0.0150
-30 7 13 2.0969 -0.0238
-30 7 14 -0.0234 -0.0121
-30 8 1 0.6478 0.0155
-30 8 2 0.4860 -0.0199
-30 8 3 0.8458 -0.0100
-30 8 4 -0.4121 -0.0459
-30 8 5 0.3240 -0.0576
-30 8 6 0.0732 -0.0140
-30 8 7 -0.1740 -0.0203
-30 8 8 1.0872 0.0016
-30 8 9 1.3614 0.0158
-30 8 10 0.0131 0.0096
-30 8 11 2.4924 -0.0221
-30 8 12 -0.3092 0.0076
-30 8 13 2.3816 0.0201
-30 9 1 0.1718 -0.0034
-30 9 2 0.6146 0.0474
-30 9 3 -0.2823 0.0093
-30 9 4 -1.3700 0.0525
-30 9 5 -1.3184 0.0195
-30 9 6 -0.7544 0.0256
-30 9 7 0.6274 0.0378
-30 9 8 0.2495 0.0441
-30 9 9 1.9413 0.0231
-30 9 10 -0.5816 0.0116
-30 9 11 -1.0228 0.0146
-30 9 12 -2.1390 0.0169
-30 10 1 0.0840 0.0346
-30 10 2 -0.5459 0.0244
-30 10 3 -0.0620 0.0242
-30 10 4 -0.3724 -0.0295
-30 10 5 1.1307 -0.0178
-30 10 6 1.6707 -0.0128
-30 10 7 2.3211 0.0065
-30 10 8 -0.0329 -0.0031
-30 10 9 -1.2768 -0.0151
-30 10 10 -1.3325 -0.0170
-30 10 11 -2.3475 0.0238
-30 10 12 -1.8905 0.0051
-30 11 1 0.4551 0.1180
-30 11 2 0.6526 0.0282
-30 11 3 -0.1188 -0.0268
-30 11 4 0.2661 -0.0386
-30 11 5 -1.0202 -0.0325
-30 11 6 0.5155 0.0092
-30 11 7 0.9833 -0.0165
-30 11 8 2.6015 -0.0323
-30 11 9 -0.0017 -0.0500
-30 11 10 -0.2862 -0.0394
-30 11 11 -0.1499 -0.0390
-30 12 1 -0.9438 -0.0499
-30 12 2 -0.5879 -0.0592
-30 12 3 -3.8813 -0.0543
-30 12 4 -0.9290 -0.0035
-30 12 5 0.3957 0.0526
-30 12 6 1.3101 0.0324
-30 12 7 -0.2427 0.0127
-30 12 8 -0.9017 0.0064
-30 13 1 0.7763 -0.0336
-30 13 2 -0.8072 -0.1410
-30 13 3 0.5051 -0.0352
-30 13 4 -1.1886 -0.0355
-30 13 5 -1.2322 0.0034
-30 13 6 0.1356 -0.0032
-30 13 7 -1.0468 -0.0148
-30 13 8 1.2646 0.0018
-30 13 9 -0.5301 0.0021
-30 13 10 0.4399 0.0059
-30 13 11 -2.1231 -0.0354
-30 14 1 -0.4152 -0.0333
-30 14 2 -1.7431 -0.0402
-30 14 3 -3.7402 0.0132
-30 14 4 -0.1991 0.0198
-30 14 5 -0.6625 0.0206
-30 14 6 2.1268 -0.0293
-30 14 7 0.6745 -0.0211
-30 14 8 0.8066 -0.0104
-30 14 9 0.1031 0.0266
-30 14 10 1.5599 0.0660
-30 15 1 -1.7591 -0.0541
-30 15 6 3.0018 -0.0014
-30 15 7 0.1180 -0.0013
-30 15 8 0.1389 0.0212
-29 -13 1 0.4909 -0.0217
-29 -13 2 0.5133 -0.0052
-29 -13 3 1.1492 -0.0362
-29 -12 1 0.2370 0.0237
-29 -12 2 -1.0929 -0.0516
-29 -12 3 0.9015 -0.0250
-29 -11 1 -0.4841 -0.0431
-29 -11 2 1.4773 -0.0275
-29 -11 3 1.8813 -0.0032
-29 -11 4 2.7041 0.0430
-29 -11 5 0.9651 0.0451
-29 -10 1 1.9528 -0.0632
-29 -10 2 1.3960 -0.0532
-29 -10 3 -1.0668 -0.0039
-29 -10 4 -2.0098 -0.0040
-29 -10 5 -1.5649 0.0243
-29 -10 6 2.0865 0.0074
-29 -10 7 0.6614 0.0045
-29 -9 1 -0.9982 -0.0135
-29 -9 2 0.4077 0.0325
-29 -9 3 -0.7319 0.0475
-29 -9 4 -0.2364 0.0650
-29 -9 5 -1.2831 0.0026
-29 -9 7 -1.3660 -0.0359
-29 -9 8 -2.8808 -0.0136
-29 -8 1 0.3974 -0.0386
-29 -8 2 -0.0286 0.0474
-29 -8 3 -0.3607 0.0423
-29 -8 4 1.4723 0.0357
-29 -8 5 -0.4673 0.0127
-29 -8 6 1.1051 0.0050
-29 -8 7 1.5245 0.0050
-29 -8 8 2.2364 0.0056
-29 -8 9 -0.6324 0.0048
-29 -8 10 0.9490 0.0058
-29 -7 1 2.0330 0.0537
-29 -7 2 3.3715 0.0255
-29 -7 3 2.0452 0.0368
-29 -7 4 0.1766 -0.0156
-29 -7 5 0.9546 -0.0331
-29 -7 6 -0.3044 -0.0352
-29 -7 7 -0.1358 -0.0141
-29 -7 8 0.8738 0.0031
-29 -7 9 -0.8348 0.0167
-29 -7 10 0.6268 0.0013
-29 -7 11 0.1987 -0.0121
-29 -6 1 0.7265 0.0775
-29 -6 2 -1.1640 0.0933
-29 -6 3 -2.5432 0.0293
-29 -6 4 -1.7906 0.0080
-29 -6 5 -1.5152 -0.0195
-29 -6 6 2.6133 -0.0292
-29 -6 7 -1.0623 -0.0128
-29 -6 8 0.8173 -0.0061
-29 -6 9 -0.0625 -0.0031
-29 -6 10 -1.9301 -0.0067
-29 -6 11 -2.7561 -0.0143
-29 -6 12 -0.4421 -0.0124
-29 -5 1 0.2229 0.0195
-29 -5 2 -1.2178 -0.0227
-29 -5 3 0.5832 -0.0436
-29 -5 4 -0.4350 -0.0798
-29 -5 5 0.1452 -0.0291
-29 -5 6 -1.6304 -0.0148
-29 -5 7 -0.0254 0.0144
-29 -5 8 -4.1139 0.0022
-29 -5 9 -4.0065 0.0217
-29 -5 10 0.2694 -0.0098
-29 -5 11 0.6390 0.0016
-29 -5 12 2.7583 -0.0000
-29 -4 1 0.4984 0.0419
-29 -4 2 -2.7890 -0.0256
-29 -4 3 -1.6445 -0.0372
-29 -4 4 -1.6442 -0.0279
-29 -4 5 -0.0666 -0.0380
-29 -4 6 0.2666 -0.0283
-29 -4 7 -0.0568 -0.0052
-29 -4 8 2.3086 -0.0020
-29 -4 9 1.8429 -0.0030
-29 -4 10 1.7720 -0.0026
-29 -4 11 1.0095 -0.0169
-29 -4 12 -2.4703 0.0034
-29 -4 13 -1.8273 0.0085
-29 -3 1 1.0056 -0.0508
-29 -3 2 2.3069 0.0109
-29 -3 3 2.8893 -0.0232
-29 -3 4 1.9810 0.0164
-29 -3 5 1.9419 0.0284
-29 -3 6 -0.0020 0.0260
-29 -3 7 -0.7966 0.0367
-29 -3 8 -1.1708 0.0231
-29 -3 9 -0.8998 0.0068
-29 -3 10 -1.4958 -0.0206
-29 -3 11 -0.8304 0.0027
-29 -3 13 0.1286 0.0177
-29 -3 18 -0.8847 0.0193
-29 -3 19 1.5970 0.0247
-29 -3 20 0.1391 0.0033
-29 -2 1 -0.3874 -0.0117
-29 -2 2 -2.2112 -0.0663
-29 -2 3 -1.2541 -0.0240
-29 -2 4 -0.9512 -0.0465
-29 -2 5 -0.2706 -0.0140
-29 -2 6 1.0493 0.0172
-29 -2 7 0.7968 0.0181
-29 -2 8 2.0438 0.0165
-29 -2 9 0.9780 0.0038
-29 -2 10 3.1911 -0.0131
-29 -2 11 3.1938 -0.0119
-29 -2 12 -0.4385 0.0198
-29 -2 13 0.3536 0.0044
-29 -2 14 -2.6734 -0.0068
-29 -2 15 -0.3081 -0.0402
-29 -2 16 -0.9172 -0.0142
-29 -2 17 0.0083 0.0126
-29 -2 18 -0.3570 0.0236
-29 -2 19 -0.0039 -0.0120
-29 -2 20 1.7848 -0.0160
-29 -1 1 0.5047 -0.0295
-29 -1 2 1.0799 0.0085
-29 -1 3 0.4415 -0.0059
-29 -1 4 -0.8409 0.0626
-29 -1 5 -1.5583 0.0219
-29 -1 6 -1.5167 0.0477
-29 -1 7 -0.9785 0.0256
-29 -1 8 -1.1747 0.0003
-29 -1 9 3.2205 -0.0260
-29 -1 10 0.5308 -0.0090
-29 -1 11 -0.3122 0.0005
-29 -1 12 -1.7663 0.0089
-29 -1 13 -1.3422 -0.0056
-29 -1 14 1.4354 -0.0195
-29 -1 15 -0.1112 -0.0104
-29 -1 16 1.0126 0.0000
-29 -1 17 1.6586 0.0008
-29 -1 18 1.2948 0.0055
-29 -1 19 0.8075 -0.0206
-29 -1 20 0.5429 -0.0011
-29 0 1 -0.8047 -0.0661
-29 0 2 -1.1532 -0.0129
-29 0 3 -1.5239 0.0194
-29 0 4 -1.2254 0.0181
-29 0 5 0.0240 0.0630
-29 0 6 -1.7307 0.0359
-29 0 7 0.9798 0.0260
-29 0 8 -0.3026 0.0009
-29 0 9 -1.5041 -0.0059
-29 0 10 -1.3057 -0.0120
-29 0 11 -0.6374 0.0168
-29 0 12 1.7102 -0.0038
-29 0 13 2.7549 -0.0088
-29 0 14 -0.6313 -0.0218
-29 0 17 -1.2908 0.0029
-29 0 18 -2.6977 0.0335
-29 0 19 -0.3248 0.0039
-29 1 1 1.2029 0.0739
-29 1 2 -0.0498 0.0225
-29 1 3 -0.2699 0.0299
-29 1 4 -1.5706 -0.0035
-29 1 5 -2.2825 -0.0293
-29 1 6 -0.8367 -0.0193
-29 1 7 -0.1311 -0.0435
-29 1 8 0.3288 -0.0355
-29 1 9 1.0736 -0.0324
-29 1 10 1.5287 -0.0012
-29 1 11 4.0339 -0.0041
-29 1 12 -0.2159 0.0076
-29 1 13 -1.1784 -0.0128
-29 1 14 -0.0084 -0.0110
-29 1 15 -1.6621 0.0063
-29 1 18 -0.1092 -0.0095
-29 2 1 -0.9147 -0.0038
-29 2 2 0.8821 0.0296
-29 2 3 0.4883 -0.0166
-29 2 4 2.1656 0.0172
-29 2 5 2.1019 0.0222
-29 2 6 1.8020 0.0074
-29 2 7 0.5394 -0.0113
-29 2 8 0.9123 -0.0228
-29 2 9 1.9102 -0.0060
-29 2 10 0.1830 0.0226
-29 2 11 -1.4258 0.0282
-29 2 12 -0.0578 0.0024
-29 2 13 -0.5303 -0.0005
-29 2 14 -1.4050 0.0102
-29 2 15 -0.1713 0.0118
-29 2 19 0.6286 -0.0161
-29 3 1 1.7160 -0.0233
-29 3 2 -0.7182 -0.0687
-29 3 3 -1.1790 -0.0038
-29 3 4 -2.9087 -0.0237
-29 3 5 -3.1349 0.0166
-29 3 6 -2.4600 -0.0263
-29 3 7 -2.2235 -0.0245
-29 3 8 -0.7713 -0.0127
-29 3 9 -1.5740 0.0213
-29 3 10 -1.0848 0.0226
-29 3 11 0.6698 0.0164
-29 3 12 1.0982 0.0055
-29 3 13 2.9898 -0.0103
-29 3 14 -0.0363 0.0024
-29 4 1 -0.4758 0.0182
-29 4 2 0.4774 0.0409
-29 4 3 0.8826 0.0487
-29 4 4 1.4753 0.0594
-29 4 5 0.2046 -0.0100
-29 4 6 1.5564 -0.0347
-29 4 7 1.2295 -0.0312
-29 4 8 -0.7471 -0.0074
-29 4 9 -0.1300 0.0171
-29 4 10 -0.7779 0.0221
-29 4 11 -0.5576 -0.0118
-29 4 12 -3.4664 -0.0175
-29 4 13 -2.3358 -0.0107
-29 4 14 -2.9748 0.0169
-29 4 15 -2.6608 0.0326
-29 5 1 1.7269 -0.0473
-29 5 2 -0.1303 0.0170
-29 5 3 -1.0275 0.0096
-29 5 4 -2.0761 -0.0101
-29 5 5 -0.1022 -0.0066
-29 5 6 -0.8410 -0.0168
-29 5 7 -0.7341 0.0161
-29 5 8 0.8542 0.0383
-29 5 9 -0.2111 0.0558
-29 5 10 1.3086 0.0061
-29 5 11 1.0721 0.0044
-29 5 12 1.2598 -0.0186
-29 5 13 2.7293 0.0286
-29 5 14 1.9471 0.0247
-29 5 15 3.1767 -0.0033
-29 6 1 -0.4752 0.0125
-29 6 2 0.6819 -0.0365
-29 6 3 0.2935 -0.0069
-29 6 4 1.4646 -0.0203
-29 6 5 -0.5281 -0.0516
-29 6 6 1.4383 -0.0123
-29 6 7 -0.3358 0.0044
-29 6 8 0.2160 0.0287
-29 6 9 -0.9890 0.0124
-29 6 10 -3.2874 -0.0079
-29 6 11 -2.0594 -0.0269
-29 6 12 -2.3661 0.0067
-29 6 13 -2.2566 0.0029
-29 6 14 -1.3920 0.0045
-29 6 15 -0.6020 0.0017
-29 7 1 -0.4963 -0.0007
-29 7 2 -1.0741 0.0953
-29 7 3 -1.5349 0.0431
-29 7 4 -1.2478 0.0506
-29 7 5 -1.3508 -0.0088
-29 7 6 -1.1883 0.0004
-29 7 7 -0.5267 0.0279
-29 7 8 -2.1984 0.0324
-29 7 9 -1.1058 0.0006
-29 7 10 1.5012 -0.0109
-29 7 11 0.3850 -0.0029
-29 7 12 3.3176 -0.0202
-29 7 13 1.2943 -0.0055
-29 7 14 0.0005 -0.0026
-29 7 15 -1.6609 -0.0053
-29 8 1 0.9308 0.0908
-29 8 2 1.2735 0.0539
-29 8 3 -0.7975 0.0171
-29 8 4 0.2734 -0.0952
-29 8 5 -0.0140 -0.0398
-29 8 6 -0.1829 -0.0183
-29 8 7 -0.4841 0.0140
-29 8 8 2.1123 0.0118
-29 8 9 -0.0720 -0.0016
-29 8 10 2.2540 -0.0378
-29 8 11 0.7290 -0.0233
-29 8 12 0.4143 0.0038
-29 8 13 -0.4443 0.0132
-29 8 14 0.1617 -0.0080
-29 8 15 -0.7827 -0.0317
-29 9 1 -1.7246 0.1152
-29 9 2 -1.1479 0.0058
-29 9 3 -2.0880 -0.0560
-29 9 4 -0.7022 -0.0511
-29 9 5 -0.3059 -0.0506
-29 9 6 2.1016 0.0094
-29 9 7 1.1190 0.0043
-29 9 8 2.0352 -0.0142
-29 9 9 1.6592 -0.0387
-29 9 10 -1.0389 -0.0243
-29 9 11 -1.2400 -0.0122
-29 9 12 -0.8625 0.0423
-29 9 13 -2.4143 0.0080
-29 9 14 1.2115 -0.0170
-29 9 15 -0.3747 -0.0445
-29 10 1 -0.5995 -0.0550
-29 10 2 -1.0869 -0.0556
-29 10 3 0.0306 -0.0719
-29 10 4 0.1739 -0.0127
-29 10 5 1.4624 0.0571
-29 10 6 0.9259 0.0486
-29 10 7 -0.9265 0.0411
-29 10 8 -3.9193 -0.0139
-29 10 9 -4.0047 -0.0237
-29 10 10 -1.5234 0.0070
-29 10 11 -1.7658 0.0305
-29 10 12 3.0308 -0.0015
-29 10 13 3.2837 -0.0168
-29 10 14 2.8925 0.0165
-29 10 15 1.8393 0.0106
-29 11 1 0.9203 -0.0044
-29 11 2 -0.1495 -0.0699
-29 11 3 1.9321 -0.0093
-29 11 4 1.7628 -0.0115
-29 11 5 0.4857 0.0192
-29 11 6 -0.1136 -0.0024
-29 11 7 0.4778 -0.0266
-29 11 8 1.2477 -0.0395
-29 11 9 1.3281 -0.0116
-29 11 10 1.9227 -0.0016
-29 11 11 3.2687 -0.0091
-29 11 12 -0.0995 0.0212
-29 11 13 1.2831 -0.0006
-29 11 14 -0.0408 0.0389
-29 12 1 -0.1991 -0.0746
-29 12 2 -1.2727 -0.0130
-29 12 3 -1.3583 -0.0268
-29 12 4 -0.3133 0.0524
-29 12 5 0.8357 0.0289
-29 12 6 -0.9415 0.0130
-29 12 7 -0.7021 -0.0008
-29 12 8 -1.8395 -0.0058
-29 12 9 0.2741 -0.0081
-29 12 10 -1.0703 -0.0038
-29 12 11 0.8677 0.0124
-29 12 12 -0.7297 -0.0039
-29 12 13 -0.2588 -0.0054
-29 12 14 -0.7303 -0.0353
-29 13 1 -2.6644 -0.1463
-29 13 2 -0.5675 -0.0759
-29 13 3 0.1699 0.0003
-29 13 4 -0.5269 0.0254
-29 13 5 0.2110 0.0449
-29 13 6 -1.2972 0.0081
-29 13 7 -0.0820 0.0216
-29 13 8 -0.7795 0.0069
-29 13 9 -0.3792 0.0349
-29 13 10 -2.4378 0.0010
-29 13 11 -1.7686 0.0036
-29 13 12 -1.0953 -0.0255
-29 13 13 1.0631 -0.0534
-29 13 14 -0.7416 -0.0331
-29 14 1 -0.0911 -0.0342
-29 14 2 -0.7218 0.0506
-29 14 3 0.2031 0.0609
-29 14 4 0.9738 0.0857
-29 14 5 0.7221 -0.0159
-29 14 6 -0.3451 0.0004
-29 14 7 -0.2714 -0.0203
-29 14 8 -0.8855 0.0212
-29 14 9 0.8054 0.0307
-29 14 10 1.2670 0.0448
-29 14 11 1.8085 -0.0068
-29 14 12 0.5753 -0.0103
-29 14 13 -0.0215 -0.0114
-29 15 1 -1.5074 0.0148
-29 15 2 3.1081 0.1563
-29 15 3 3.5496 0.0544
-29 15 4 2.7844 0.0276
-29 15 5 3.3671 -0.0135
-29 15 6 0.0664 -0.0280
-29 15 7 1.0906 0.0056
-29 15 8 -0.5644 0.0105
-29 15 9 -0.2217 0.0177
-29 15 10 -1.6747 -0.0133
-29 15 11 -2.2761 0.0075
-29 15 12 -1.4394 0.0153
-29 15 13 -0.9644 0.0512
-29 16 1 0.7106 0.1052
-29 16 2 -0.7386 0.0853
-29 16 3 1.9084 0.0371
-29 16 4 -2.8202 -0.0225
-29 16 6 -2.6548 -0.0272
-29 16 7 -0.9324 -0.0392
-29 16 8 0.1386 -0.0271
-29 16 9 0.1462 -0.0428
-29 17 1 0.7615 0.0852
-29 17 9 -0.7741 -0.0279
-28 -15 2 0.3908 -0.0210
-28 -15 3 2.8030 -0.0334
-28 -14 1 1.7711 0.0366
-28 -14 2 -0.2277 -0.0415
-28 -14 3 -2.0610 -0.0133
-28 -13 1 -1.1315 -0.0396
-28 -13 2 0.1700 -0.0106
-28 -13 3 -1.5655 -0.0103
-28 -13 4 0.3215 0.0347
-28 -13 5 2.5065 0.0424
-28 -12 1 -0.9246 -0.0514
-28 -12 2 -0.6684 -0.0399
-28 -12 3 -0.6776 0.0086
-28 -12 4 -1.2525 -0.0018
-28 -12 5 -2.2183 0.0116
-28 -12 7 -0.8478 -0.0084
-28 -11 1 0.4961 -0.0037
-28 -11 2 0.5309 0.0243
-28 -11 3 0.9205 0.0239
-28 -11 4 1.7895 0.0542
-28 -11 5 1.4358 -0.0044
-28 -11 6 0.6389 0.0059
-28 -11 7 1.3680 -0.0217
-28 -11 8 0.7309 -0.0079
-28 -11 9 -0.9328 -0.0114
-28 -10 1 0.8735 -0.0461
-28 -10 2 -0.7863 0.0379
-28 -10 3 -1.1151 0.0335
-28 -10 4 -2.0318 0.0328
-28 -10 5 1.2570 0.0265
-28 -10 6 -0.5586 -0.0003
-28 -10 7 0.9266 0.0074
-28 -10 8 -0.5348 0.0016
-28 -10 9 0.6496 0.0064
-28 -10 10 -2.2758 0.0011
-28 -10 11 0.8606 0.0205
-28 -9 1 -0.2369 0.0637
-28 -9 2 -1.8330 0.0198
-28 -9 3 -1.3112 0.0380
-28 -9 4 -2.0844 -0.0215
-28 -9 5 -0.3416 -0.0315
-28 -9 6 0.4452 -0.0373
-28 -9 7 -1.4705 -0.0301
-28 -9 8 -0.6669 -0.0116
-28 -9 9 -0.4506 0.0092
-28 -9 10 -1.1243 0.0058
-28 -9 11 -2.2554 -0.0191
-28 -9 12 -1.1421 -0.0120
-28 -8 1 -1.5276 0.0640
-28 -8 2 -1.7315 0.0852
-28 -8 3 -0.0519 0.0201
-28 -8 4 0.7626 0.0059
-28 -8 5 -0.0492 -0.0179
-28 -8 6 -0.4353 -0.0179
-28 -8 7 0.9231 -0.0093
-28 -8 8 -2.1975 -0.0079
-28 -8 9 0.4059 -0.0079
-28 -8 10 1.1346 -0.0055
-28 -8 11 2.8466 -0.0081
-28 -8 13 3.2280 0.0075
-28 -7 1 1.1037 0.0152
-28 -7 2 0.6655 -0.0361
-28 -7 3 -1.1913 -0.0395
-28 -7 4 -0.7338 -0.0737
-28 -7 5 0.8910 -0.0299
-28 -7 6 -0.1002 -0.0186
-28 -7 7 2.0958 0.0083
-28 -7 8 1.2667 0.0143
-28 -7 9 0.6505 0.0183
-28 -7 10 0.2260 -0.0045
-28 -7 11 0.0818 -0.0010
-28 -7 12 -2.1597 -0.0029
-28 -7 13 -1.7351 0.0035
-28 -7 14 -1.8357 0.0266
-28 -6 1 -2.0377 0.0467
-28 -6 2 -1.6973 -0.0193
-28 -6 3 0.4066 -0.0355
-28 -6 4 1.5485 -0.0129
-28 -6 5 3.7526 -0.0355
-28 -6 6 1.7402 -0.0077
-28 -6 7 -0.9736 -0.0054
-28 -6 8 0.2932 0.0108
-28 -6 9 0.7956 0.0007
-28 -6 10 0.2974 0.0069
-28 -6 11 2.6802 -0.0082
-28 -6 12 2.1501 0.0118
-28 -6 13 2.8603 0.0119
-28 -6 14 -0.2169 -0.0023
-28 -5 1 -2.4473 -0.0560
-28 -5 2 0.6170 -0.0036
-28 -5 3 -0.6160 -0.0265
-28 -5 4 1.8221 -0.0030
-28 -5 5 -1.9139 0.0213
-28 -5 6 0.5799 0.0240
-28 -5 7 -0.0511 0.0290
-28 -5 8 -1.2832 0.0333
-28 -5 9 1.5360 0.0123
-28 -5 10 1.0639 -0.0047
-28 -5 11 1.2794 0.0024
-28 -5 12 -1.0241 0.0015
-28 -5 13 -0.4329 0.0239
-28 -5 14 -0.8448 0.0017
-28 -5 15 0.4596 -0.0201
-28 -4 1 -0.7849 -0.0094
-28 -4 2 -0.0337 -0.0820
-28 -4 3 -1.2993 -0.0317
-28 -4 4 -0.8737 -0.0486
-28 -4 5 -1.0091 -0.0262
-28 -4 6 -1.6871 0.0199
-28 -4 7 -1.3661 0.0219
-28 -4 8 0.8287 0.0203
-28 -4 9 0.0483 0.0015
-28 -4 10 1.7599 -0.0083
-28 -4 11 -0.4518 -0.0019
-28 -4 12 -0.5123 0.0277
-28 -4 13 0.3416 0.0091
-28 -4 14 1.1652 0.0046
-28 -4 15 0.7249 -0.0165
-28 -4 16 -0.5940 -0.0113
-28 -4 17 0.8801 0.0132
-28 -4 18 0.1599 0.0133
-28 -4 19 -0.5872 -0.0192
-28 -4 20 1.1447 -0.0090
-28 -4 21 1.1675 0.0115
-28 -4 22 -1.1439 0.0080
-28 -3 1 0.1633 -0.0285
-28 -3 2 2.0835 0.0160
-28 -3 3 -0.2714 -0.0017
-28 -3 4 1.7047 0.0595
-28 -3 5 -0.5326 0.0378
-28 -3 6 0.3185 0.0463
-28 -3 7 0.1051 0.0244
-28 -3 8 -0.4628 0.0028
-28 -3 9 0.4703 -0.0323
-28 -3 10 -1.9153 0.0041
-28 -3 11 0.1455 0.0127
-28 -3 12 0.1567 0.0104
-28 -3 13 -2.1023 0.0047
-28 -3 14 -0.5248 -0.0369
-28 -3 15 0.0100 -0.0119
-28 -3 16 1.7668 -0.0092
-28 -3 17 -0.0264 0.0063
-28 -3 19 1.0660 0.0078
-28 -3 20 -2.4009 -0.0376
-28 -3 21 -0.9755 -0.0190
-28 -2 1 -1.7673 -0.0439
-28 -2 2 -1.6784 0.0045
-28 -2 3 0.3084 0.0313
-28 -2 4 0.0189 0.0008
-28 -2 5 1.9606 0.0548
-28 -2 6 0.0750 0.0233
-28 -2 7 1.3417 0.0154
-28 -2 8 1.2602 -0.0096
-28 -2 9 0.6909 -0.0074
-28 -2 10 3.0548 -0.0198
-28 -2 11 -0.1027 0.0085
-28 -2 12 0.5903 -0.0052
-28 -2 13 -0.5367 -0.0159
-28 -2 14 0.7976 -0.0201
-28 -2 15 0.6638 -0.0189
-28 -2 16 0.9249 0.0076
-28 -2 17 0.5656 0.0316
-28 -2 18 0.0598 -0.0050
-28 -2 19 1.0446 -0.0064
-28 -2 20 0.2543 -0.0085
-28 -2 21 0.4427 0.0069
-28 -1 1 1.3638 0.0948
-28 -1 2 1.7509 0.0118
-28 -1 3 1.2166 0.0168
-28 -1 4 1.0061 -0.0111
-28 -1 5 -0.4579 -0.0270
-28 -1 6 1.8537 -0.0108
-28 -1 7 -0.3488 -0.0365
-28 -1 8 1.8219 -0.0461
-28 -1 9 0.9326 -0.0379
-28 -1 10 -2.5451 -0.0015
-28 -1 11 -3.2590 0.0006
-28 -1 12 -3.9852 0.0074
-28 -1 13 -0.9505 -0.0234
-28 -1 14 -0.0015 -0.0245
-28 -1 15 0.4362 0.0053
-28 -1 16 1.7095 0.0015
-28 -1 17 0.6975 0.0094
-28 -1 18 0.8489 -0.0118
-28 -1 19 -0.6444 -0.0168
-28 -1 20 -0.3789 0.0105
-28 -1 21 -1.3528 0.0367
-28 0 1 -0.3346 -0.0376
-28 0 2 -0.9151 0.0059
-28 0 3 -0.9965 -0.0378
-28 0 4 -0.1837 0.0262
-28 0 5 0.4123 0.0452
-28 0 6 -0.5700 0.0130
-28 0 7 0.4347 0.0026
-28 0 8 -1.2948 -0.0255
-28 0 9 -1.8541 -0.0016
-28 0 10 0.3951 0.0240
-28 0 11 0.3971 0.0297
-28 0 12 4.1777 -0.0056
-28 0 13 1.2243 -0.0078
-28 0 14 0.8294 -0.0147
-28 0 15 -1.4004 0.0216
-28 0 16 -0.5198 0.0143
-28 0 17 -0.3782 0.0184
-28 0 21 -0.8393 0.0188
-28 1 1 0.4736 -0.0262
-28 1 2 0.5940 -0.0775
-28 1 3 1.3551 0.0062
-28 1 4 0.6312 -0.0194
-28 1 5 0.7166 0.0085
-28 1 6 2.4172 -0.0301
-28 1 7 1.0197 -0.0402
-28 1 8 1.8937 -0.0178
-28 1 9 -0.1824 0.0250
-28 1 10 0.6009 0.0248
-28 1 11 -0.5752 0.0074
-28 1 12 -4.8680 -0.0092
-28 1 13 -2.3265 -0.0257
-28 1 14 -1.6472 0.0088
-28 1 15 0.5175 0.0105
-28 1 16 0.7173 0.0310
-28 1 17 1.5211 -0.0080
-28 1 18 1.4061 -0.0221
-28 1 19 -2.0960 0.0014
-28 1 20 -0.6410 0.0201
-28 2 1 -1.3381 0.0105
-28 2 2 -0.0107 0.0437
-28 2 3 0.3547 0.0217
-28 2 4 1.3104 0.0596
-28 2 5 2.2305 -0.0283
-28 2 6 -0.3878 -0.0363
-28 2 7 1.0584 -0.0432
-28 2 8 -0.4978 -0.0055
-28 2 9 1.4039 0.0177
-28 2 10 -0.7213 0.0239
-28 2 11 -1.0519 -0.0035
-28 2 12 1.5169 -0.0155
-28 2 13 -1.8163 0.0094
-28 2 14 1.1361 0.0135
-28 2 15 -1.5430 0.0198
-28 2 16 0.8791 -0.0165
-28 2 17 0.2890 -0.0216
-28 2 20 1.8394 0.0020
-28 3 1 -0.1076 -0.0775
-28 3 2 -0.2010 -0.0108
-28 3 3 -0.5118 0.0005
-28 3 4 -0.5694 -0.0109
-28 3 5 -0.6564 0.0031
-28 3 6 -0.0881 -0.0131
-28 3 7 -0.2882 0.0186
-28 3 8 1.1425 0.0362
-28 3 9 -1.7419 0.0379
-28 3 10 -0.6261 0.0024
-28 3 12 -0.1987 -0.0056
-28 3 13 -0.8279 0.0044
-28 3 14 -0.8589 0.0205
-28 3 15 1.1212 0.0006
-28 3 16 -0.3427 -0.0093
-28 3 17 0.2752 -0.0012
-28 4 1 0.1529 0.0158
-28 4 2 1.4092 0.0001
-28 4 3 0.6480 0.0509
-28 4 4 0.4637 0.0175
-28 4 5 0.8788 -0.0353
-28 4 6 1.1758 -0.0095
-28 4 7 1.4540 -0.0079
-28 4 8 -1.1173 0.0277
-28 4 9 0.7771 0.0076
-28 4 10 0.1435 0.0040
-28 4 11 -0.3669 -0.0270
-28 4 12 0.3679 -0.0040
-28 4 13 -0.6786 -0.0044
-28 4 14 0.3799 -0.0012
-28 4 15 -1.9769 0.0027
-28 4 16 1.7176 -0.0123
-28 4 17 -0.0139 -0.0230
-28 5 1 0.0833 0.0259
-28 5 2 -1.6168 0.1413
-28 5 3 -1.6353 0.0682
-28 5 4 -0.1147 0.0437
-28 5 5 1.1698 0.0051
-28 5 6 0.3860 0.0027
-28 5 7 0.4665 0.0339
-28 5 8 1.4220 0.0332
-28 5 9 0.2958 -0.0044
-28 5 10 2.5531 -0.0243
-28 5 11 1.0685 -0.0310
-28 5 12 2.0541 -0.0155
-28 5 13 1.5485 0.0127
-28 5 14 2.3848 -0.0063
-28 5 15 1.4031 -0.0079
-28 5 16 2.0568 -0.0230
-28 5 17 1.1333 0.0037
-28 6 1 -1.6498 0.1080
-28 6 2 -0.1273 0.0205
-28 6 3 1.4233 -0.0037
-28 6 4 0.8861 -0.1197
-28 6 5 1.2880 -0.0471
-28 6 6 1.4375 -0.0061
-28 6 7 0.7081 0.0358
-28 6 8 0.6691 0.0160
-28 6 9 0.0794 -0.0086
-28 6 10 -2.3997 -0.0442
-28 6 11 -0.2560 -0.0135
-28 6 12 -2.1727 0.0079
-28 6 13 -1.5720 0.0042
-28 6 14 -0.1847 -0.0020
-28 6 15 -0.8040 -0.0280
-28 6 16 -0.5569 0.0006
-28 6 17 0.6511 -0.0066
-28 7 1 0.2650 0.0923
-28 7 2 -0.9280 -0.0209
-28 7 3 0.4254 -0.0916
-28 7 4 -0.7774 -0.0449
-28 7 5 -1.1770 -0.0305
-28 7 6 -1.7000 0.0405
-28 7 7 -1.6458 0.0369
-28 7 8 -3.1008 -0.0130
-28 7 9 -0.0912 -0.0411
-28 7 10 0.6267 0.0009
-28 7 11 0.7367 0.0107
-28 7 12 2.1540 0.0252
-28 7 13 0.2871 0.0025
-28 7 14 -1.5843 -0.0152
-28 7 15 -0.5355 -0.0053
-28 7 16 -0.7515 -0.0075
-28 7 17 -0.8478 0.0267
-28 8 1 2.3745 -0.0578
-28 8 2 0.2569 -0.0422
-28 8 3 1.1908 -0.0808
-28 8 4 1.2082 -0.0226
-28 8 5 1.5858 0.0662
-28 8 6 0.1166 0.0420
-28 8 7 1.9033 0.0206
-28 8 8 1.1993 -0.0153
-28 8 9 0.1056 -0.0105
-28 8 10 -0.1201 0.0024
-28 8 11 0.1552 0.0334
-28 8 12 -2.8242 0.0026
-28 8 13 0.4366 -0.0093
-28 8 14 -1.6392 -0.0118
-28 8 15 0.9174 -0.0002
-28 8 16 -0.3465 0.0075
-28 8 17 0.0946 0.0161
-28 9 1 -0.9826 0.0126
-28 9 2 0.0362 -0.0984
-28 9 3 1.0526 -0.0378
-28 9 4 0.3376 -0.0349
-28 9 5 1.9307 -0.0073
-28 9 6 -0.1578 -0.0058
-28 9 7 -0.2581 -0.0439
-28 9 8 -0.0025 -0.0327
-28 9 9 -0.1468 -0.0172
-28 9 10 -2.0067 -0.0032
-28 9 11 -0.1333 0.0092
-28 9 12 -1.9331 0.0180
-28 9 13 -0.8761 0.0056
-28 9 14 -1.0157 -0.0221
-28 9 15 0.5560 0.0204
-28 9 16 -0.4130 0.0117
-28 9 17 1.7752 -0.0156
-28 10 1 -0.0153 -0.0965
-28 10 2 0.6127 -0.0575
-28 10 3 0.3262 -0.0476
-28 10 4 0.5287 0.0704
-28 10 5 0.7430 0.0473
-28 10 6 0.8123 0.0400
-28 10 7 -1.0325 -0.0021
-28 10 8 -2.6839 -0.0249
-28 10 9 -0.6076 -0.0038
-28 10 10 -1.2272 0.0314
-28 10 11 0.1006 0.0370
-28 10 12 1.9487 -0.0012
-28 10 13 1.7735 0.0151
-28 10 14 0.2230 -0.0008
-28 10 15 0.6295 0.0072
-28 10 16 -1.1435 -0.0113
-28 10 17 -1.3140 0.0019
-28 11 1 -0.7551 -0.1625
-28 11 2 0.6500 -0.0946
-28 11 3 1.9997 0.0214
-28 11 4 0.6953 0.0451
-28 11 5 -1.0918 0.0721
-28 11 6 -1.6629 0.0235
-28 11 7 -0.0623 -0.0108
-28 11 8 1.1013 0.0114
-28 11 9 0.6398 0.0325
-28 11 10 2.9119 0.0284
-28 11 11 0.1727 0.0090
-28 11 12 -0.4561 -0.0288
-28 11 13 -1.2906 -0.0183
-28 11 14 -0.9673 -0.0065
-28 11 15 -2.2013 0.0072
-28 11 16 -1.2850 0.0214
-28 11 17 -1.3621 0.0500
-28 12 1 0.3575 -0.0026
-28 12 2 0.1503 0.0627
-28 12 3 -0.2019 0.1185
-28 12 4 1.1249 0.1062
-28 12 5 0.3146 -0.0040
-28 12 6 1.8599 -0.0232
-28 12 7 0.5888 -0.0399
-28 12 8 1.2967 0.0011
-28 12 9 0.3717 0.0048
-28 12 10 0.7168 0.0153
-28 12 11 0.7621 -0.0123
-28 12 12 0.5468 -0.0053
-28 12 13 -1.7763 -0.0061
-28 12 14 -0.0423 0.0256
-28 12 15 -2.3191 0.0544
-28 12 16 0.4848 0.0310
-28 13 1 1.0536 0.0224
-28 13 2 0.9889 0.1123
-28 13 3 0.8756 0.0699
-28 13 4 -0.9217 0.0149
-28 13 5 -1.5369 -0.0154
-28 13 6 -2.0954 -0.0173
-28 13 7 -1.1685 0.0152
-28 13 8 -0.1391 0.0347
-28 13 9 -0.6815 0.0010
-28 13 10 -0.3097 -0.0216
-28 13 11 -1.7988 -0.0244
-28 13 12 0.4416 -0.0398
-28 13 16 0.3601 -0.0370
-28 14 1 1.1577 0.1040
-28 14 2 -0.7607 -0.0067
-28 14 3 0.5473 0.0151
-28 14 4 0.2935 -0.0896
-28 14 5 -0.5781 -0.0492
-28 14 6 0.8328 -0.0327
-28 14 7 0.0422 -0.0102
-28 14 8 1.3897 -0.0090
-28 14 9 0.4353 0.0050
-28 14 10 1.4582 0.0026
-28 14 11 1.6583 -0.0135
-28 14 12 0.8408 0.0029
-28 14 13 2.6192 -0.0117
-28 14 14 1.7125 -0.0482
-28 14 15 1.3283 -0.0460
-28 14 16 0.9060 -0.0575
-28 15 1 3.3627 0.1007
-28 15 2 4.4249 0.0609
-28 15 3 0.0510 -0.0094
-28 15 4 0.4280 0.0043
-28 15 5 -1.0352 -0.0224
-28 15 6 0.1777 -0.0092
-28 15 7 -0.6968 -0.0199
-28 15 8 -0.2950 0.0183
-28 15 9 -0.7093 0.0020
-28 15 10 -0.6224 0.0208
-28 15 11 1.1589 0.0097
-28 15 12 1.5146 -0.0158
-28 15 13 1.2692 0.0342
-28 15 14 0.2826 -0.0004
-28 15 15 0.0141 -0.0001
-28 16 1 -1.8621 0.0573
-28 16 2 -1.0076 -0.0085
-28 16 3 -1.3649 -0.0268
-28 16 4 -2.6966 -0.1095
-28 16 5 -0.7799 -0.0332
-28 16 6 0.6480 -0.0538
-28 16 7 0.3364 -0.0038
-28 16 8 0.2905 -0.0290
-28 16 9 0.3960 -0.0005
-28 16 10 -0.5031 -0.0223
-28 17 1 1.7741 0.0659
-28 17 2 -1.4283 -0.0736
-28 17 3 -0.3132 -0.0653
-28 17 4 0.6566 -0.0719
-28 17 5 -0.3650 -0.0274
-28 17 7 -0.1189 -0.0009
-28 17 8 -1.9217 -0.0172
-28 17 9 -1.2109 -0.0313
-28 17 10 0.9930 -0.0039
-28 18 1 -0.5015 -0.1466
-28 18 2 -1.1562 -0.1057
-28 18 4 -0.8317 0.0533
-28 18 5 0.2308 0.0914
-28 18 7 1.6103 0.0568
-28 18 8 0.4806 0.0305
-28 18 9 2.5239 0.0201
-28 18 10 0.9147 -0.0259
-27 -17 1 -0.2330 -0.0058
-27 -17 2 -0.2721 -0.0195
-27 -17 3 -1.7801 -0.0182
-27 -17 4 -0.1093 -0.0165
-27 -17 5 -1.6041 0.0097
-27 -17 6 1.3611 0.0183
-27 -16 1 0.2722 0.0358
-27 -16 2 1.4668 -0.0357
-27 -16 3 0.1601 -0.0296
-27 -16 4 2.9964 -0.0170
-27 -16 5 2.3957 -0.0077
-27 -15 1 -1.4955 -0.0513
-27 -15 2 -0.5223 -0.0083
-27 -15 3 -1.2046 -0.0122
-27 -15 4 -1.8729 0.0251
-27 -15 5 -2.4825 0.0327
-27 -14 1 0.7562 -0.0448
-27 -14 2 -0.9969 -0.0543
-27 -14 3 0.7058 -0.0044
-27 -14 4 1.4721 -0.0081
-27 -14 6 2.0237 0.0153
-27 -14 7 1.5926 0.0053
-27 -14 8 -0.0211 0.0015
-27 -13 1 0.2222 -0.0092
-27 -13 2 -0.3182 0.0181
-27 -13 3 -0.5009 0.0101
-27 -13 4 0.5097 0.0489
-27 -13 5 1.0079 -0.0030
-27 -13 6 -1.1283 -0.0083
-27 -13 7 -1.7978 -0.0194
-27 -13 8 -1.0748 -0.0171
-27 -13 9 0.6962 -0.0138
-27 -13 10 -2.0373 0.0040
-27 -13 11 0.9589 0.0146
-27 -12 1 -0.9100 -0.0507
-27 -12 2 -0.3157 0.0226
-27 -12 3 1.5699 0.0382
-27 -12 4 -0.2119 0.0195
-27 -12 5 0.7797 0.0360
-27 -12 6 0.1042 -0.0029
-27 -12 7 -0.7450 0.0035
-27 -12 8 -1.3832 -0.0068
-27 -12 9 -1.7051 0.0091
-27 -12 10 -1.1778 -0.0018
-27 -12 11 -1.8090 0.0071
-27 -12 12 2.6283 -0.0178
-27 -11 1 0.9092 0.0699
-27 -11 2 1.5794 0.0133
-27 -11 3 2.1711 0.0413
-27 -11 4 2.8369 -0.0195
-27 -11 5 -0.2071 -0.0330
-27 -11 6 0.4285 -0.0378
-27 -11 7 -0.0120 -0.0342
-27 -11 8 -0.7104 -0.0209
-27 -11 9 0.5952 0.0030
-27 -11 10 2.6687 -0.0005
-27 -11 11 3.1918 -0.0129
-27 -11 12 1.0098 -0.0167
-27 -11 13 1.6558 -0.0069
-27 -10 1 -0.1518 0.0489
-27 -10 2 -0.0219 0.0752
-27 -10 3 -1.1930 0.0088
-27 -10 4 1.0270 0.0099
-27 -10 5 0.4465 -0.0207
-27 -10 6 0.0964 -0.0220
-27 -10 7 -0.9769 -0.0053
-27 -10 8 0.2991 -0.0005
-27 -10 9 -1.8634 0.0000
-27 -10 10 -0.6958 0.0052
-27 -10 11 -0.7499 0.0048
-27 -10 12 -0.9072 -0.0100
-27 -10 13 -1.6083 -0.0026
-27 -10 14 0.2057 0.0157
-27 -9 1 -1.0439 0.0007
-27 -9 2 0.5446 -0.0471
-27 -9 3 1.4200 -0.0382
-27 -9 4 1.0256 -0.0600
-27 -9 5 1.5336 -0.0151
-27 -9 6 -0.5272 -0.0140
-27 -9 7 -0.4565 0.0053
-27 -9 8 0.6329 0.0175
-27 -9 9 1.4361 0.0267
-27 -9 10 0.0800 0.0031
-27 -9 11 0.2340 -0.0082
-27 -9 12 1.3534 -0.0006
-27 -9 13 -0.6126 0.0088
-27 -9 14 0.3784 0.0157
-27 -9 15 -1.6918 0.0197
-27 -8 1 -1.6317 0.0408
-27 -8 2 -1.4938 0.0070
-27 -8 3 0.2783 -0.0205
-27 -8 4 -0.4744 0.0018
-27 -8 5 -2.6680 -0.0376
-27 -8 6 0.0919 -0.0063
-27 -8 7 -2.4347 -0.0083
-27 -8 8 -0.8022 0.0173
-27 -8 9 -0.1827 0.0067
-27 -8 10 1.1570 0.0125
-27 -8 12 0.0108 0.0116
-27 -8 13 -0.1959 0.0149
-27 -8 14 -1.5556 0.0137
-27 -8 15 0.3232 -0.0075
-27 -8 16 0.4426 -0.0032
-27 -7 1 2.3906 -0.0620
-27 -7 2 2.6066 -0.0086
-27 -7 3 1.1656 -0.0290
-27 -7 4 1.1246 -0.0116
-27 -7 5 -0.5356 0.0153
-27 -7 6 -1.8228 0.0202
-27 -7 7 0.2680 0.0409
-27 -7 8 -1.8102 0.0334
-27 -7 9 -1.5459 0.0159
-27 -7 10 -1.3145 -0.0096
-27 -7 11 -2.9342 0.0029
-27 -7 12 -1.2580 0.0017
-27 -7 13 -1.4989 0.0229
-27 -7 14 0.6475 0.0199
-27 -7 15 -0.7746 -0.0104
-27 -7 16 0.6322 -0.0223
-27 -7 17 -1.2563 0.0130
-27 -6 1 -0.5332 -0.0057
-27 -6 2 -1.2939 -0.0788
-27 -6 3 0.6055 -0.0221
-27 -6 4 -0.3659 -0.0382
-27 -6 5 1.0715 -0.0171
-27 -6 6 -1.2532 0.0145
-27 -6 7 -1.5684 0.0194
-27 -6 8 1.3998 0.0126
-27 -6 9 -0.1112 -0.0062
-27 -6 10 1.4940 -0.0061
-27 -6 11 0.9088 -0.0072
-27 -6 12 0.5930 0.0261
-27 -6 13 -1.6051 -0.0002
-27 -6 14 0.1929 -0.0050
-27 -6 15 0.1718 -0.0098
-27 -6 16 2.1270 -0.0078
-27 -6 17 -0.7342 -0.0057
-27 -6 22 1.7287 0.0002
-27 -6 23 -0.2402 0.0031
-27 -5 1 1.8780 -0.0187
-27 -5 2 0.8319 0.0535
-27 -5 3 3.4855 0.0160
-27 -5 4 0.4598 0.0671
-27 -5 5 0.4604 0.0380
-27 -5 6 -0.0839 0.0344
-27 -5 7 0.1695 0.0222
-27 -5 8 -1.0940 0.0002
-27 -5 9 -0.0141 -0.0211
-27 -5 10 -2.0148 -0.0111
-27 -5 11 -2.7388 0.0037
-27 -5 12 -1.4462 0.0050
-27 -5 13 -0.3574 0.0050
-27 -5 14 1.4721 -0.0230
-27 -5 15 -0.7174 -0.0259
-27 -5 16 0.1312 -0.0102
-27 -5 17 -3.0550 -0.0044
-27 -5 18 -2.1748 -0.0072
-27 -5 19 -2.5936 0.0004
-27 -5 20 -0.8545 -0.0272
-27 -5 21 -1.6775 -0.0203
-27 -5 22 0.3634 0.0081
-27 -5 23 0.7669 0.0324
-27 -4 1 0.7617 -0.0173
-27 -4 2 -1.5139 0.0037
-27 -4 3 -0.6112 0.0265
-27 -4 4 -2.8693 -0.0261
-27 -4 5 -0.8551 0.0373
-27 -4 6 -1.9987 0.0156
-27 -4 7 1.2473 0.0183
-27 -4 8 1.1548 -0.0158
-27 -4 9 1.5831 -0.0155
-27 -4 10 0.9405 -0.0263
-27 -4 11 -0.2877 0.0039
-27 -4 12 -0.6534 -0.0032
-27 -4 13 -0.3521 -0.0172
-27 -4 14 -1.3184 -0.0174
-27 -4 15 -1.9712 -0.0107
-27 -4 16 -1.2804 0.0074
-27 -4 17 0.6903 0.0257
-27 -4 18 0.0054 0.0126
-27 -4 19 -0.4582 -0.0162
-27 -4 20 0.6410 0.0185
-27 -4 21 -1.9362 0.0162
-27 -4 22 -2.4742 0.0304
-27 -4 23 -1.6159 0.0005
-27 -3 1 1.2561 0.1025
-27 -3 2 -0.2574 -0.0009
-27 -3 3 1.2400 -0.0127
-27 -3 4 0.1734 -0.0059
-27 -3 5 0.0033 -0.0262
-27 -3 6 0.8683 0.0012
-27 -3 7 -0.6772 -0.0252
-27 -3 8 -0.0477 -0.0516
-27 -3 9 -1.8172 -0.0337
-27 -3 10 -1.9561 0.0004
-27 -3 11 -0.4563 0.0030
-27 -3 12 -1.3430 0.0082
-27 -3 13 0.0286 -0.0187
-27 -3 14 0.9117 -0.0087
-27 -3 15 2.7342 0.0104
-27 -3 16 0.9942 0.0280
-27 -3 17 0.0197 0.0021
-27 -3 18 1.1133 0.0067
-27 -3 19 -1.3491 -0.0102
-27 -3 20 -0.2142 -0.0098
-27 -3 21 0.4578 -0.0001
-27 -3 22 3.5856 0.0114
-27 -3 23 2.7803 0.0056
-27 -2 1 -1.1854 -0.0665
-27 -2 2 0.3222 -0.0034
-27 -2 3 -0.1529 -0.0386
-27 -2 4 1.1616 0.0395
-27 -2 5 0.2115 0.0650
-27 -2 6 -0.0228 0.0178
-27 -2 7 1.1553 -0.0085
-27 -2 8 -0.3648 -0.0212
-27 -2 9 0.0551 -0.0039
-27 -2 10 -0.8910 0.0179
-27 -2 11 -1.3992 0.0267
-27 -2 12 -0.6362 -0.0123
-27 -2 13 0.2802 -0.0024
-27 -2 14 0.1509 -0.0043
-27 -2 15 0.7110 0.0135
-27 -2 16 -0.4342 0.0324
-27 -2 17 0.7727 0.0127
-27 -2 18 -0.2013 -0.0056
-27 -2 19 -0.2092 -0.0058
-27 -2 20 -0.1619 0.0041
-27 -1 1 0.4891 -0.0300
-27 -1 2 -0.0251 -0.0771
-27 -1 3 -0.1199 0.0151
-27 -1 4 -1.8958 -0.0082
-27 -1 5 -0.7543 -0.0001
-27 -1 6 -0.2534 -0.0279
-27 -1 7 -0.3846 -0.0556
-27 -1 8 0.9099 -0.0265
-27 -1 9 -0.4765 0.0107
-27 -1 10 -1.2506 0.0116
-27 -1 11 -0.7054 -0.0020
-27 -1 12 0.2015 -0.0140
-27 -1 13 1.5139 -0.0281
-27 -1 14 0.9297 0.0244
-27 -1 15 1.1353 0.0270
-27 -1 16 0.1951 0.0256
-27 -1 17 -1.9925 -0.0048
-27 -1 18 -1.2885 -0.0140
-27 -1 19 -1.6281 -0.0112
-27 -1 20 0.4066 0.0378
-27 -1 21 0.1337 0.0213
-27 -1 22 0.5182 -0.0111
-27 0 1 -1.5223 -0.0027
-27 0 2 -0.9609 0.0358
-27 0 3 -1.4531 0.0150
-27 0 4 1.0695 0.0636
-27 0 5 -0.4431 -0.0270
-27 0 6 -0.7121 -0.0277
-27 0 7 -0.7117 -0.0378
-27 0 8 -2.3373 0.0006
-27 0 9 -0.7296 0.0221
-27 0 10 -0.5340 0.0315
-27 0 11 1.4036 -0.0043
-27 0 12 2.3472 -0.0108
-27 0 13 1.1951 0.0115
-27 0 14 -0.4623 0.0230
-27 0 15 -1.4188 0.0204
-27 0 16 -0.6079 -0.0067
-27 0 17 0.6690 -0.0241
-27 0 18 0.0274 0.0011
-27 0 19 1.7663 0.0067
-27 0 20 -1.4504 -0.0007
-27 0 21 1.2812 0.0187
-27 0 22 1.4445 -0.0171
-27 1 1 1.3611 -0.1123
-27 1 2 0.9764 -0.0373
-27 1 3 0.3519 0.0022
-27 1 4 -2.5225 -0.0132
-27 1 5 -1.0259 0.0135
-27 1 6 -0.1934 -0.0201
-27 1 7 0.3759 0.0185
-27 1 8 1.0732 0.0465
-27 1 9 0.5147 0.0471
-27 1 10 2.0278 0.0126
-27 1 11 0.7838 0.0030
-27 1 12 -0.0815 -0.0092
-27 1 13 1.6359 0.0153
-27 1 14 1.7728 0.0055
-27 1 15 1.9172 0.0085
-27 1 16 0.2603 -0.0101
-27 1 17 -0.2646 -0.0159
-27 1 18 -3.8005 -0.0105
-27 1 19 -3.7165 -0.0066
-27 1 20 -1.1748 -0.0090
-27 1 21 0.1538 -0.0198
-27 1 22 0.7560 -0.0257
-27 2 1 -0.1492 0.0292
-27 2 2 -0.5139 0.0192
-27 2 3 0.5205 0.0799
-27 2 4 2.5184 0.0265
-27 2 5 0.0590 -0.0434
-27 2 6 0.8085 -0.0271
-27 2 7 -1.9935 -0.0198
-27 2 8 -1.5124 0.0218
-27 2 9 -1.2395 0.0106
-27 2 10 -2.5513 0.0028
-27 2 11 0.2280 -0.0293
-27 2 12 -1.5854 -0.0063
-27 2 13 -0.0358 -0.0081
-27 2 14 -1.2568 0.0134
-27 2 15 -0.1607 -0.0065
-27 2 16 -0.2684 -0.0096
-27 2 17 0.8286 -0.0277
-27 2 18 2.2338 -0.0215
-27 2 19 2.4230 0.0051
-27 2 20 2.0376 -0.0109
-27 2 21 0.9261 -0.0075
-27 2 22 -0.4222 -0.0218
-27 3 1 0.7580 0.0511
-27 3 2 -0.7757 0.1697
-27 3 3 -1.0416 0.0614
-27 3 4 -2.4239 0.0233
-27 3 5 -1.9741 -0.0220
-27 3 6 -2.6175 -0.0167
-27 3 7 -0.6810 0.0336
-27 3 8 -1.1289 0.0302
-27 3 9 -1.4230 0.0045
-27 3 10 -1.2718 -0.0330
-27 3 11 0.3107 -0.0211
-27 3 12 1.1030 -0.0193
-27 3 13 1.8686 0.0333
-27 3 14 2.3194 0.0124
-27 3 15 3.0311 0.0024
-27 3 16 0.5708 -0.0226
-27 3 17 0.1570 -0.0054
-27 3 18 -1.1104 0.0054
-27 3 19 -1.8923 0.0152
-27 3 21 -1.4178 -0.0083
-27 4 1 0.1531 0.1264
-27 4 2 0.7061 0.0082
-27 4 3 0.4562 -0.0242
-27 4 4 1.2947 -0.1373
-27 4 5 0.0393 -0.0650
-27 4 6 1.3884 -0.0168
-27 4 7 -1.2927 0.0287
-27 4 8 -0.7307 -0.0010
-27 4 9 0.5801 -0.0215
-27 4 10 0.4409 -0.0461
-27 4 11 1.3936 -0.0140
-27 4 12 -0.0817 0.0253
-27 4 13 0.4478 0.0034
-27 4 14 -3.1281 0.0103
-27 4 15 -0.3762 -0.0187
-27 4 16 -1.6372 -0.0062
-27 4 18 -0.5362 0.0271
-27 4 19 -2.4595 0.0144
-27 5 1 -0.6546 0.1000
-27 5 2 -0.6191 0.0125
-27 5 3 0.1422 -0.0838
-27 5 4 0.4368 -0.0147
-27 5 5 1.4994 -0.0171
-27 5 6 -1.4387 0.0492
-27 5 7 0.7106 0.0175
-27 5 8 -0.8917 -0.0176
-27 5 9 -0.3074 -0.0432
-27 5 10 0.1948 -0.0094
-27 5 11 -0.1445 0.0036
-27 5 12 0.0852 0.0108
-27 5 13 1.9722 0.0010
-27 5 14 1.3722 -0.0206
-27 5 15 0.8659 -0.0103
-27 5 16 0.7040 0.0086
-27 5 17 -2.5541 0.0096
-27 5 18 -3.1223 0.0194
-27 5 19 -1.3162 -0.0049
-27 6 1 0.2390 -0.0515
-27 6 2 1.8124 -0.0387
-27 6 3 0.6207 -0.0726
-27 6 4 -0.1989 -0.0272
-27 6 5 -1.3271 0.0579
-27 6 6 -0.2845 0.0342
-27 6 7 -1.5376 0.0154
-27 6 8 1.2328 -0.0081
-27 6 9 -0.0682 -0.0060
-27 6 10 0.4550 -0.0043
-27 6 11 0.7067 0.0166
-27 6 12 -1.2589 -0.0064
-27 6 13 -1.1720 -0.0073
-27 6 14 -0.0445 -0.0126
-27 6 15 0.4594 0.0039
-27 6 16 0.9949 0.0097
-27 6 17 5.6201 0.0131
-27 6 18 4.3811 -0.0063
-27 6 19 4.6429 0.0008
-27 7 1 -1.7795 0.0171
-27 7 2 -0.7477 -0.1427
-27 7 3 -1.8566 -0.0669
-27 7 4 -1.6180 -0.0507
-27 7 5 -1.5690 -0.0240
-27 7 6 -0.1535 0.0172
-27 7 7 0.1396 -0.0254
-27 7 8 -0.4563 -0.0254
-27 7 9 2.1443 -0.0111
-27 7 10 0.3212 0.0085
-27 7 11 0.2364 0.0003
-27 7 12 1.3517 0.0102
-27 7 13 -0.9798 -0.0099
-27 7 14 -0.2569 0.0165
-27 7 15 -0.8187 -0.0094
-27 7 16 -1.5072 0.0101
-27 7 17 -4.1358 -0.0033
-27 7 18 -2.7342 0.0127
-27 7 19 -2.6968 0.0126
-27 8 1 0.7990 -0.1494
-27 8 2 0.2259 -0.0875
-27 8 3 -0.1986 -0.0835
-27 8 4 0.8006 0.0760
-27 8 5 -1.8811 0.0764
-27 8 6 -0.7150 0.0493
-27 8 7 -0.7296 0.0171
-27 8 8 -0.3876 0.0002
-27 8 9 -2.3289 0.0161
-27 8 10 1.3118 0.0477
-27 8 11 -1.8173 0.0365
-27 8 12 0.5044 0.0100
-27 8 13 -0.0638 0.0127
-27 8 14 1.6112 -0.0047
-27 8 15 0.3226 0.0080
-27 8 16 1.5917 -0.0114
-27 8 17 0.6861 0.0140
-27 8 18 1.5035 -0.0013
-27 8 19 0.6255 -0.0146
-27 9 1 -0.4575 -0.1843
-27 9 2 1.7150 -0.0926
-27 9 3 -0.2812 0.0695
-27 9 4 1.8596 0.0604
-27 9 5 0.4154 0.0744
-27 9 6 0.8031 -0.0235
-27 9 7 0.5253 -0.0360
-27 9 8 2.2156 -0.0066
-27 9 9 1.4909 0.0246
-27 9 10 1.7327 0.0167
-27 9 11 2.7191 0.0167
-27 9 12 1.4921 0.0052
-27 9 13 0.5988 -0.0299
-27 9 14 1.7514 0.0022
-27 9 15 -0.3577 -0.0031
-27 9 16 1.5683 0.0162
-27 9 17 -0.5080 -0.0241
-27 10 1 0.9369 0.0261
-27 10 2 -0.0522 0.1031
-27 10 3 -1.2839 0.1528
-27 10 4 -2.3129 0.1132
-27 10 5 -0.8180 -0.0196
-27 10 6 -1.3348 -0.0400
-27 10 7 -2.2820 -0.0498
-27 10 8 -0.6584 -0.0130
-27 10 9 -0.1400 -0.0026
-27 10 10 -0.0764 0.0015
-27 10 11 -1.1785 -0.0472
-27 10 12 0.2666 -0.0222
-27 10 13 -1.9986 -0.0073
-27 10 14 -0.3928 0.0200
-27 10 15 -0.3642 0.0247
-27 10 16 0.6833 0.0095
-27 10 17 -1.2141 -0.0218
-27 10 18 0.0027 -0.0156
-27 10 19 0.2629 -0.0046
-27 11 1 -1.2891 0.0268
-27 11 2 -0.5463 0.1412
-27 11 3 -0.0238 0.0746
-27 11 4 -0.9579 0.0118
-27 11 5 -2.2176 0.0070
-27 11 6 -0.3481 -0.0364
-27 11 7 0.8688 0.0212
-27 11 8 0.7970 0.0120
-27 11 9 1.0164 0.0190
-27 11 10 0.0729 -0.0232
-27 11 11 -0.7337 -0.0196
-27 11 12 -0.9744 -0.0085
-27 11 13 2.4465 0.0265
-27 11 14 1.4014 0.0177
-27 11 15 2.7293 -0.0141
-27 11 16 0.8041 -0.0050
-27 11 17 3.5020 0.0227
-27 11 18 1.9311 -0.0011
-27 11 19 3.0982 0.0406
-27 12 1 1.6554 0.1101
-27 12 2 1.1944 0.0250
-27 12 3 -0.1286 0.0428
-27 12 4 -0.5527 -0.0526
-27 12 5 0.7944 -0.0442
-27 12 6 0.6184 -0.0236
-27 12 7 -0.1771 -0.0103
-27 12 8 -0.8921 -0.0034
-27 12 9 -0.9689 -0.0164
-27 12 10 -0.3030 -0.0164
-27 12 11 1.2262 -0.0188
-27 12 12 -0.9893 -0.0033
-27 12 13 -0.3858 -0.0170
-27 12 14 -2.1899 0.0090
-27 12 15 -0.4881 -0.0050
-27 12 16 -0.9887 0.0056
-27 12 17 1.4718 0.0214
-27 12 18 -0.7213 0.0185
-27 13 1 -1.8973 0.0872
-27 13 2 -1.6955 0.1223
-27 13 3 -3.1129 0.0039
-27 13 4 -1.8667 0.0176
-27 13 5 -2.2467 -0.0367
-27 13 6 -1.4451 -0.0181
-27 13 7 -0.1136 0.0171
-27 13 8 -0.3426 -0.0006
-27 13 9 1.2843 0.0076
-27 13 10 -0.7416 -0.0060
-27 13 11 -0.3579 -0.0031
-27 13 12 -0.6479 -0.0167
-27 13 13 -0.3265 -0.0131
-27 13 14 0.2371 0.0141
-27 14 1 0.3111 0.0589
-27 14 2 0.5194 -0.0086
-27 14 3 1.3723 -0.0714
-27 14 4 1.2037 -0.1209
-27 14 5 1.9745 -0.0354
-27 14 6 0.8401 -0.0135
-27 14 7 1.7144 0.0225
-27 14 8 0.7353 0.0148
-27 14 9 -0.0099 0.0077
-27 14 10 1.1074 -0.0236
-27 14 11 -1.2454 -0.0154
-27 14 12 -0.7576 0.0152
-27 14 13 -0.9129 0.0052
-27 14 14 -1.7214 0.0036
-27 14 15 -2.5575 -0.0323
-27 14 16 -0.4694 -0.0172
-27 14 17 0.0094 -0.0658
-27 14 18 0.5485 -0.0234
-27 15 1 1.9863 0.0139
-27 15 2 0.1366 -0.1082
-27 15 3 -1.1536 -0.1124
-27 15 4 0.3822 -0.0401
-27 15 5 1.4585 -0.0364
-27 15 6 0.4719 0.0026
-27 15 7 0.2623 0.0060
-27 15 8 -0.5072 0.0049
-27 15 9 -0.9919 0.0118
-27 15 10 -1.5994 0.0213
-27 15 11 -0.0810 0.0145
-27 15 12 -0.6914 0.0395
-27 15 13 -0.9719 0.0183
-27 15 14 0.8729 -0.0014
-27 15 15 0.2538 -0.0320
-27 15 16 1.8783 0.0078
-27 15 17 1.4709 0.0234
-27 16 1 -1.9178 -0.1313
-27 16 2 0.4107 -0.0373
-27 16 3 0.0350 -0.0495
-27 16 4 -1.0820 0.0572
-27 16 5 0.8121 0.0616
-27 16 6 -1.3299 0.0461
-27 16 7 -1.3975 0.0228
-27 16 8 -0.1915 0.0168
-27 16 9 0.6230 0.0127
-27 16 10 1.1644 0.0250
-27 16 11 -0.3339 0.0421
-27 16 12 0.8646 0.0203
-27 16 13 -1.4879 0.0225
-27 16 14 -1.0560 0.0380
-27 16 15 -1.0526 0.0256
-27 16 16 -3.0805 0.0422
-27 16 17 -2.2107 0.0174
-27 17 1 -1.9120 -0.0361
-27 17 2 -3.5969 -0.0087
-27 17 3 0.2136 0.0477
-27 17 4 -0.1737 0.0097
-27 17 5 0.7597 0.0092
-27 17 6 1.9597 -0.0025
-27 17 7 -0.4043 -0.0184
-27 17 8 -0.3264 -0.0189
-27 17 9 0.6364 -0.0047
-27 17 10 1.4261 -0.0295
-27 17 11 -0.4631 -0.0448
-27 18 1 -0.5077 0.0128
-27 18 2 -0.3302 0.0490
-27 18 3 -0.4045 0.0464
-27 18 4 2.4746 0.0881
-27 18 5 -3.6373 0.0184
-27 18 6 -2.2074 0.0443
-27 18 8 1.7361 0.0113
-27 18 9 0.0790 -0.0375
-27 18 10 1.4478 -0.0364
-27 18 11 -1.2285 -0.0272
-27 19 1 0.1952 -0.0803
-27 19 2 2.3224 -0.0038
-27 19 3 -0.7009 0.0060
-27 19 4 -0.0356 0.0148
-27 19 5 1.1125 0.0464
-27 19 6 0.3686 0.0243
-27 19 8 -0.4531 0.0010
-27 19 9 -2.3115 -0.0071
-27 19 10 -1.7771 -0.0071
-27 19 11 -0.3143 0.0269
-27 20 1 -0.4043 0.0593
-26 -18 1 -1.8360 0.0199
-26 -18 2 -1.4768 -0.0314
-26 -18 3 -0.2368 -0.0298
-26 -18 4 -1.1565 -0.0198
-26 -18 5 1.5835 -0.0086
-26 -18 6 1.2829 0.0016
-26 -18 7 1.0119 0.0002
-26 -18 8 0.8736 0.0008
-26 -18 9 0.7607 -0.0136
-26 -18 10 0.7774 -0.0089
-26 -18 11 2.0099 -0.0012
-26 -17 1 1.3299 -0.0511
-26 -17 2 -0.3404 -0.0090
-26 -17 3 2.2326 0.0007
-26 -17 4 1.5946 0.0225
-26 -17 5 1.5339 0.0283
-26 -17 6 1.0341 0.0171
-26 -17 7 1.1483 0.0050
-26 -17 8 -2.1423 -0.0004
-26 -17 9 -1.4848 0.0075
-26 -17 10 -1.7797 0.0008
-26 -17 11 -1.5699 0.0084
-26 -16 1 1.4308 -0.0276
-26 -16 2 0.7136 -0.0479
-26 -16 3 0.5347 -0.0056
-26 -16 4 -0.4640 -0.0029
-26 -16 5 -1.0046 0.0046
-26 -16 6 -5.7263 0.0106
-26 -16 7 -4.2170 0.0119
-26 -16 8 -2.5051 -0.0011
-26 -16 9 -0.8140 -0.0049
-26 -16 10 -1.1504 -0.0069
-26 -15 1 -1.6832 -0.0164
-26 -15 2 -0.1652 0.0250
-26 -15 3 -0.3065 0.0189
-26 -15 4 -2.1774 0.0561
-26 -15 5 0.0110 0.0171
-26 -15 6 1.6121 0.0024
-26 -15 7 3.3577 -0.0131
-26 -15 8 2.2785 -0.0154
-26 -15 9 1.9890 -0.0131
-26 -15 10 0.3397 -0.0008
-26 -15 11 -0.0030 0.0126
-26 -15 12 1.7458 0.0042
-26 -14 1 0.3284 -0.0463
-26 -14 2 -0.3385 0.0194
-26 -14 3 -0.1737 0.0421
-26 -14 4 0.3004 0.0110
-26 -14 5 -0.8534 0.0266
-26 -14 6 0.0396 -0.0021
-26 -14 7 -0.0777 -0.0049
-26 -14 8 -1.5806 -0.0065
-26 -14 9 -1.0306 0.0047
-26 -14 10 0.4120 -0.0005
-26 -14 11 -0.1820 0.0005
-26 -14 12 -1.7974 -0.0158
-26 -14 13 1.3728 -0.0123
-26 -13 1 -0.2836 0.0797
-26 -13 2 0.1958 0.0215
-26 -13 3 0.0188 0.0362
-26 -13 4 2.2225 -0.0084
-26 -13 5 1.5699 -0.0342
-26 -13 6 0.4225 -0.0284
-26 -13 7 -0.7883 -0.0266
-26 -13 8 1.0923 -0.0150
-26 -13 9 -0.9124 -0.0055
-26 -13 10 0.1918 0.0055
-26 -13 11 1.5607 -0.0067
-26 -13 12 1.2294 -0.0006
-26 -12 1 -0.4190 0.0235
-26 -12 2 1.7980 0.0643
-26 -12 3 0.2374 -0.0033
-26 -12 4 -1.5930 0.0141
-26 -12 5 -3.4273 -0.0112
-26 -12 6 -3.6467 -0.0170
-26 -12 7 -2.5157 -0.0070
-26 -12 8 -1.3037 0.0036
-26 -12 9 2.3651 0.0105
-26 -12 10 1.3397 0.0181
-26 -12 11 2.4647 0.0068
-26 -12 12 3.2020 0.0000
-26 -12 13 -1.2117 0.0058
-26 -12 14 -2.3791 0.0101
-26 -12 15 -2.8245 0.0271
-26 -12 16 -2.6921 -0.0113
-26 -11 1 0.8731 -0.0072
-26 -11 2 -0.2621 -0.0430
-26 -11 3 0.0055 -0.0278
-26 -11 4 -2.9714 -0.0531
-26 -11 5 -1.5709 -0.0170
-26 -11 6 0.1529 -0.0107
-26 -11 7 1.4131 -0.0022
-26 -11 8 1.7222 0.0215
-26 -11 9 0.9092 0.0213
-26 -11 10 2.2117 0.0048
-26 -11 11 -2.0375 -0.0095
-26 -11 12 -3.1161 -0.0021
-26 -11 13 -2.5679 0.0087
-26 -11 14 -3.0824 0.0141
-26 -11 15 1.3964 -0.0017
-26 -11 16 3.8684 0.0129
-26 -11 17 6.2304 -0.0193
-26 -10 1 0.8301 0.0411
-26 -10 2 -0.3346 0.0181
-26 -10 3 -1.4163 -0.0053
-26 -10 4 -0.6028 0.0101
-26 -10 5 -1.1651 -0.0416
-26 -10 6 -1.1097 -0.0085
-26 -10 7 0.0589 -0.0048
-26 -10 8 -1.2234 0.0118
-26 -10 9 -0.5848 0.0052
-26 -10 10 -1.3832 0.0044
-26 -10 11 -0.0709 -0.0108
-26 -10 12 -0.6879 -0.0009
-26 -10 13 1.1892 0.0047
-26 -10 14 2.0499 0.0195
-26 -10 15 2.5904 -0.0061
-26 -10 16 0.8353 -0.0177
-26 -10 17 -0.3766 -0.0014
-26 -9 1 -0.4385 -0.0595
-26 -9 2 -0.4236 -0.0172
-26 -9 3 -1.5528 -0.0275
-26 -9 4 -0.9447 -0.0171
-26 -9 5 0.7192 0.0188
-26 -9 6 0.8750 0.0141
-26 -9 7 2.4377 0.0439
-26 -9 8 3.6689 0.0362
-26 -9 9 0.9427 0.0182
-26 -9 10 0.8973 -0.0092
-26 -9 11 0.4026 0.0004
-26 -9 12 0.2478 0.0057
-26 -9 13 0.1350 0.0266
-26 -9 14 -0.2485 0.0038
-26 -9 15 -0.9459 -0.0014
-26 -9 16 -0.6725 -0.0203
-26 -9 17 -0.2606 0.0019
-26 -9 18 1.1819 0.0298
-26 -8 1 0.0707 0.0092
-26 -8 2 1.3350 -0.0630
-26 -8 3 1.8070 -0.0041
-26 -8 4 0.4092 -0.0340
-26 -8 5 1.1426 -0.0107
-26 -8 6 1.4109 0.0177
-26 -8 7 -0.3739 0.0248
-26 -8 8 0.6301 0.0198
-26 -8 9 1.9613 -0.0017
-26 -8 10 2.4261 -0.0172
-26 -8 11 1.9588 -0.0061
-26 -8 12 1.0736 0.0114
-26 -8 13 -1.6933 -0.0006
-26 -8 14 -0.7188 -0.0161
-26 -8 15 -0.7779 -0.0247
-26 -8 16 0.1154 0.0002
-26 -8 17 1.0243 -0.0040
-26 -8 18 -0.7741 0.0141
-26 -8 19 -0.0668 0.0142
-26 -7 1 1.1395 -0.0140
-26 -7 2 0.4188 0.0689
-26 -7 3 -2.0592 0.0203
-26 -7 4 -0.8933 0.0607
-26 -7 5 -2.7766 0.0354
-26 -7 6 0.5953 0.0388
-26 -7 7 1.5687 0.0291
-26 -7 8 0.4718 -0.0019
-26 -7 9 1.1397 -0.0229
-26 -7 10 -2.0367 -0.0154
-26 -7 11 -2.0609 -0.0041
-26 -7 12 -2.4251 -0.0018
-26 -7 13 0.8360 0.0009
-26 -7 14 0.0242 -0.0251
-26 -7 15 2.0234 -0.0241
-26 -7 16 0.6457 -0.0229
-26 -7 17 1.0588 0.0139
-26 -7 18 1.2469 -0.0058
-26 -7 19 -0.1758 -0.0143
-26 -7 20 -0.4648 -0.0189
-26 -7 21 -0.3942 -0.0188
-26 -7 22 -0.9386 0.0156
-26 -7 23 2.0453 0.0393
-26 -7 24 1.4614 0.0465
-26 -6 1 -0.9278 0.0080
-26 -6 2 1.3765 -0.0109
-26 -6 3 -0.3936 0.0092
-26 -6 4 0.6631 -0.0522
-26 -6 5 0.4709 0.0184
-26 -6 6 -1.3655 0.0096
-26 -6 7 -0.1681 0.0164
-26 -6 8 0.2715 -0.0207
-26 -6 9 -0.4247 -0.0192
-26 -6 10 2.3095 -0.0290
-26 -6 11 2.0469 0.0121
-26 -6 12 1.7719 -0.0016
-26 -6 13 1.3755 -0.0076
-26 -6 14 1.3294 -0.0170
-26 -6 15 3.0389 -0.0094
-26 -6 16 0.2261 0.0129
-26 -6 17 1.3563 0.0042
-26 -6 18 -0.8066 0.0169
-26 -6 19 2.0140 -0.0150
-26 -6 20 0.6670 0.0115
-26 -6 22 2.9497 0.0120
-26 -6 23 0.0349 -0.0297
-26 -6 24 -0.4977 -0.0320
-26 -5 1 0.3450 0.0984
-26 -5 2 0.8102 -0.0093
-26 -5 3 -1.7420 -0.0324
-26 -5 4 0.1266 -0.0026
-26 -5 5 -1.8402 -0.0226
-26 -5 6 2.8432 0.0080
-26 -5 7 -0.0830 -0.0310
-26 -5 8 1.7103 -0.0438
-26 -5 9 -0.2307 -0.0406
-26 -5 10 -2.3070 0.0034
-26 -5 11 -0.9975 0.0027
-26 -5 12 -0.8123 0.0127
-26 -5 13 2.3049 -0.0203
-26 -5 14 -0.3034 -0.0189
-26 -5 15 -0.0975 -0.0049
-26 -5 16 -3.0014 0.0100
-26 -5 17 -2.1626 0.0085
-26 -5 18 -2.2055 0.0015
-26 -5 19 0.0727 0.0048
-26 -5 20 -0.9316 -0.0112
-26 -5 21 -0.8227 0.0012
-26 -5 22 -0.0463 0.0052
-26 -5 23 0.4471 0.0325
-26 -5 24 0.5046 0.0079
-26 -4 1 -2.9839 -0.0922
-26 -4 2 -0.3393 -0.0142
-26 -4 3 -2.9281 -0.0384
-26 -4 4 -0.5653 0.0421
-26 -4 5 -0.3469 0.0729
-26 -4 6 0.6773 0.0249
-26 -4 7 2.3809 -0.0100
-26 -4 8 1.7485 -0.0246
-26 -4 9 2.1572 -0.0081
-26 -4 10 2.7632 0.0139
-26 -4 11 1.8364 0.0264
-26 -4 12 2.7452 -0.0143
-26 -4 13 0.2856 -0.0072
-26 -4 14 -0.4986 -0.0081
-26 -4 15 -1.8440 0.0128
-26 -4 16 0.6999 0.0188
-26 -4 17 0.8023 0.0176
-26 -4 18 -0.1973 -0.0076
-26 -4 19 0.9868 -0.0069
-26 -4 20 0.7002 0.0046
-26 -4 21 1.2967 0.0232
-26 -4 22 0.2976 0.0067
-26 -4 23 1.8105 -0.0011
-26 -4 24 0.2019 -0.0115
-26 -3 1 1.3124 -0.0190
-26 -3 2 1.5206 -0.0853
-26 -3 3 2.0797 0.0178
-26 -3 4 2.0032 -0.0183
-26 -3 5 2.0107 -0.0133
-26 -3 6 1.2625 -0.0312
-26 -3 7 -1.0698 -0.0616
-26 -3 8 -1.5473 -0.0228
-26 -3 9 -2.5519 0.0123
-26 -3 10 -1.4125 0.0257
-26 -3 11 -0.2016 -0.0012
-26 -3 12 -0.2135 -0.0045
-26 -3 13 0.7740 -0.0207
-26 -3 14 1.9004 0.0199
-26 -3 15 0.4586 0.0260
-26 -3 16 -1.3464 0.0218
-26 -3 17 -1.2172 -0.0048
-26 -3 18 -1.9817 -0.0010
-26 -3 19 -0.7520 -0.0037
-26 -3 20 -1.3533 0.0059
-26 -3 21 1.4184 0.0088
-26 -2 1 1.2327 -0.0244
-26 -2 2 1.4887 0.0199
-26 -2 3 0.4899 0.0021
-26 -2 4 -0.7168 0.0765
-26 -2 5 -1.1092 -0.0077
-26 -2 6 -1.0085 -0.0247
-26 -2 7 0.5937 -0.0247
-26 -2 8 -0.6057 0.0049
-26 -2 9 0.8228 0.0237
-26 -2 10 0.1130 0.0349
-26 -2 11 1.2553 -0.0019
-26 -2 12 2.1810 0.0007
-26 -2 13 0.5764 0.0170
-26 -2 14 0.5554 0.0152
-26 -2 15 -1.4601 0.0252
-26 -2 16 -0.0048 -0.0056
-26 -2 17 0.7103 -0.0009
-26 -2 18 0.7589 -0.0143
-26 -2 19 0.8449 0.0228
-26 -2 20 0.0670 -0.0033
-26 -2 21 1.5776 0.0063
-26 -2 22 -0.2429 0.0039
-26 -2 23 0.7709 -0.0230
-26 -2 24 0.2336 -0.0294
-26 -1 1 0.3112 -0.1450
-26 -1 2 -0.6678 -0.0414
-26 -1 3 -0.0572 0.0349
-26 -1 4 -0.7886 0.0062
-26 -1 5 0.9807 0.0400
-26 -1 6 0.4101 -0.0178
-26 -1 7 -0.9187 0.0193
-26 -1 8 -1.2791 0.0442
-26 -1 9 -2.5630 0.0453
-26 -1 10 -1.2023 0.0121
-26 -1 11 -1.0405 0.0075
-26 -1 12 -1.0356 -0.0153
-26 -1 13 -1.2171 0.0091
-26 -1 14 -1.7111 0.0133
-26 -1 15 0.8207 0.0036
-26 -1 16 -1.3719 -0.0058
-26 -1 17 -0.6196 -0.0114
-26 -1 18 -0.1055 -0.0089
-26 -1 19 0.9737 -0.0000
-26 -1 20 1.8871 0.0226
-26 -1 21 0.6178 -0.0137
-26 -1 22 -0.2617 -0.0058
-26 -1 23 -1.9282 -0.0138
-26 -1 24 -3.1348 0.0071
-26 0 1 1.2109 0.0625
-26 0 2 -0.1656 0.0717
-26 0 3 0.2378 0.1196
-26 0 4 1.5223 0.0446
-26 0 5 0.3888 -0.0512
-26 0 6 0.0282 -0.0315
-26 0 7 0.5966 -0.0192
-26 0 8 0.2166 0.0198
-26 0 9 2.1887 0.0188
-26 0 10 1.6721 -0.0036
-26 0 11 2.9043 -0.0422
-26 0 12 2.1681 -0.0086
-26 0 13 0.9171 -0.0103
-26 0 14 -0.6060 0.0063
-26 0 15 -1.5922 -0.0154
-26 0 16 1.2467 -0.0404
-26 0 17 -0.2933 -0.0212
-26 0 18 2.5533 -0.0136
-26 0 19 0.5649 0.0010
-26 0 20 0.4455 0.0024
-26 0 21 -0.1990 -0.0077
-26 0 22 -0.5126 -0.0093
-26 0 23 -1.4243 -0.0064
-26 1 1 -0.7498 0.0726
-26 1 2 1.2798 0.1831
-26 1 3 -0.3625 0.0511
-26 1 4 -1.0525 0.0075
-26 1 5 1.0586 -0.0316
-26 1 6 0.0133 -0.0222
-26 1 7 0.4401 0.0486
-26 1 8 0.2607 0.0363
-26 1 9 -0.3092 0.0062
-26 1 10 1.4822 -0.0330
-26 1 11 -1.3787 -0.0207
-26 1 12 -0.6703 -0.0060
-26 1 13 -1.5064 0.0153
-26 1 14 -0.3353 -0.0072
-26 1 15 -0.7297 -0.0224
-26 1 16 -1.1838 -0.0267
-26 1 17 -1.9992 -0.0121
-26 1 18 -3.9470 0.0084
-26 1 19 -1.4207 0.0086
-26 1 20 0.0505 -0.0007
-26 1 21 -0.5660 0.0012
-26 1 22 -1.4645 -0.0016
-26 1 23 -1.7683 -0.0053
-26 2 1 0.6281 0.1371
-26 2 2 0.7636 -0.0002
-26 2 3 1.5232 -0.0316
-26 2 4 0.5403 -0.1494
-26 2 5 0.6771 -0.0649
-26 2 6 -0.7105 -0.0053
-26 2 7 -0.6829 0.0371
-26 2 8 -0.4887 0.0159
-26 2 9 0.6133 -0.0137
-26 2 10 0.3672 -0.0269
-26 2 11 0.5853 -0.0009
-26 2 12 0.3338 0.0204
-26 2 13 0.0317 0.0087
-26 2 14 0.6806 -0.0050
-26 2 15 -1.1795 -0.0219
-26 2 16 0.6195 -0.0119
-26 2 17 0.8207 -0.0074
-26 2 18 4.1264 0.0216
-26 2 19 3.0006 0.0024
-26 2 20 2.0028 0.0034
-26 2 21 0.5735 -0.0211
-26 2 22 0.2365 0.0081
-26 2 23 1.2384 0.0113
-26 3 1 -0.9384 0.1070
-26 3 2 -1.6558 0.0244
-26 3 3 -1.1201 -0.0718
-26 3 4 -1.0665 -0.0034
-26 3 5 -0.3996 -0.0137
-26 3 6 0.4773 0.0488
-26 3 7 1.6709 0.0143
-26 3 8 1.4530 -0.0121
-26 3 9 0.3647 -0.0338
-26 3 10 1.3318 -0.0025
-26 3 11 0.1570 0.0042
-26 3 12 1.3372 0.0218
-26 3 13 -1.3451 0.0077
-26 3 14 1.6168 -0.0074
-26 3 15 -0.6240 -0.0144
-26 3 16 0.4982 0.0035
-26 3 17 1.0182 0.0199
-26 3 18 -0.8029 0.0075
-26 3 19 1.6868 0.0167
-26 3 20 -0.1800 -0.0174
-26 3 21 2.5866 0.0078
-26 3 23 2.2440 0.0173
-26 4 1 0.6280 -0.0325
-26 4 2 0.2276 -0.0445
-26 4 3 0.6049 -0.0787
-26 4 4 0.7865 -0.0605
-26 4 5 0.8449 0.0414
-26 4 6 0.7260 0.0256
-26 4 7 0.0852 0.0258
-26 4 8 0.5320 -0.0076
-26 4 9 2.0362 -0.0120
-26 4 10 1.0614 -0.0165
-26 4 11 0.2916 0.0209
-26 4 12 -0.1607 -0.0002
-26 4 13 -2.6714 0.0086
-26 4 14 -2.4299 -0.0002
-26 4 15 -1.9680 0.0118
-26 4 16 -3.0219 0.0213
-26 4 18 -0.2462 0.0201
-26 4 19 -0.3032 0.0016
-26 4 20 -0.6228 0.0164
-26 4 21 -0.8747 -0.0023
-26 4 22 -2.5594 -0.0050
-26 5 1 0.6509 0.0185
-26 5 2 0.9683 -0.1716
-26 5 3 1.1607 -0.0979
-26 5 4 1.8088 -0.0629
-26 5 5 -0.0018 -0.0140
-26 5 6 -0.5142 0.0241
-26 5 7 0.3417 -0.0183
-26 5 8 0.1531 -0.0284
-26 5 9 -0.7365 -0.0212
-26 5 10 0.3637 0.0143
-26 5 11 -2.3206 0.0026
-26 5 12 0.2118 0.0319
-26 5 13 0.5867 0.0011
-26 5 14 0.7562 0.0101
-26 5 15 0.3691 0.0080
-26 5 16 1.2239 0.0005
-26 5 17 -1.2590 0.0220
-26 5 18 -0.6019 0.0163
-26 5 19 -0.5085 0.0134
-26 5 20 -3.1131 -0.0026
-26 5 21 -1.1339 -0.0067
-26 6 1 1.6975 -0.2108
-26 6 2 -0.0870 -0.0985
-26 6 3 -0.8174 -0.0616
-26 6 4 -2.1426 0.1176
-26 6 5 -0.2260 0.1207
-26 6 6 0.4974 0.0603
-26 6 7 0.2089 0.0203
-26 6 8 1.8019 -0.0050
-26 6 9 -0.7172 0.0023
-26 6 10 -0.8881 0.0220
-26 6 11 -0.1235 0.0328
-26 6 12 -2.0816 0.0002
-26 6 13 0.4423 0.0080
-26 6 14 0.9928 -0.0265
-26 6 15 0.3382 0.0024
-26 6 16 2.1872 0.0132
-26 6 17 3.0322 0.0154
-26 6 18 1.9622 0.0015
-26 6 19 1.5622 -0.0162
-26 6 20 2.4611 -0.0168
-26 6 21 1.9790 0.0018
-26 7 1 -1.5119 -0.1850
-26 7 2 -1.0678 -0.0752
-26 7 3 -0.6776 0.1119
-26 7 4 -0.9016 0.0675
-26 7 5 0.1351 0.0813
-26 7 6 -0.1254 -0.0120
-26 7 7 -0.5134 -0.0299
-26 7 8 -0.5630 -0.0073
-26 7 9 1.1331 0.0250
-26 7 10 -0.7015 0.0109
-26 7 11 0.3646 0.0001
-26 7 12 0.8278 -0.0238
-26 7 13 -0.8817 -0.0291
-26 7 14 -1.0298 -0.0163
-26 7 15 -0.7443 -0.0079
-26 7 16 -2.7141 -0.0023
-26 7 17 -1.8296 -0.0144
-26 7 18 -0.7157 -0.0202
-26 7 19 -0.3777 -0.0372
-26 7 20 -0.1421 0.0156
-26 7 21 -0.3933 0.0137
-26 8 1 2.1068 0.0572
-26 8 2 -1.1505 0.1144
-26 8 3 2.0272 0.1290
-26 8 4 -1.5457 0.1008
-26 8 5 0.1524 -0.0440
-26 8 6 0.0520 -0.0345
-26 8 7 1.3601 -0.0393
-26 8 8 -0.6957 -0.0020
-26 8 9 0.0755 0.0081
-26 8 10 -0.4197 0.0009
-26 8 11 -0.9264 -0.0363
-26 8 12 -1.5754 -0.0180
-26 8 13 1.5560 -0.0099
-26 8 14 -0.4307 0.0054
-26 8 15 1.1099 -0.0116
-26 8 16 -0.3884 -0.0147
-26 8 17 0.5552 -0.0172
-26 8 18 -1.8904 -0.0146
-26 8 19 -1.2289 0.0039
-26 8 20 -3.7367 -0.0223
-26 8 21 -0.4349 0.0186
-26 9 1 0.6597 -0.0106
-26 9 2 0.0079 0.1171
-26 9 3 0.9036 0.0453
-26 9 4 2.3392 0.0030
-26 9 5 2.0563 -0.0035
-26 9 6 1.3886 -0.0352
-26 9 7 2.1553 0.0232
-26 9 8 0.8420 0.0144
-26 9 9 -0.0463 0.0000
-26 9 10 -0.8154 -0.0120
-26 9 11 0.1381 0.0253
-26 9 12 -1.2807 0.0047
-26 9 13 0.1610 0.0252
-26 9 14 -1.2120 -0.0095
-26 9 15 0.0372 0.0073
-26 9 16 -1.9855 -0.0064
-26 9 17 0.5130 0.0044
-26 9 18 -1.5096 0.0037
-26 9 19 0.2367 -0.0132
-26 9 20 -0.1391 0.0177
-26 10 1 -0.5814 0.1294
-26 10 2 -1.0819 0.0554
-26 10 3 -1.1747 0.0762
-26 10 4 0.2544 -0.0376
-26 10 5 1.9244 -0.0645
-26 10 6 -0.3939 -0.0372
-26 10 7 0.1585 -0.0419
-26 10 8 -0.7867 -0.0186
-26 10 9 -0.1213 -0.0085
-26 10 10 -2.1464 -0.0052
-26 10 11 -0.3375 0.0009
-26 10 12 -0.8887 0.0096
-26 10 13 -0.4688 -0.0175
-26 10 14 -0.4096 0.0111
-26 10 15 0.4082 0.0084
-26 10 16 -0.6931 0.0152
-26 10 17 -1.1499 -0.0138
-26 10 18 -0.9082 0.0045
-26 10 19 -0.0168 0.0020
-26 10 20 -1.9441 0.0025
-26 10 21 0.8838 0.0026
-26 11 1 0.2285 0.1377
-26 11 2 1.7758 0.1580
-26 11 3 2.4750 -0.0057
-26 11 4 0.4788 0.0162
-26 11 5 0.3752 -0.0511
-26 11 6 0.6165 -0.0150
-26 11 7 0.8704 -0.0087
-26 11 8 0.6791 0.0069
-26 11 9 -0.0486 -0.0122
-26 11 10 -0.4767 -0.0161
-26 11 11 -2.0452 -0.0265
-26 11 12 0.2355 -0.0147
-26 11 13 0.0473 0.0217
-26 11 14 0.3855 -0.0094
-26 11 15 -1.4480 0.0251
-26 11 16 0.7074 0.0232
-26 11 17 0.0206 0.0065
-26 11 18 0.6374 0.0034
-26 11 19 -0.2787 0.0137
-26 11 20 1.2204 0.0244
-26 12 1 1.0556 0.0612
-26 12 2 -1.1317 -0.0505
-26 12 3 -1.7365 -0.1011
-26 12 4 -1.1216 -0.1547
-26 12 5 0.0518 -0.0464
-26 12 6 -0.1237 -0.0123
-26 12 7 -0.6268 0.0226
-26 12 8 -0.6535 0.0084
-26 12 9 -0.3093 -0.0052
-26 12 10 0.4434 -0.0263
-26 12 11 1.0703 0.0002
-26 12 12 0.4516 -0.0055
-26 12 13 0.3043 0.0139
-26 12 14 1.4783 0.0082
-26 12 15 0.2976 -0.0299
-26 12 16 2.4661 -0.0172
-26 12 17 -0.3851 -0.0003
-26 12 18 0.5560 -0.0095
-26 12 19 -2.0032 0.0055
-26 12 20 1.3698 0.0539
-26 13 1 -2.9491 0.0002
-26 13 2 -3.1435 -0.1369
-26 13 3 -0.6830 -0.1017
-26 13 4 -0.6948 -0.0188
-26 13 5 -0.4209 -0.0145
-26 13 6 1.0678 0.0608
-26 13 7 0.7511 0.0023
-26 13 8 1.9145 0.0131
-26 13 9 1.0659 -0.0087
-26 13 10 -0.0531 0.0410
-26 13 11 -0.0136 0.0211
-26 13 12 1.4522 0.0140
-26 13 13 0.5082 -0.0077
-26 13 14 2.1003 -0.0118
-26 13 15 -0.5392 0.0023
-26 13 16 -2.0196 -0.0330
-26 13 17 -2.6122 0.0072
-26 13 18 0.2907 0.0376
-26 13 19 -0.6954 -0.0043
-26 13 20 -0.3798 0.0136
-26 14 1 0.7965 -0.1585
-26 14 2 0.8663 -0.0392
-26 14 3 2.0708 -0.0403
-26 14 4 1.9134 0.0411
-26 14 5 -0.0263 0.0602
-26 14 6 -0.1534 0.0284
-26 14 7 -0.4502 0.0300
-26 14 8 -2.0830 0.0257
-26 14 9 -0.9372 0.0291
-26 14 10 -0.2944 0.0073
-26 14 11 -0.0509 0.0180
-26 14 12 0.5567 -0.0113
-26 14 13 1.4916 0.0058
-26 14 14 -1.7472 -0.0144
-26 14 15 0.2954 0.0102
-26 14 16 1.0902 -0.0163
-26 14 17 1.3969 -0.0196
-26 14 18 0.6551 -0.0043
-26 14 19 -0.9524 0.0244
-26 15 1 1.1371 -0.0138
-26 15 2 -0.9913 -0.0766
-26 15 3 -0.8483 0.0380
-26 15 4 0.6759 -0.0381
-26 15 5 -0.7888 -0.0282
-26 15 6 -0.1656 -0.0166
-26 15 7 -0.2912 -0.0117
-26 15 8 1.6726 0.0225
-26 15 9 -0.4593 -0.0054
-26 15 10 1.0059 -0.0018
-26 15 11 1.5597 -0.0103
-26 15 12 -0.3709 0.0166
-26 15 13 0.9757 0.0036
-26 15 14 1.5291 -0.0201
-26 15 15 2.2407 -0.0223
-26 15 16 2.7572 -0.0265
-26 15 17 1.4043 -0.0248
-26 15 18 0.1476 -0.0384
-26 15 19 2.2484 -0.0296
-26 16 1 -0.7704 -0.0200
-26 16 2 2.8224 0.0088
-26 16 3 -0.1772 -0.0105
-26 16 4 1.0953 0.0555
-26 16 5 -0.0696 0.0218
-26 16 6 -0.8069 0.0367
-26 16 7 0.0594 0.0175
-26 16 8 0.0034 -0.0156
-26 16 9 1.4349 -0.0307
-26 16 10 -2.1758 -0.0094
-26 16 11 -0.1750 0.0161
-26 16 12 -1.0433 0.0232
-26 16 13 -0.6201 0.0313
-26 16 14 -0.1215 0.0013
-26 16 15 -0.8340 0.0059
-26 16 16 -2.2452 0.0151
-26 16 17 -0.6623 0.0217
-26 16 18 -0.3769 0.0048
-26 16 19 -0.7683 0.0231
-26 17 1 -1.4340 -0.0436
-26 17 2 -0.0749 0.0111
-26 17 3 1.4198 0.0554
-26 17 4 -1.2200 0.0021
-26 17 5 1.2541 0.0654
-26 17 6 1.0187 -0.0019
-26 17 7 0.6583 -0.0142
-26 17 8 0.8955 -0.0199
-26 17 9 1.2264 -0.0112
-26 17 10 0.8066 -0.0046
-26 17 11 0.0689 0.0062
-26 17 12 0.4214 0.0064
-26 18 1 -0.8111 0.0869
-26 18 3 0.1686 0.0622
-26 18 4 -1.5081 0.0178
-26 18 5 -3.1687 -0.0309
-26 18 6 -1.3000 -0.0085
-26 18 7 2.1120 -0.0395
-26 18 8 -0.6039 -0.0471
-26 18 9 0.6767 -0.0522
-26 18 10 -2.7805 -0.0360
-26 18 11 -0.4939 -0.0466
-26 18 12 -1.1701 -0.0483
-26 19 1 2.4669 0.0289
-26 19 2 1.0090 0.0471
-26 19 3 -1.3441 -0.0216
-26 19 4 -1.8537 -0.0043
-26 19 5 0.8535 0.0232
-26 19 6 -0.9885 0.0218
-26 19 7 0.7994 0.0424
-26 19 9 -2.2878 0.0043
-26 19 10 -0.0706 0.0194
-26 19 11 0.4143 0.0357
-26 19 12 0.9443 0.0011
-26 20 1 -0.4444 -0.0348
-26 20 2 -0.0565 -0.1119
-26 20 3 2.1576 -0.0561
-26 20 4 -0.3328 -0.0900
-26 20 5 2.2442 -0.0163
-26 20 6 -0.7257 -0.0278
-26 20 7 1.6976 -0.0239
-26 20 9 3.5104 0.0293
-26 20 10 1.2269 0.0357
-26 20 11 0.0463 0.0305
-26 20 12 -1.9137 0.0068
-26 21 1 2.6978 -0.0018
-26 21 2 -1.3582 -0.0489
-25 -20 3 0.6807 -0.0224
-25 -19 1 0.7006 -0.0410
-25 -19 2 -0.0019 0.0115
-25 -19 3 -0.1894 0.0079
-25 -19 4 0.9223 0.0257
-25 -19 5 -0.2566 0.0174
-25 -19 6 -0.8858 0.0119
-25 -19 7 0.6158 0.0105
-25 -19 8 1.4265 0.0048
-25 -19 9 0.2894 -0.0103
-25 -19 10 -0.8120 -0.0132
-25 -18 1 -1.8179 -0.0192
-25 -18 2 0.1101 -0.0430
-25 -18 3 -0.3624 -0.0113
-25 -18 4 -0.6629 -0.0028
-25 -18 5 0.9599 0.0132
-25 -18 6 0.9289 0.0197
-25 -18 7 -0.0080 0.0083
-25 -18 8 0.7166 -0.0068
-25 -18 9 -0.4943 -0.0127
-25 -18 10 2.1634 -0.0085
-25 -18 11 1.0022 0.0150
-25 -18 12 2.5853 0.0080
-25 -18 13 0.0426 -0.0029
-25 -18 14 1.1414 -0.0034
-25 -17 1 -0.3090 -0.0142
-25 -17 2 0.2814 0.0381
-25 -17 3 1.9985 0.0267
-25 -17 4 2.9243 0.0426
-25 -17 5 1.0094 0.0084
-25 -17 6 4.2345 -0.0013
-25 -17 7 0.2834 -0.0153
-25 -17 8 0.2038 -0.0082
-25 -17 9 -1.6957 0.0005
-25 -17 10 -1.0409 0.0138
-25 -17 11 -1.3391 0.0009
-25 -17 12 -0.0522 0.0089
-25 -17 13 3.2824 -0.0229
-25 -17 14 3.7388 -0.0033
-25 -17 15 2.9560 -0.0059
-25 -16 1 0.6174 -0.0229
-25 -16 2 0.3884 0.0108
-25 -16 3 -0.8402 0.0336
-25 -16 4 1.2487 -0.0012
-25 -16 5 -1.5762 0.0182
-25 -16 6 -2.6816 -0.0034
-25 -16 7 -2.2130 -0.0032
-25 -16 8 -0.3070 -0.0151
-25 -16 9 -0.5623 -0.0092
-25 -16 10 1.4031 0.0015
-25 -16 11 1.9070 0.0077
-25 -16 12 2.3332 -0.0037
-25 -16 13 -0.0765 -0.0044
-25 -16 14 0.5059 -0.0015
-25 -15 1 -1.1209 0.0802
-25 -15 2 -0.1685 0.0121
-25 -15 3 -0.9167 0.0210
-25 -15 4 -1.4575 -0.0117
-25 -15 5 -0.5088 -0.0322
-25 -15 6 1.7524 -0.0282
-25 -15 7 -0.1750 -0.0242
-25 -15 8 0.7369 -0.0092
-25 -15 9 -0.5065 0.0060
-25 -15 10 -0.6928 0.0140
-25 -15 11 0.4907 -0.0013
-25 -15 12 0.5257 -0.0040
-25 -15 13 -1.6561 -0.0148
-25 -15 14 -0.3940 0.0049
-25 -15 15 0.6726 0.0006
-25 -15 16 0.8090 0.0039
-25 -14 1 -0.2684 -0.0015
-25 -14 2 -1.0889 0.0467
-25 -14 3 -0.0351 -0.0157
-25 -14 4 -1.1688 0.0105
-25 -14 5 -0.2020 0.0002
-25 -14 6 -0.0951 -0.0095
-25 -14 7 0.7392 -0.0053
-25 -14 8 -0.3784 0.0010
-25 -14 9 1.1540 0.0086
-25 -14 10 2.1916 0.0127
-25 -14 11 -2.1401 0.0038
-25 -14 12 -0.3884 -0.0062
-25 -14 13 0.6535 0.0051
-25 -14 14 1.0917 0.0037
-25 -14 15 2.8637 0.0263
-25 -14 16 4.1384 -0.0071
-25 -14 17 2.6678 -0.0067
-25 -13 1 -0.0900 -0.0041
-25 -13 2 -1.0749 -0.0399
-25 -13 3 0.1782 -0.0135
-25 -13 4 1.6850 -0.0448
-25 -13 5 2.5246 -0.0185
-25 -13 6 1.8296 -0.0139
-25 -13 7 1.8104 -0.0066
-25 -13 8 1.4757 0.0140
-25 -13 9 -0.5821 0.0200
-25 -13 10 -0.4608 0.0025
-25 -13 11 2.1906 -0.0051
-25 -13 12 -0.6855 -0.0115
-25 -13 13 2.0630 0.0068
-25 -13 14 1.6794 0.0174
-25 -13 15 1.3570 -0.0015
-25 -13 16 1.1766 0.0009
-25 -13 17 0.8632 -0.0020
-25 -12 1 1.8489 0.0432
-25 -12 2 2.3030 0.0197
-25 -12 3 1.7051 -0.0048
-25 -12 4 0.8096 0.0139
-25 -12 5 0.3830 -0.0383
-25 -12 6 0.0311 -0.0103
-25 -12 7 -0.7597 -0.0048
-25 -12 8 0.0917 0.0148
-25 -12 9 0.3499 0.0097
-25 -12 10 -0.4969 0.0083
-25 -12 11 0.1861 -0.0150
-25 -12 12 -0.0088 0.0005
-25 -12 13 -1.8723 -0.0036
-25 -12 14 -0.9201 0.0053
-25 -12 15 0.1204 -0.0042
-25 -12 16 -2.0088 -0.0288
-25 -12 17 -0.4913 -0.0070
-25 -12 18 -1.6253 -0.0019
-25 -11 1 -0.3047 -0.0619
-25 -11 2 -0.1378 -0.0193
-25 -11 3 -1.3055 -0.0270
-25 -11 4 -0.6591 -0.0225
-25 -11 5 0.0481 0.0223
-25 -11 6 1.0207 0.0098
-25 -11 7 0.1449 0.0443
-25 -11 8 -1.1653 0.0326
-25 -11 9 0.1710 0.0146
-25 -11 10 -0.7473 -0.0216
-25 -11 11 -2.0869 -0.0047
-25 -11 12 -2.1062 -0.0052
-25 -11 13 -1.2794 0.0260
-25 -11 14 0.0279 -0.0039
-25 -11 15 0.8942 0.0004
-25 -11 16 2.0403 -0.0065
-25 -11 17 -1.2727 -0.0039
-25 -11 18 -0.6611 0.0125
-25 -11 19 -3.3828 -0.0169
-25 -10 1 -1.2024 0.0128
-25 -10 2 -2.8465 -0.0393
-25 -10 3 -1.1577 0.0146
-25 -10 4 0.1274 -0.0213
-25 -10 5 0.2175 -0.0118
-25 -10 6 0.3726 0.0201
-25 -10 7 -0.9861 0.0162
-25 -10 8 -1.3832 0.0110
-25 -10 9 -1.8662 -0.0106
-25 -10 10 -2.0653 -0.0133
-25 -10 11 -1.3262 -0.0126
-25 -10 12 -0.4349 0.0135
-25 -10 13 2.2980 -0.0065
-25 -10 14 2.5035 -0.0006
-25 -10 15 2.8841 -0.0280
-25 -10 16 1.1053 -0.0076
-25 -10 17 -1.0338 -0.0013
-25 -10 18 -0.2379 -0.0048
-25 -10 19 0.0950 0.0075
-25 -10 20 2.3318 -0.0076
-25 -9 1 -0.0659 0.0075
-25 -9 2 0.6602 0.0846
-25 -9 3 1.3030 0.0173
-25 -9 4 2.1861 0.0537
-25 -9 5 1.9079 0.0221
-25 -9 6 0.2083 0.0279
-25 -9 7 2.6837 0.0252
-25 -9 8 0.0728 -0.0072
-25 -9 9 0.7906 -0.0254
-25 -9 10 0.0627 -0.0195
-25 -9 11 0.7033 -0.0061
-25 -9 12 0.2207 -0.0017
-25 -9 13 0.7419 0.0041
-25 -9 14 -0.0604 -0.0237
-25 -9 15 -1.2449 -0.0088
-25 -9 16 -1.6916 -0.0135
-25 -9 17 -1.8926 0.0172
-25 -9 18 -1.3256 0.0095
-25 -9 19 -0.2580 -0.0084
-25 -9 20 -2.2770 -0.0124
-25 -8 1 -0.0790 0.0247
-25 -8 2 -1.2296 -0.0193
-25 -8 3 0.2254 -0.0129
-25 -8 4 -0.8907 -0.0644
-25 -8 5 1.8574 0.0116
-25 -8 6 0.2247 0.0118
-25 -8 7 -1.5016 0.0156
-25 -8 8 -0.0395 -0.0136
-25 -8 9 -1.0482 -0.0257
-25 -8 10 -0.8155 -0.0241
-25 -8 11 -0.3556 0.0110
-25 -8 12 -2.0817 0.0114
-25 -8 13 -0.7173 -0.0104
-25 -8 14 -0.5182 -0.0047
-25 -8 15 0.3690 -0.0099
-25 -8 16 0.0843 0.0244
-25 -8 17 0.2904 0.0052
-25 -8 18 -2.0101 0.0134
-25 -8 19 -0.7895 -0.0007
-25 -8 20 -0.1388 0.0057
-25 -8 21 -0.3720 0.0162
-25 -8 22 0.2729 0.0118
-25 -8 23 0.9146 0.0166
-25 -8 24 0.2401 0.0240
-25 -8 25 1.3776 0.0560
-25 -7 1 1.2967 0.0790
-25 -7 2 -0.7611 -0.0170
-25 -7 3 0.8441 -0.0414
-25 -7 4 -0.1650 0.0103
-25 -7 5 -0.5747 -0.0106
-25 -7 6 0.4534 0.0251
-25 -7 7 -0.0970 -0.0274
-25 -7 8 -0.4706 -0.0390
-25 -7 9 -0.2451 -0.0312
-25 -7 10 -1.9654 0.0143
-25 -7 11 -1.9510 0.0087
-25 -7 12 0.8943 0.0165
-25 -7 13 0.2514 -0.0150
-25 -7 14 0.6582 -0.0142
-25 -7 15 -1.6146 -0.0019
-25 -7 16 -2.4333 0.0071
-25 -7 17 -2.4254 0.0214
-25 -7 18 -0.7330 -0.0010
-25 -7 19 -1.1303 0.0071
-25 -7 20 1.1551 -0.0097
-25 -7 21 -0.0760 0.0098
-25 -7 22 0.7599 0.0073
-25 -7 23 1.2125 0.0354
-25 -7 24 1.1084 0.0027
-25 -7 25 -0.2367 -0.0304
-25 -6 1 -1.1643 -0.1032
-25 -6 2 -1.4209 -0.0162
-25 -6 3 0.4810 -0.0410
-25 -6 4 0.0215 0.0319
-25 -6 5 0.5203 0.0649
-25 -6 6 -2.4563 0.0142
-25 -6 7 -0.8837 -0.0156
-25 -6 8 -3.3379 -0.0285
-25 -6 9 -1.5704 -0.0107
-25 -6 10 -0.3386 0.0170
-25 -6 11 0.2327 0.0225
-25 -6 12 -0.2932 -0.0099
-25 -6 13 -0.9100 -0.0039
-25 -6 14 1.0831 -0.0026
-25 -6 15 -0.1993 0.0261
-25 -6 16 2.5402 0.0281
-25 -6 17 0.3226 0.0188
-25 -6 18 3.1163 -0.0104
-25 -6 19 0.7104 -0.0163
-25 -6 20 0.9999 -0.0098
-25 -6 21 0.3568 0.0123
-25 -6 22 -2.9670 0.0150
-25 -6 23 -4.2969 -0.0081
-25 -6 24 -4.1558 0.0021
-25 -6 25 -1.8184 0.0034
-25 -5 1 1.0403 -0.0026
-25 -5 2 -1.4234 -0.1003
-25 -5 3 1.0320 0.0092
-25 -5 4 -2.3857 -0.0227
-25 -5 5 0.5653 -0.0171
-25 -5 6 -1.0915 -0.0363
-25 -5 7 -0.5166 -0.0619
-25 -5 8 -0.5880 -0.0263
-25 -5 9 -1.9397 0.0135
-25 -5 10 -1.8895 0.0240
-25 -5 11 -2.0282 0.0068
-25 -5 12 0.6062 0.0033
-25 -5 13 -0.3824 -0.0170
-25 -5 14 -0.1984 0.0227
-25 -5 15 -1.4591 0.0178
-25 -5 16 -1.5111 0.0115
-25 -5 17 -0.3193 -0.0121
-25 -5 18 1.4291 -0.0109
-25 -5 19 1.1402 -0.0010
-25 -5 20 0.7924 0.0113
-25 -5 21 -0.0670 0.0056
-25 -5 22 2.3208 0.0082
-25 -5 23 2.1009 -0.0045
-25 -5 24 2.2065 -0.0159
-25 -5 25 0.5768 -0.0198
-25 -4 1 -0.0852 -0.0695
-25 -4 2 -1.3605 0.0063
-25 -4 3 -0.8148 -0.0059
-25 -4 4 0.0802 0.0924
-25 -4 5 0.3172 0.0125
-25 -4 6 1.1843 -0.0141
-25 -4 7 1.5427 -0.0157
-25 -4 8 0.1759 0.0061
-25 -4 9 0.9503 0.0256
-25 -4 10 0.0460 0.0382
-25 -4 11 0.6308 0.0034
-25 -4 12 -1.0688 -0.0047
-25 -4 13 -1.0981 0.0174
-25 -4 14 -2.6525 0.0037
-25 -4 15 0.5263 0.0229
-25 -4 16 2.3445 -0.0072
-25 -4 17 0.8551 0.0002
-25 -4 18 0.6381 -0.0179
-25 -4 19 -0.9534 -0.0129
-25 -4 20 -0.1088 -0.0116
-25 -4 21 -1.8162 -0.0072
-25 -4 22 -1.6032 -0.0126
-25 -4 23 -3.1134 -0.0121
-25 -4 24 -2.8184 -0.0314
-25 -4 25 -1.8274 -0.0226
-25 -3 1 1.3193 -0.1539
-25 -3 2 0.3038 -0.0258
-25 -3 3 1.2517 0.0727
-25 -3 4 1.0228 0.0175
-25 -3 5 1.8729 0.0455
-25 -3 6 -0.3065 -0.0257
-25 -3 7 -1.4756 0.0081
-25 -3 8 -0.5639 0.0288
-25 -3 9 -0.6948 0.0472
-25 -3 10 1.9226 -0.0019
-25 -3 11 0.9588 0.0053
-25 -3 12 0.3272 -0.0249
-25 -3 13 0.8788 0.0027
-25 -3 14 0.3807 0.0141
-25 -3 15 -1.0053 0.0051
-25 -3 16 -1.3796 0.0044
-25 -3 17 -1.3024 -0.0158
-25 -3 18 0.0875 -0.0083
-25 -3 19 0.6847 -0.0101
-25 -3 20 2.2817 0.0113
-25 -3 21 0.1113 0.0007
-25 -3 22 1.1314 -0.0121
-25 -3 23 -0.8827 -0.0268
-25 -3 24 0.6119 -0.0033
-25 -3 25 0.4053 0.0042
-25 -2 1 -1.5660 0.1053
-25 -2 2 -0.5573 0.1068
-25 -2 3 -1.8298 0.1380
-25 -2 4 -0.6008 0.0519
-25 -2 5 -2.5877 -0.0754
-25 -2 6 -0.1759 -0.0464
-25 -2 7 -1.3064 -0.0281
-25 -2 8 0.1919 0.0206
-25 -2 9 -0.3501 0.0215
-25 -2 10 -1.0798 -0.0001
-25 -2 11 -0.5502 -0.0350
-25 -2 12 -1.1824 -0.0023
-25 -2 13 -1.0804 -0.0058
-25 -2 14 -0.7289 0.0143
-25 -2 15 0.0955 -0.0048
-25 -2 16 1.6916 -0.0172
-25 -2 17 2.8776 -0.0276
-25 -2 18 1.3584 -0.0025
-25 -2 19 -0.3636 -0.0017
-25 -2 20 -0.3309 -0.0066
-25 -2 21 -1.5807 0.0022
-25 -2 22 -0.3567 -0.0130
-25 -2 23 0.7685 -0.0040
-25 -2 24 2.5772 -0.0136
-25 -2 25 2.6525 0.0387
-25 -1 1 -1.1943 0.0819
-25 -1 2 -1.0040 0.1864
-25 -1 3 -1.2910 0.0246
-25 -1 4 -1.4796 -0.0185
-25 -1 5 0.0899 -0.0449
-25 -1 6 -0.4794 -0.0219
-25 -1 7 -0.0226 0.0590
-25 -1 8 0.1415 0.0417
-25 -1 9 1.3391 0.0029
-25 -1 10 2.0438 -0.0324
-25 -1 11 0.6549 -0.0115
-25 -1 12 0.0806 -0.0065
-25 -1 13 -1.4732 0.0355
-25 -1 14 0.8903 -0.0008
-25 -1 15 0.9854 -0.0056
-25 -1 16 -0.0374 -0.0141
-25 -1 17 0.2042 -0.0012
-25 -1 18 1.2538 0.0044
-25 -1 19 1.9023 0.0207
-25 -1 20 1.8383 0.0085
-25 -1 21 1.4119 -0.0023
-25 -1 22 0.1437 -0.0022
-25 -1 23 -1.0632 0.0060
-25 -1 24 -0.7335 0.0091
-25 -1 25 -1.2163 0.0210
-25 0 1 -0.5824 0.1353
-25 0 2 -2.1729 -0.0174
-25 0 3 0.4537 -0.0350
-25 0 4 2.3352 -0.1544
-25 0 5 0.0656 -0.0584
-25 0 6 2.1503 0.0047
-25 0 7 0.8323 0.0212
-25 0 8 2.0194 0.0069
-25 0 9 0.7149 -0.0201
-25 0 10 -0.2161 -0.0359
-25 0 11 -0.6833 -0.0037
-25 0 12 -0.5214 0.0112
-25 0 13 -0.2493 -0.0068
-25 0 14 -1.3476 -0.0038
-25 0 15 0.3867 -0.0364
-25 0 16 0.2956 0.0017
-25 0 17 1.1816 -0.0073
-25 0 18 0.8331 0.0190
-25 0 19 -0.1465 0.0005
-25 0 20 -2.2862 0.0108
-25 0 21 -1.8618 -0.0003
-25 0 22 -1.7445 0.0034
-25 0 23 0.0643 0.0373
-25 0 24 -1.3313 0.0165
-25 0 25 0.3214 0.0138
-25 1 1 0.4224 0.1176
-25 1 2 0.2002 0.0437
-25 1 3 -2.4404 -0.0766
-25 1 4 -1.5585 0.0006
-25 1 5 -1.6746 -0.0332
-25 1 6 -2.5338 0.0372
-25 1 7 -1.1028 0.0065
-25 1 8 -1.7402 -0.0150
-25 1 9 0.2445 -0.0380
-25 1 10 -0.3596 -0.0098
-25 1 11 -0.2899 -0.0073
-25 1 12 -1.3934 0.0031
-25 1 13 -0.4095 -0.0070
-25 1 14 -0.7055 -0.0259
-25 1 15 -0.2470 0.0025
-25 1 16 -0.9659 -0.0077
-25 1 17 -1.9587 0.0241
-25 1 18 -2.4705 0.0007
-25 1 19 -0.4678 0.0066
-25 1 20 -0.7985 -0.0038
-25 1 21 -0.4167 0.0173
-25 1 22 -0.7855 0.0027
-25 1 23 1.2806 0.0173
-25 2 1 -0.7040 -0.0240
-25 2 2 0.4811 -0.0665
-25 2 3 1.3389 -0.1236
-25 2 4 1.0951 -0.1136
-25 2 5 -0.0944 0.0133
-25 2 6 0.5621 0.0142
-25 2 7 -1.0642 0.0270
-25 2 8 2.1485 -0.0103
-25 2 9 0.2634 -0.0187
-25 2 10 0.6959 -0.0182
-25 2 11 -0.0799 0.0124
-25 2 12 -0.1982 0.0035
-25 2 13 2.3989 0.0127
-25 2 14 0.0767 0.0119
-25 2 15 1.5663 0.0100
-25 2 16 0.1555 0.0139
-25 2 17 2.3075 0.0078
-25 2 18 1.1527 0.0133
-25 2 19 -1.0348 0.0035
-25 2 20 -2.4135 0.0014
-25 2 21 -3.0782 -0.0076
-25 2 22 1.1147 -0.0109
-25 2 23 -0.6965 -0.0122
-25 2 24 0.5991 0.0154
-25 3 1 -1.3136 -0.0096
-25 3 2 -0.7787 -0.2084
-25 3 3 -1.7100 -0.1227
-25 3 4 -1.4826 -0.0471
-25 3 5 -1.4160 0.0037
-25 3 6 0.0299 0.0481
-25 3 7 -0.0852 -0.0185
-25 3 8 -1.2709 -0.0235
-25 3 9 -1.5539 -0.0235
-25 3 10 -2.7561 0.0204
-25 3 11 0.0222 0.0181
-25 3 12 -2.0052 0.0363
-25 3 13 0.7021 0.0066
-25 3 14 -0.2119 -0.0053
-25 3 15 0.0861 -0.0067
-25 3 16 1.0035 0.0043
-25 3 17 -0.1836 0.0060
-25 3 18 -0.5493 0.0142
-25 3 19 -1.7844 -0.0100
-25 3 20 1.1037 -0.0262
-25 3 21 -0.4988 -0.0181
-25 3 22 2.0114 -0.0017
-25 3 23 -0.1856 -0.0013
-25 3 24 0.5091 -0.0253
-25 4 1 -0.1135 -0.2547
-25 4 2 0.5717 -0.0941
-25 4 3 1.0742 -0.0457
-25 4 4 1.1470 0.1480
-25 4 5 0.3726 0.1359
-25 4 6 1.4895 0.0651
-25 4 7 0.9005 0.0143
-25 4 8 2.6778 -0.0148
-25 4 9 2.7664 0.0048
-25 4 10 1.8402 0.0236
-25 4 11 1.1087 0.0371
-25 4 12 0.5334 -0.0024
-25 4 13 -1.1874 -0.0045
-25 4 14 0.0135 -0.0163
-25 4 15 0.7061 0.0094
-25 4 16 -0.8466 0.0210
-25 4 17 1.9402 0.0221
-25 4 18 1.5812 -0.0233
-25 4 19 0.7891 -0.0172
-25 4 20 1.0010 -0.0303
-25 4 21 0.3740 -0.0049
-25 4 22 1.6327 0.0015
-25 4 23 0.4373 -0.0126
-25 5 1 0.2869 -0.1457
-25 5 2 0.6892 -0.0548
-25 5 3 0.0703 0.1331
-25 5 4 0.4531 0.0573
-25 5 5 0.5111 0.0594
-25 5 6 -0.4245 -0.0272
-25 5 7 1.3906 -0.0407
-25 5 8 -3.1732 -0.0144
-25 5 9 -2.0122 0.0262
-25 5 10 -3.9156 0.0050
-25 5 11 -2.3567 -0.0076
-25 5 12 -0.6665 -0.0231
-25 5 13 1.6997 -0.0282
-25 5 14 -0.4970 0.0179
-25 5 15 1.1846 0.0058
-25 5 16 -0.4177 0.0224
-25 5 17 -2.8292 -0.0140
-25 5 18 -2.6182 -0.0037
-25 5 19 -4.2092 -0.0223
-25 5 20 -2.9437 0.0052
-25 5 21 -1.4933 0.0007
-25 5 22 0.3249 0.0132
-25 5 23 -1.4046 0.0049
-25 6 1 -0.5899 0.0673
-25 6 2 -1.3021 0.1156
-25 6 3 -1.4731 0.1108
-25 6 4 -0.5803 0.1147
-25 6 5 0.7096 -0.0382
-25 6 6 -0.6033 -0.0189
-25 6 7 -0.4030 -0.0213
-25 6 8 0.1590 0.0011
-25 6 9 -1.5879 -0.0040
-25 6 10 0.9918 0.0080
-25 6 11 0.4458 -0.0204
-25 6 12 0.9006 0.0079
-25 6 13 1.1305 -0.0023
-25 6 14 1.3079 -0.0063
-25 6 15 0.1521 0.0027
-25 6 16 1.8491 -0.0173
-25 6 17 2.4484 -0.0040
-25 6 18 1.2785 -0.0181
-25 6 19 3.6450 0.0106
-25 6 20 3.2988 0.0113
-25 6 21 3.0453 0.0209
-25 6 22 1.5588 0.0186
-25 6 23 -0.4123 0.0079
-25 7 1 -2.3902 -0.0515
-25 7 2 0.4539 0.1036
-25 7 3 -1.1893 0.0537
-25 7 4 1.2927 0.0114
-25 7 5 -0.2566 0.0342
-25 7 6 0.6408 -0.0231
-25 7 7 -0.5825 0.0205
-25 7 8 0.1391 0.0050
-25 7 9 0.8149 0.0030
-25 7 10 -0.9127 -0.0129
-25 7 11 1.7095 0.0141
-25 7 12 0.4584 -0.0201
-25 7 13 -1.3151 -0.0117
-25 7 14 -1.3290 -0.0250
-25 7 15 -1.8844 -0.0214
-25 7 16 -1.4981 0.0003
-25 7 17 -0.5816 -0.0137
-25 7 18 0.8985 -0.0110
-25 7 19 -0.1745 -0.0127
-25 7 20 0.3992 0.0080
-25 7 21 -1.0718 0.0069
-25 7 22 -1.1795 -0.0187
-25 7 23 -2.2914 0.0083
-25 8 1 -0.7817 0.1674
-25 8 2 1.5724 0.0723
-25 8 3 -0.5127 0.0997
-25 8 4 -2.0200 -0.0386
-25 8 5 -1.7650 -0.0699
-25 8 6 -1.5465 -0.0468
-25 8 7 -2.0013 -0.0588
-25 8 8 -0.9892 -0.0134
-25 8 9 -0.1953 0.0023
-25 8 10 2.6190 0.0072
-25 8 11 -0.6394 -0.0228
-25 8 12 2.5074 -0.0153
-25 8 13 0.4872 -0.0398
-25 8 14 2.2472 -0.0067
-25 8 15 0.9948 0.0043
-25 8 16 2.8986 0.0063
-25 8 17 0.0271 -0.0010
-25 8 18 0.0175 -0.0114
-25 8 19 -1.4598 -0.0105
-25 8 20 1.1557 -0.0022
-25 8 21 1.8146 0.0117
-25 8 22 4.9191 0.0126
-25 9 1 -0.5577 0.1613
-25 9 2 -1.8733 0.1580
-25 9 3 0.2035 -0.0357
-25 9 4 1.3869 -0.0231
-25 9 5 -0.6558 -0.0882
-25 9 6 2.6512 -0.0359
-25 9 7 0.8897 0.0041
-25 9 8 1.9179 0.0064
-25 9 9 -0.2591 0.0028
-25 9 10 -0.0396 0.0041
-25 9 11 0.3868 -0.0076
-25 9 12 0.3905 -0.0082
-25 9 13 0.6299 0.0258
-25 9 14 0.9235 0.0281
-25 9 15 -1.1771 0.0345
-25 9 16 -0.6374 -0.0008
-25 9 17 -1.8846 -0.0043
-25 9 18 0.3308 -0.0317
-25 9 19 0.0972 0.0146
-25 9 20 2.8117 0.0047
-25 9 21 -1.2436 0.0290
-25 9 22 -2.5480 -0.0065
-25 10 1 -0.1179 0.0325
-25 10 2 1.1906 -0.1043
-25 10 3 0.2577 -0.1271
-25 10 4 2.4573 -0.1881
-25 10 5 0.4674 -0.0407
-25 10 6 -1.1305 -0.0215
-25 10 7 -1.5784 0.0182
-25 10 8 -2.0469 0.0062
-25 10 9 -2.5984 0.0023
-25 10 10 -0.2665 0.0053
-25 10 11 -0.1964 0.0319
-25 10 12 1.7942 0.0314
-25 10 13 -0.1597 0.0329
-25 10 14 1.1693 0.0437
-25 10 15 0.1319 0.0139
-25 10 16 0.1432 -0.0147
-25 10 17 -0.2643 -0.0125
-25 10 18 1.6845 0.0208
-25 10 19 0.0435 0.0146
-25 10 20 -0.0431 0.0071
-25 10 21 0.8318 -0.0452
-25 10 22 2.1582 -0.0304
-25 11 1 0.3335 -0.0167
-25 11 2 0.6468 -0.1285
-25 11 3 -0.4479 -0.0794
-25 11 4 -2.1280 0.0191
-25 11 5 -2.0112 0.0057
-25 11 6 -0.9274 0.0384
-25 11 7 -0.8540 -0.0049
-25 11 8 0.3677 0.0019
-25 11 9 0.0966 0.0090
-25 11 10 1.1916 0.0280
-25 11 11 1.9954 0.0066
-25 11 12 2.3849 0.0331
-25 11 13 1.9127 -0.0102
-25 11 14 -1.5421 -0.0018
-25 11 15 -0.6793 0.0096
-25 11 16 -1.3736 0.0119
-25 11 17 0.3695 0.0130
-25 11 18 -1.7046 0.0175
-25 11 19 1.3292 0.0451
-25 11 20 -0.2394 -0.0216
-25 11 21 -0.4426 0.0232
-25 11 22 -1.5144 0.0209
-25 12 1 0.2023 -0.1508
-25 12 2 0.2534 -0.0146
-25 12 3 -0.6032 -0.0137
-25 12 4 0.7145 0.0430
-25 12 5 1.2479 0.0702
-25 12 6 0.3799 0.0110
-25 12 7 0.1330 0.0391
-25 12 8 0.5870 0.0239
-25 12 9 0.3397 0.0211
-25 12 10 1.2060 -0.0095
-25 12 11 -0.4780 -0.0230
-25 12 12 -2.9530 -0.0370
-25 12 13 -3.2290 0.0072
-25 12 14 -3.2709 -0.0044
-25 12 15 -0.4223 0.0028
-25 12 16 -0.3927 0.0213
-25 12 17 1.4623 0.0194
-25 12 18 -0.1612 -0.0128
-25 12 19 2.4093 0.0141
-25 12 20 1.2337 0.0277
-25 12 21 1.2581 -0.0195
-25 13 1 -1.7138 -0.0012
-25 13 2 0.4832 -0.0759
-25 13 3 0.7813 0.0223
-25 13 4 -0.2872 -0.0511
-25 13 5 0.7518 -0.0079
-25 13 6 0.5806 0.0041
-25 13 7 0.3545 0.0190
-25 13 8 -0.3060 0.0080
-25 13 9 -0.6752 0.0083
-25 13 10 -2.6486 -0.0201
-25 13 11 -0.2726 -0.0287
-25 13 12 0.0519 -0.0007
-25 13 13 1.4334 -0.0146
-25 13 14 2.3021 0.0240
-25 13 15 0.9120 -0.0404
-25 13 16 -0.6146 -0.0269
-25 13 17 1.3018 -0.0082
-25 13 18 0.3179 0.0115
-25 13 19 -0.0583 -0.0111
-25 13 20 -1.9195 0.0254
-25 13 21 -0.7111 0.0294
-25 14 1 0.8489 -0.0496
-25 14 2 1.0453 0.0188
-25 14 3 1.2935 -0.0102
-25 14 4 -0.9945 0.0813
-25 14 5 -1.1121 0.0514
-25 14 6 -0.9551 0.0573
-25 14 7 -0.9731 0.0437
-25 14 8 -2.1463 0.0063
-25 14 9 -0.0532 -0.0087
-25 14 10 1.3374 0.0060
-25 14 11 -0.0032 0.0167
-25 14 12 2.3751 0.0194
-25 14 13 -0.9480 0.0075
-25 14 14 -1.5886 -0.0291
-25 14 15 -0.6104 -0.0282
-25 14 16 -0.2203 -0.0296
-25 14 17 -0.5873 0.0003
-25 14 21 0.9801 -0.0445
-25 15 1 0.0299 -0.0544
-25 15 2 -1.7609 0.0467
-25 15 3 -0.2136 0.0691
-25 15 4 -0.0095 0.0114
-25 15 5 0.9792 0.0452
-25 15 6 0.5554 -0.0155
-25 15 7 2.3794 0.0081
-25 15 8 0.4199 -0.0230
-25 15 9 -0.4487 0.0050
-25 15 10 1.0830 -0.0090
-25 15 11 0.4150 0.0232
-25 15 12 -1.4843 -0.0030
-25 15 13 -0.3590 -0.0306
-25 15 14 0.2908 -0.0057
-25 15 15 0.4122 -0.0062
-25 15 16 0.5470 0.0271
-25 15 17 -2.2709 -0.0040
-25 15 18 -0.6439 -0.0360
-25 15 19 0.0815 -0.0263
-25 15 20 -1.4289 -0.0455
-25 15 21 -2.1293 -0.0044
-25 16 1 2.8733 0.1526
-25 16 2 0.6990 0.0615
-25 16 3 -0.0151 0.0412
-25 16 4 0.1279 -0.0033
-25 16 5 0.5593 -0.0645
-25 16 6 0.0222 -0.0307
-25 16 7 -0.5294 -0.0508
-25 16 8 1.3176 -0.0358
-25 16 9 -0.4838 -0.0280
-25 16 10 -0.1654 -0.0006
-25 16 11 -1.3754 -0.0065
-25 16 12 -0.8238 0.0119
-25 16 13 -2.5158 -0.0072
-25 16 14 -1.5500 -0.0126
-25 16 15 -3.9153 0.0152
-25 16 16 -3.3268 0.0025
-25 16 17 -1.7561 -0.0136
-25 16 18 -0.9498 0.0037
-25 16 19 -0.4884 0.0067
-25 16 20 1.1032 0.0540
-25 17 1 -0.3258 -0.0046
-25 17 2 2.1454 0.0346
-25 17 3 0.9289 -0.0896
-25 17 4 1.5042 0.0017
-25 17 5 3.2203 0.0178
-25 17 6 2.2485 0.0065
-25 17 7 1.4141 0.0091
-25 17 8 1.3167 -0.0189
-25 17 9 0.5140 -0.0017
-25 17 10 0.4357 -0.0097
-25 17 11 -0.6485 0.0214
-25 17 12 1.0956 0.0180
-25 17 13 -0.2011 0.0371
-25 17 14 0.7738 0.0246
-25 17 15 0.0435 0.0216
-25 17 16 2.0756 0.0643
-25 17 17 -0.1117 0.0574
-25 18 1 -0.7579 -0.0294
-25 18 2 -2.4106 -0.1013
-25 18 3 -1.1234 0.0008
-25 18 4 -2.4973 -0.0195
-25 18 5 -2.8570 0.0318
-25 18 6 1.4928 -0.0047
-25 18 7 -2.2548 -0.0403
-25 18 8 -0.7466 -0.0225
-25 18 9 -3.5730 0.0182
-25 18 10 -0.7953 0.0397
-25 18 11 -0.3463 0.0141
-25 18 12 1.5376 -0.0177
-25 18 13 1.1254 -0.0451
-25 19 1 0.5999 -0.0287
-25 19 2 -0.0551 0.0375
-25 19 3 -2.7867 0.0133
-25 19 4 2.1217 0.0941
-25 19 5 -0.2869 -0.0164
-25 19 6 -0.4851 -0.0031
-25 19 7 -3.1117 -0.0182
-25 19 8 -5.1047 0.0022
-25 19 9 -1.9165 0.0178
-25 19 10 -0.3547 0.0059
-25 19 11 -0.2933 -0.0409
-25 19 12 0.7337 -0.0455
-25 19 13 -0.3781 -0.0362
-25 20 1 0.1317 -0.0590
-25 20 2 1.4996 0.0297
-25 20 3 1.9952 0.0128
-25 20 4 2.3462 -0.0305
-25 20 5 0.3552 -0.0012
-25 20 6 -0.2733 -0.0286
-25 20 7 -0.4544 0.0328
-25 20 8 3.3850 0.0537
-25 20 10 1.0153 0.0214
-25 20 11 -1.5817 0.0108
-25 20 12 -2.2307 -0.0032
-25 20 13 0.0516 0.0069
-25 21 1 -0.9949 0.0267
-25 21 2 -1.1008 -0.0413
-25 21 3 -2.5947 0.0110
-25 21 4 0.9039 -0.0146
-25 21 5 0.5606 -0.0514
-25 21 6 4.6941 -0.0277
-25 21 7 0.0526 -0.0310
-25 21 8 -0.2876 -0.0059
-25 21 10 -1.2574 0.0050
-25 21 11 2.3049 0.0359
-25 21 12 3.3018 0.0577
-25 22 1 -1.9826 -0.0059
-24 -21 1 -1.4588 -0.0489
-24 -21 2 0.8298 -0.0149
-24 -21 3 0.7847 -0.0049
-24 -21 4 1.0685 0.0150
-24 -21 5 0.1601 0.0251
-24 -21 6 -0.5228 0.0305
-24 -21 7 -1.0276 0.0300
-24 -20 1 -1.0025 -0.0139
-24 -20 2 1.1924 -0.0257
-24 -20 3 1.5329 0.0002
-24 -20 4 1.5438 0.0021
-24 -20 5 1.2658 0.0069
-24 -20 6 2.1403 0.0058
-24 -20 7 -0.0794 0.0043
-24 -20 8 0.1308 -0.0068
-24 -20 9 0.8616 -0.0056
-24 -20 10 1.9838 -0.0167
-24 -20 11 3.4443 -0.0093
-24 -19 1 1.3181 0.0103
-24 -19 2 0.2283 0.0421
-24 -19 3 -1.2966 0.0341
-24 -19 4 0.0018 0.0349
-24 -19 5 -3.1739 0.0114
-24 -19 6 -2.6102 0.0037
-24 -19 7 -0.5692 -0.0063
-24 -19 8 -0.1465 -0.0118
-24 -19 9 0.9459 -0.0186
-24 -19 10 -2.5290 -0.0014
-24 -19 11 -0.3619 -0.0026
-24 -19 12 -1.7550 0.0026
-24 -19 13 -0.3715 -0.0001
-24 -19 14 -1.4692 -0.0185
-24 -18 1 -0.4475 -0.0025
-24 -18 2 0.8801 0.0046
-24 -18 3 -1.0558 0.0194
-24 -18 4 -1.4609 -0.0037
-24 -18 5 0.6798 0.0184
-24 -18 6 -1.4126 -0.0053
-24 -18 7 -0.3133 -0.0111
-24 -18 8 -2.2585 -0.0182
-24 -18 10 0.3491 0.0025
-24 -18 11 2.3232 0.0161
-24 -18 12 -0.0015 -0.0101
-24 -18 13 -0.5562 -0.0009
-24 -18 14 -3.3596 -0.0061
-24 -18 15 -2.9929 0.0158
-24 -18 16 -4.0880 0.0136
-24 -18 17 -3.3362 -0.0022
-24 -17 1 -0.7012 0.0589
-24 -17 2 1.1138 0.0063
-24 -17 3 3.1201 0.0016
-24 -17 4 0.0015 -0.0102
-24 -17 5 0.5996 -0.0284
-24 -17 6 -1.3379 -0.0227
-24 -17 7 -1.0569 -0.0251
-24 -17 8 -1.8111 -0.0089
-24 -17 9 0.8367 0.0126
-24 -17 10 -0.1758 0.0077
-24 -17 11 -0.2981 -0.0034
-24 -17 12 0.2573 -0.0102
-24 -17 13 1.8760 -0.0133
-24 -17 14 0.5692 0.0013
-24 -17 15 0.3315 0.0087
-24 -17 16 -0.6072 -0.0072
-24 -17 17 0.3843 -0.0002
-24 -17 18 -1.2729 -0.0145
-24 -16 1 2.4658 -0.0218
-24 -16 2 0.1619 0.0392
-24 -16 3 -0.7947 -0.0171
-24 -16 4 -0.9060 0.0137
-24 -16 5 -1.5507 0.0029
-24 -16 6 -2.2112 -0.0049
-24 -16 7 0.7222 -0.0046
-24 -16 8 -0.1293 0.0024
-24 -16 9 0.9434 0.0062
-24 -16 10 -0.0930 0.0147
-24 -16 11 1.4217 0.0005
-24 -16 12 -1.8393 -0.0116
-24 -16 13 -0.8327 0.0044
-24 -16 14 -2.4915 0.0004
-24 -16 15 -0.8553 0.0211
-24 -16 16 -0.1666 -0.0068
-24 -16 17 1.0630 0.0056
-24 -16 18 0.2140 -0.0059
-24 -15 1 1.2102 -0.0108
-24 -15 2 2.4249 -0.0474
-24 -15 3 1.0405 -0.0052
-24 -15 4 0.0223 -0.0298
-24 -15 5 1.3491 -0.0163
-24 -15 6 -0.6515 -0.0114
-24 -15 7 -0.3855 -0.0115
-24 -15 8 -1.1416 0.0104
-24 -15 9 -0.3702 0.0163
-24 -15 10 -0.3195 -0.0039
-24 -15 11 0.7298 -0.0108
-24 -15 12 -0.5254 -0.0087
-24 -15 13 -2.1096 0.0050
-24 -15 14 -1.1624 0.0264
-24 -15 15 -1.1329 0.0026
-24 -15 16 -4.4105 0.0085
-24 -15 17 -2.4467 -0.0159
-24 -15 18 -2.6104 0.0039
-24 -14 1 -1.6850 0.0361
-24 -14 2 -1.7811 0.0167
-24 -14 3 -2.4610 -0.0072
-24 -14 4 -1.4568 0.0187
-24 -14 5 -2.3217 -0.0295
-24 -14 6 -0.2623 -0.0089
-24 -14 7 -0.7912 0.0049
-24 -14 8 0.3263 0.0208
-24 -14 9 2.7407 0.0171
-24 -14 10 -0.0816 0.0087
-24 -14 11 -1.9364 -0.0099
-24 -14 12 -1.7099 0.0032
-24 -14 13 -0.3394 0.0053
-24 -14 14 -1.5972 0.0050
-24 -14 15 -0.5914 -0.0006
-24 -14 16 -0.6402 -0.0213
-24 -14 17 -2.3938 -0.0178
-24 -14 18 -1.7271 0.0031
-24 -14 19 -2.6261 0.0193
-24 -13 1 1.1532 -0.0743
-24 -13 2 1.3505 -0.0175
-24 -13 3 1.9505 -0.0102
-24 -13 4 2.1504 -0.0145
-24 -13 5 1.5521 0.0330
-24 -13 6 -0.6535 0.0074
-24 -13 7 0.8850 0.0392
-24 -13 8 0.2538 0.0211
-24 -13 9 -0.9376 0.0081
-24 -13 10 1.9824 -0.0224
-24 -13 11 0.9673 -0.0028
-24 -13 12 1.4014 -0.0001
-24 -13 13 0.8445 0.0296
-24 -13 14 0.5593 0.0061
-24 -13 15 -0.9980 -0.0108
-24 -13 16 0.3743 -0.0002
-24 -13 17 -0.2862 0.0054
-24 -13 18 2.2247 0.0249
-24 -13 19 4.0124 0.0001
-24 -13 20 4.0635 0.0043
-24 -12 1 1.3491 0.0337
-24 -12 2 1.0400 -0.0159
-24 -12 3 -0.0899 0.0386
-24 -12 4 -1.4315 -0.0135
-24 -12 5 -1.5792 -0.0215
-24 -12 6 -0.6000 0.0035
-24 -12 7 0.4539 0.0045
-24 -12 8 2.4161 0.0059
-24 -12 9 2.3947 -0.0045
-24 -12 10 -0.1741 -0.0095
-24 -12 11 0.2747 -0.0096
-24 -12 12 -1.4338 0.0067
-24 -12 13 -1.3253 -0.0106
-24 -12 14 1.0417 -0.0055
-24 -12 15 -1.4084 -0.0191
-24 -12 16 -0.7803 -0.0086
-24 -12 17 -1.6324 0.0004
-24 -12 18 -1.4067 0.0001
-24 -12 19 -1.3312 0.0056
-24 -11 1 -0.5458 0.0290
-24 -11 2 -1.8558 0.0905
-24 -11 3 -1.1778 0.0027
-24 -11 4 -1.1086 0.0331
-24 -11 5 0.3146 0.0024
-24 -11 6 -0.8613 0.0166
-24 -11 7 -1.7173 0.0250
-24 -11 8 -2.2155 0.0020
-24 -11 9 -2.1786 -0.0216
-24 -11 10 -1.0206 -0.0194
-24 -11 11 -1.9039 -0.0002
-24 -11 12 1.0731 0.0083
-24 -11 13 0.4577 0.0137
-24 -11 14 -0.1245 -0.0122
-24 -11 15 -0.5322 -0.0071
-24 -11 16 -2.9759 -0.0108
-24 -11 17 -0.4861 0.0060
-24 -11 18 -1.0369 0.0045
-24 -11 19 1.6966 -0.0110
-24 -11 20 1.9160 -0.0102
-24 -11 21 0.9645 0.0021
-24 -10 1 -0.5205 0.0269
-24 -10 2 0.6825 -0.0330
-24 -10 3 1.0618 -0.0267
-24 -10 4 0.9350 -0.0794
-24 -10 5 -1.0732 0.0078
-24 -10 6 -0.8233 0.0134
-24 -10 7 -1.3104 0.0149
-24 -10 8 0.9744 -0.0194
-24 -10 9 0.5309 -0.0249
-24 -10 10 1.2739 -0.0249
-24 -10 11 0.9735 0.0098
-24 -10 12 2.6708 0.0103
-24 -10 13 1.2663 -0.0062
-24 -10 14 1.4387 -0.0039
-24 -10 15 -0.1086 -0.0075
-24 -10 16 0.2274 0.0197
-24 -10 17 0.2182 0.0097
-24 -10 18 2.3186 0.0124
-24 -10 19 2.1337 0.0040
-24 -10 20 2.0637 -0.0042
-24 -10 21 2.4409 -0.0029
-24 -9 1 -1.0977 0.0690
-24 -9 2 0.3539 -0.0186
-24 -9 3 -0.4598 -0.0386
-24 -9 4 0.0549 0.0211
-24 -9 5 -2.0717 -0.0025
-24 -9 6 0.4387 0.0321
-24 -9 7 0.8514 -0.0281
-24 -9 8 0.7688 -0.0343
-24 -9 9 0.1513 -0.0327
-24 -9 10 0.7560 0.0179
-24 -9 11 -0.4780 0.0050
-24 -9 12 0.2690 0.0114
-24 -9 13 0.0825 -0.0136
-24 -9 14 -0.3553 -0.0181
-24 -9 15 -0.5502 0.0010
-24 -9 16 0.5333 0.0044
-24 -9 17 0.4727 0.0202
-24 -9 18 3.1340 -0.0012
-24 -9 19 1.8638 -0.0006
-24 -9 20 0.3665 -0.0160
-24 -9 21 -1.3207 0.0050
-24 -9 22 -1.5069 0.0178
-24 -9 23 -3.3706 0.0114
-24 -9 24 -0.9128 -0.0113
-24 -9 25 -1.9761 -0.0273
-24 -9 26 -1.8754 -0.0103
-24 -8 1 0.7582 -0.1046
-24 -8 2 2.4053 -0.0306
-24 -8 3 0.0904 -0.0426
-24 -8 4 1.1963 0.0205
-24 -8 5 1.4387 0.0596
-24 -8 6 -0.5062 0.0031
-24 -8 7 0.5380 -0.0140
-24 -8 8 0.7759 -0.0283
-24 -8 9 0.0599 -0.0065
-24 -8 10 1.5903 0.0077
-24 -8 11 0.7441 0.0283
-24 -8 12 1.4620 -0.0137
-24 -8 13 -0.1598 0.0005
-24 -8 14 0.4440 -0.0024
-24 -8 15 -1.7348 0.0223
-24 -8 16 0.4772 0.0216
-24 -8 17 -0.1296 0.0087
-24 -8 18 -0.6225 -0.0038
-24 -8 19 0.1126 -0.0082
-24 -8 20 -0.3510 0.0121
-24 -8 21 -0.0371 0.0102
-24 -8 22 1.6403 0.0117
-24 -8 23 1.8105 -0.0135
-24 -8 24 0.9957 -0.0022
-24 -8 25 1.6859 -0.0111
-24 -8 26 1.6998 -0.0084
-24 -7 1 0.3083 -0.0026
-24 -7 2 0.5506 -0.1150
-24 -7 3 -0.2513 -0.0007
-24 -7 4 -0.9984 -0.0261
-24 -7 5 -1.2932 -0.0130
-24 -7 6 1.6281 -0.0240
-24 -7 7 0.7423 -0.0483
-24 -7 8 2.7506 -0.0141
-24 -7 9 1.0585 0.0200
-24 -7 10 -0.7450 0.0308
-24 -7 11 0.3484 0.0027
-24 -7 12 -0.7098 0.0070
-24 -7 13 0.0584 -0.0167
-24 -7 14 -1.9439 0.0177
-24 -7 15 -0.2358 0.0112
-24 -7 16 -1.4327 0.0130
-24 -7 17 1.0334 -0.0030
-24 -7 18 0.1279 0.0044
-24 -7 19 0.9154 0.0024
-24 -7 20 0.6468 0.0123
-24 -7 21 -0.0978 0.0066
-24 -7 22 -0.3188 0.0132
-24 -7 23 1.2246 0.0151
-24 -7 24 1.0618 -0.0086
-24 -7 25 0.8764 -0.0199
-24 -7 26 1.8824 -0.0169
-24 -6 1 -1.0473 -0.1068
-24 -6 2 1.0895 -0.0051
-24 -6 3 -0.6332 -0.0023
-24 -6 4 1.6534 0.1076
-24 -6 5 -0.7152 0.0372
-24 -6 6 0.1215 -0.0009
-24 -6 7 -0.9632 -0.0049
-24 -6 8 -1.3646 0.0070
-24 -6 9 0.2710 0.0320
-24 -6 10 2.1087 0.0327
-24 -6 11 2.4122 0.0140
-24 -6 12 1.5437 -0.0135
-24 -6 13 1.6908 0.0150
-24 -6 14 0.5908 -0.0073
-24 -6 15 0.9936 0.0127
-24 -6 16 -0.0689 -0.0018
-24 -6 17 0.8849 -0.0059
-24 -6 18 0.0425 -0.0153
-24 -6 19 0.4722 -0.0112
-24 -6 20 0.6041 -0.0053
-24 -6 21 0.9384 0.0063
-24 -6 22 -0.2404 -0.0049
-24 -6 23 -1.2641 -0.0254
-24 -5 1 -0.8309 -0.1467
-24 -5 2 0.5584 -0.0100
-24 -5 3 -0.7505 0.1081
-24 -5 4 0.5054 0.0273
-24 -5 5 0.1881 0.0385
-24 -5 6 1.3079 -0.0425
-24 -5 7 0.4026 -0.0078
-24 -5 8 1.0728 0.0222
-24 -5 9 -0.2174 0.0443
-24 -5 10 -1.1784 0.0001
-24 -5 11 -0.2848 -0.0001
-24 -5 12 -0.3526 -0.0225
-24 -5 13 -0.4738 -0.0110
-24 -5 14 -0.0195 0.0225
-24 -5 15 -0.0503 0.0022
-24 -5 16 0.2771 0.0028
-24 -5 17 2.3942 -0.0228
-24 -5 18 1.4361 -0.0131
-24 -5 19 1.2659 -0.0156
-24 -5 20 -1.2509 0.0046
-24 -5 21 -0.1775 -0.0147
-24 -5 22 -0.1407 -0.0136
-24 -5 23 0.7752 -0.0238
-24 -5 24 0.3012 -0.0041
-24 -5 25 0.4469 0.0095
-24 -5 26 0.6294 -0.0031
-24 -4 1 -0.1914 0.1473
-24 -4 2 0.2065 0.1312
-24 -4 3 -0.1656 0.1348
-24 -4 4 0.2964 0.0442
-24 -4 5 -0.1475 -0.0938
-24 -4 6 0.5069 -0.0456
-24 -4 7 0.6600 -0.0212
-24 -4 8 -0.2343 0.0258
-24 -4 9 0.9725 0.0154
-24 -4 10 1.3954 -0.0026
-24 -4 11 1.0925 -0.0455
-24 -4 12 1.6539 -0.0000
-24 -4 13 0.0386 -0.0030
-24 -4 14 0.2529 0.0079
-24 -4 15 1.8228 -0.0083
-24 -4 16 0.0543 -0.0249
-24 -4 17 -2.1224 -0.0238
-24 -4 18 -3.0920 -0.0132
-24 -4 19 -3.0581 0.0024
-24 -4 20 -2.2865 0.0030
-24 -4 21 -1.2584 0.0163
-24 -4 22 -1.8075 -0.0006
-24 -4 23 -1.1397 0.0072
-24 -4 24 -0.2455 -0.0104
-24 -4 25 0.1650 0.0154
-24 -4 26 1.0926 0.0439
-24 -3 1 0.9571 0.0602
-24 -3 2 1.0125 0.1763
-24 -3 3 1.5979 0.0010
-24 -3 4 1.8654 -0.0309
-24 -3 5 1.3866 -0.0321
-24 -3 6 -1.1979 -0.0155
-24 -3 7 -0.5075 0.0557
-24 -3 8 -0.5993 0.0375
-24 -3 9 0.9784 -0.0065
-24 -3 10 1.3218 -0.0306
-24 -3 11 0.0218 -0.0098
-24 -3 12 -0.6380 -0.0087
-24 -3 13 -0.1613 0.0263
-24 -3 14 -0.4481 -0.0045
-24 -3 15 -1.9349 -0.0061
-24 -3 16 -0.7077 -0.0090
-24 -3 17 -1.2581 -0.0065
-24 -3 18 0.0257 -0.0004
-24 -3 19 1.4704 0.0123
-24 -3 20 -0.9664 0.0127
-24 -3 21 0.4150 -0.0163
-24 -3 22 0.0672 -0.0282
-24 -3 23 1.5410 -0.0293
-24 -3 24 1.0816 0.0207
-24 -3 25 1.4022 0.0005
-24 -3 26 0.4723 0.0262
-24 -2 1 0.6671 0.1491
-24 -2 2 -0.0532 -0.0134
-24 -2 3 -0.0277 -0.0099
-24 -2 4 -1.4319 -0.1386
-24 -2 5 -0.4080 -0.0550
-24 -2 6 -0.7644 0.0030
-24 -2 7 0.6570 0.0107
-24 -2 8 0.3718 0.0050
-24 -2 9 -0.6277 -0.0204
-24 -2 10 -1.8830 -0.0271
-24 -2 11 -0.6305 -0.0150
-24 -2 12 -0.2903 0.0101
-24 -2 13 1.1623 -0.0212
-24 -2 14 1.1585 0.0031
-24 -2 15 0.6842 -0.0216
-24 -2 16 0.9713 -0.0114
-24 -2 17 0.1638 0.0047
-24 -2 18 -2.3185 0.0182
-24 -2 19 -2.3072 0.0163
-24 -2 20 -1.6098 0.0091
-24 -2 21 -1.0177 0.0081
-24 -2 22 -0.3225 0.0074
-24 -2 23 0.7812 0.0109
-24 -2 24 0.2014 0.0335
-24 -2 25 -0.0238 0.0160
-24 -2 26 0.6691 -0.0059
-24 -1 1 -1.6267 0.1440
-24 -1 2 0.9921 0.0717
-24 -1 3 1.1324 -0.0787
-24 -1 4 0.8693 -0.0016
-24 -1 5 1.3350 -0.0451
-24 -1 6 -0.0688 0.0333
-24 -1 7 -0.6562 0.0136
-24 -1 8 -0.4619 -0.0066
-24 -1 9 0.5444 -0.0370
-24 -1 10 0.7615 -0.0040
-24 -1 11 0.5096 -0.0142
-24 -1 12 -0.2083 0.0082
-24 -1 13 0.2226 0.0080
-24 -1 14 1.6398 -0.0159
-24 -1 15 1.0567 0.0079
-24 -1 16 -0.0386 -0.0044
-24 -1 17 0.7234 0.0162
-24 -1 18 1.0797 0.0091
-24 -1 19 0.5448 0.0259
-24 -1 20 0.4155 0.0049
-24 -1 21 -0.7879 0.0106
-24 -1 22 -1.4913 0.0083
-24 -1 23 -1.8924 0.0058
-24 -1 24 0.0748 0.0120
-24 -1 25 0.2613 0.0200
-24 -1 26 -0.0474 -0.0123
-24 0 1 0.9779 -0.0405
-24 0 2 0.0450 -0.1081
-24 0 3 2.7918 -0.1614
-24 0 4 0.5815 -0.1393
-24 0 5 0.7143 0.0240
-24 0 6 1.0924 0.0226
-24 0 7 1.2978 0.0378
-24 0 8 0.5234 -0.0030
-24 0 9 -0.6820 -0.0107
-24 0 10 -2.1493 -0.0118
-24 0 11 -0.9682 0.0238
-24 0 12 0.3171 0.0109
-24 0 13 0.3743 0.0183
-24 0 14 -0.3246 0.0096
-24 0 15 -0.3724 0.0050
-24 0 16 -0.3914 0.0070
-24 0 17 -0.2520 0.0119
-24 0 18 0.6394 0.0175
-24 0 19 -1.2611 0.0230
-24 0 20 -0.2978 0.0166
-24 0 21 0.0436 -0.0201
-24 0 22 3.0677 0.0086
-24 0 23 1.9625 0.0033
-24 0 24 0.0439 0.0088
-24 0 25 -0.8418 -0.0136
-24 0 26 -1.7256 -0.0217
-24 1 1 0.7675 -0.0432
-24 1 2 0.8346 -0.2445
-24 1 3 -0.3571 -0.1147
-24 1 4 0.8120 -0.0154
-24 1 5 -0.1564 0.0366
-24 1 6 0.0524 0.0709
-24 1 7 1.3985 -0.0029
-24 1 8 0.4826 -0.0129
-24 1 9 1.3669 -0.0073
-24 1 10 1.5779 0.0303
-24 1 11 -0.0188 0.0228
-24 1 12 0.7436 0.0398
-24 1 13 -1.7692 -0.0093
-24 1 14 -0.1036 0.0011
-24 1 15 -0.9326 -0.0179
-24 1 16 0.4378 0.0035
-24 1 17 -1.2995 0.0107
-24 1 18 -0.1858 0.0102
-24 1 19 0.2525 -0.0063
-24 1 20 1.5027 -0.0257
-24 1 21 2.3890 -0.0144
-24 1 22 0.6444 -0.0142
-24 1 23 2.5396 0.0132
-24 1 24 -0.1009 -0.0182
-24 1 25 0.6889 -0.0176
-24 2 1 1.6096 -0.2788
-24 2 2 1.2943 -0.0702
-24 2 3 0.8536 -0.0146
-24 2 4 -1.1316 0.1644
-24 2 5 1.2670 0.1428
-24 2 6 -2.0715 0.0520
-24 2 7 0.2653 0.0172
-24 2 8 -2.1197 -0.0174
-24 2 9 -2.2536 0.0176
-24 2 10 -2.5088 0.0221
-24 2 11 -2.2465 0.0270
-24 2 12 0.1365 -0.0164
-24 2 13 0.4405 0.0003
-24 2 14 0.2565 -0.0216
-24 2 15 -0.7980 0.0138
-24 2 16 -0.2350 0.0026
-24 2 17 -0.7382 0.0150
-24 2 18 -0.6765 -0.0159
-24 2 19 -0.3591 -0.0232
-24 2 20 -1.0478 -0.0166
-24 2 21 1.5148 -0.0199
-24 2 22 -0.1003 -0.0071
-24 2 23 -1.4070 -0.0104
-24 2 24 -2.8679 -0.0188
-24 2 25 -2.5443 -0.0220
-24 3 1 -0.7733 -0.1020
-24 3 2 -1.4334 -0.0479
-24 3 3 0.2691 0.1425
-24 3 4 -0.7008 0.0317
-24 3 5 0.9575 0.0380
-24 3 6 0.1286 -0.0474
-24 3 7 -0.5172 -0.0428
-24 3 8 -0.5458 -0.0159
-24 3 9 -0.9794 0.0169
-24 3 10 0.9802 0.0022
-24 3 11 0.8589 -0.0123
-24 3 12 0.8953 -0.0090
-24 3 13 -0.3080 -0.0214
-24 3 14 0.5874 0.0120
-24 3 15 -0.3347 -0.0062
-24 3 16 2.2900 -0.0002
-24 3 17 1.0315 -0.0231
-24 3 18 0.3100 -0.0062
-24 3 19 1.7582 -0.0266
-24 3 20 1.3214 -0.0067
-24 3 21 1.3892 0.0022
-24 3 22 -0.6067 0.0032
-24 3 23 1.2308 -0.0064
-24 3 24 -0.8124 -0.0260
-24 3 25 5.5577 -0.0158
-24 4 1 1.4101 0.0532
-24 4 2 0.4415 0.1095
-24 4 3 0.9599 0.0934
-24 4 4 -0.5056 0.1236
-24 4 5 -0.2835 -0.0203
-24 4 6 0.7117 -0.0028
-24 4 7 0.3389 -0.0187
-24 4 8 1.0838 0.0029
-24 4 9 1.1318 -0.0149
-24 4 10 -0.0470 0.0091
-24 4 11 1.1575 -0.0019
-24 4 12 0.0294 0.0125
-24 4 13 -0.0612 0.0156
-24 4 14 1.6521 -0.0103
-24 4 15 0.1648 0.0002
-24 4 16 -0.3523 -0.0039
-24 4 17 0.3563 -0.0048
-24 4 18 0.3522 -0.0039
-24 4 19 0.6287 0.0002
-24 4 20 1.3467 -0.0084
-24 4 21 2.5773 0.0134
-24 4 22 0.4811 -0.0123
-24 4 23 1.2248 -0.0007
-24 4 24 -1.2578 -0.0085
-24 4 25 -2.3105 0.0190
-24 5 1 -0.2596 -0.0761
-24 5 2 -0.7092 0.1165
-24 5 3 -0.8825 0.0820
-24 5 4 0.5416 0.0258
-24 5 5 -1.1783 0.0465
-24 5 6 0.5326 -0.0285
-24 5 7 -1.5540 -0.0034
-24 5 8 -1.3652 -0.0094
-24 5 9 -0.5329 0.0082
-24 5 10 1.6414 -0.0068
-24 5 11 0.5643 0.0115
-24 5 12 3.1094 -0.0304
-24 5 13 0.0573 -0.0209
-24 5 14 -0.0939 -0.0166
-24 5 15 0.1111 0.0008
-24 5 16 -1.0128 0.0088
-24 5 17 -2.0025 0.0163
-24 5 18 -1.5321 -0.0086
-24 5 19 -0.9206 0.0003
-24 5 20 -0.2205 0.0036
-24 5 21 0.2974 0.0065
-24 5 23 -2.1054 0.0003
-24 5 24 -0.6357 0.0203
-24 6 1 1.3485 0.2226
-24 6 2 -0.1088 0.1047
-24 6 3 1.9698 0.1289
-24 6 4 1.8043 -0.0325
-24 6 5 1.9786 -0.1032
-24 6 6 0.6235 -0.0620
-24 6 7 1.0451 -0.0726
-24 6 8 1.0082 -0.0179
-24 6 9 -0.2954 -0.0081
-24 6 10 0.0636 -0.0014
-24 6 11 -0.8161 -0.0391
-24 6 12 -2.6754 -0.0181
-24 6 13 -0.4099 -0.0349
-24 6 14 -2.0376 0.0112
-24 6 15 -1.3312 0.0158
-24 6 16 -0.8278 0.0131
-24 6 17 -1.2186 -0.0117
-24 6 18 0.4974 -0.0005
-24 6 19 1.5714 0.0103
-24 6 20 1.2406 0.0375
-24 6 21 -1.1422 0.0459
-24 6 22 -2.5738 0.0263
-24 6 23 -1.4631 0.0141
-24 6 24 -2.6459 -0.0166
-24 7 1 0.7822 0.1446
-24 7 2 -0.0603 0.1471
-24 7 3 -0.1806 -0.0923
-24 7 4 -0.4368 -0.0375
-24 7 5 -1.4029 -0.0922
-24 7 6 -1.3211 -0.0333
-24 7 7 -1.1824 0.0183
-24 7 8 -0.4686 0.0138
-24 7 9 -0.6271 -0.0015
-24 7 10 -0.5724 -0.0036
-24 7 11 0.5770 -0.0068
-24 7 12 -0.5994 -0.0073
-24 7 13 -1.5094 0.0403
-24 7 14 -0.5905 0.0164
-24 7 15 0.0554 0.0347
-24 7 16 0.4819 -0.0104
-24 7 17 2.1624 -0.0031
-24 7 18 1.3715 -0.0032
-24 7 19 0.5594 0.0370
-24 7 20 -1.4823 0.0394
-24 7 21 -1.4591 0.0012
-24 7 22 -3.1321 -0.0206
-24 7 23 0.6529 -0.0137
-24 7 24 2.3388 -0.0094
-24 8 1 -0.1672 -0.0178
-24 8 2 0.5261 -0.1491
-24 8 3 -0.8633 -0.1342
-24 8 4 -1.8849 -0.1796
-24 8 5 0.8999 -0.0063
-24 8 6 -1.5475 -0.0063
-24 8 7 0.0372 0.0194
-24 8 8 -0.7922 0.0169
-24 8 9 2.4427 0.0181
-24 8 10 0.7655 0.0038
-24 8 11 1.3009 0.0249
-24 8 12 -0.0078 0.0185
-24 8 13 1.6352 0.0062
-24 8 14 -0.3906 0.0216
-24 8 15 1.2286 -0.0266
-24 8 16 -0.8469 -0.0041
-24 8 17 -0.7611 -0.0211
-24 8 18 -2.2986 0.0251
-24 8 19 0.2303 0.0014
-24 8 20 -0.8999 0.0016
-24 8 21 1.3635 -0.0250
-24 8 22 0.4058 -0.0387
-24 8 23 0.7034 0.0051
-24 8 24 -2.2385 0.0011
-24 9 1 0.2755 -0.0159
-24 9 2 0.5922 -0.0988
-24 9 3 3.2360 -0.0403
-24 9 4 0.0555 0.0554
-24 9 5 1.1188 -0.0018
-24 9 6 1.1982 0.0395
-24 9 7 1.0949 -0.0135
-24 9 8 0.7904 0.0132
-24 9 9 -0.2773 0.0216
-24 9 10 -0.6816 0.0337
-24 9 11 -0.2310 -0.0113
-24 9 12 -1.2853 0.0065
-24 9 13 -0.4850 -0.0004
-24 9 14 -1.4729 -0.0041
-24 9 15 -0.5613 0.0041
-24 9 16 -1.1408 -0.0035
-24 9 17 1.6351 0.0048
-24 9 18 1.0201 -0.0076
-24 9 19 2.2758 -0.0155
-24 9 20 -0.0177 -0.0267
-24 9 21 -1.6573 -0.0184
-24 9 22 -3.2114 -0.0316
-24 9 23 0.1120 -0.0436
-24 9 24 0.4857 -0.0271
-24 10 1 0.9937 -0.1285
-24 10 2 -0.7265 0.0243
-24 10 3 -0.2377 -0.0162
-24 10 4 0.8249 0.0173
-24 10 5 -0.8190 0.0311
-24 10 6 -0.6369 -0.0091
-24 10 7 0.0438 0.0437
-24 10 8 -1.8317 0.0271
-24 10 9 2.1385 0.0291
-24 10 10 -0.0044 -0.0181
-24 10 11 1.9962 -0.0051
-24 10 12 -0.9774 -0.0311
-24 10 13 0.2521 0.0321
-24 10 14 0.0907 0.0251
-24 10 15 1.0580 -0.0006
-24 10 16 0.4095 -0.0162
-24 10 17 0.9160 -0.0212
-24 10 18 0.6160 0.0047
-24 10 19 -1.2448 -0.0111
-24 10 20 -1.6336 -0.0009
-24 10 21 0.8220 -0.0236
-24 11 1 -0.0339 0.0179
-24 11 2 0.3007 -0.0953
-24 11 3 -0.5255 0.0187
-24 11 4 -0.7632 -0.0525
-24 11 5 1.0538 -0.0126
-24 11 6 0.6594 0.0197
-24 11 7 2.3951 0.0163
-24 11 8 1.0213 0.0203
-24 11 9 0.4827 -0.0161
-24 11 10 0.3961 -0.0246
-24 11 11 -0.5289 -0.0036
-24 11 12 0.3734 0.0410
-24 11 13 -1.5191 0.0142
-24 11 14 -1.6341 0.0109
-24 11 15 -2.1143 -0.0266
-24 11 16 -0.1498 -0.0330
-24 11 17 -1.7070 -0.0159
-24 11 18 0.2294 0.0368
-24 11 19 -0.2720 0.0038
-24 11 20 0.0384 -0.0176
-24 11 21 -2.0397 -0.0002
-24 11 22 -1.2720 0.0266
-24 11 23 -1.1749 0.0178
-24 12 1 0.5081 -0.0645
-24 12 2 -0.3955 0.0490
-24 12 3 -0.6486 0.0103
-24 12 4 1.3853 0.1374
-24 12 5 0.0064 0.0620
-24 12 6 -0.4835 0.0790
-24 12 7 -1.0913 0.0421
-24 12 8 -0.3037 0.0089
-24 12 9 0.7151 -0.0182
-24 12 10 0.8475 -0.0120
-24 12 11 -0.2030 0.0055
-24 12 12 -2.9796 0.0040
-24 12 13 -1.9532 -0.0015
-24 12 14 -0.5738 -0.0610
-24 12 15 0.4104 -0.0213
-24 12 16 1.7133 0.0157
-24 12 17 -0.1641 0.0293
-24 12 18 1.6562 0.0127
-24 12 19 -0.2360 0.0341
-24 12 20 0.3755 -0.0017
-24 12 21 -0.9265 0.0117
-24 12 22 1.4858 0.0513
-24 12 23 1.5680 0.0576
-24 13 1 -0.2227 -0.0129
-24 13 2 0.6691 0.0579
-24 13 3 -0.9431 0.0843
-24 13 4 -0.9537 -0.0075
-24 13 5 -0.3691 0.0415
-24 13 6 -0.5518 -0.0103
-24 13 7 -1.3563 -0.0090
-24 13 8 0.9182 -0.0156
-24 13 9 -0.9417 -0.0187
-24 13 10 -0.6659 -0.0279
-24 13 11 -0.5079 -0.0142
-24 13 12 0.3357 -0.0389
-24 13 13 1.0197 -0.0362
-24 13 14 1.9049 -0.0388
-24 13 15 0.0402 -0.0162
-24 13 16 1.4336 0.0067
-24 13 17 1.7470 0.0205
-24 13 18 1.1839 -0.0241
-24 13 19 -0.5386 -0.0294
-24 13 20 0.4867 0.0428
-24 13 21 0.2960 -0.0250
-24 13 22 1.6002 0.0037
-24 13 23 0.8481 -0.0120
-24 14 1 -0.6396 0.1861
-24 14 2 0.5718 0.0432
-24 14 3 -0.2982 -0.0035
-24 14 4 0.0985 -0.0158
-24 14 5 -1.2963 -0.0709
-24 14 6 0.5381 0.0150
-24 14 7 -1.7126 -0.0313
-24 14 8 -0.7538 -0.0069
-24 14 9 1.6179 -0.0313
-24 14 10 -0.1890 -0.0004
-24 14 11 0.9400 -0.0189
-24 14 12 0.8869 0.0109
-24 14 13 0.6033 0.0030
-24 14 14 0.6204 0.0085
-24 14 15 1.8357 0.0066
-24 14 16 0.5982 0.0045
-24 14 17 -0.2316 0.0036
-24 14 18 -0.7285 0.0052
-24 14 19 -0.1334 -0.0397
-24 15 1 -1.3146 -0.0702
-24 15 2 -1.5301 -0.0329
-24 15 3 -0.6818 -0.1062
-24 15 4 -0.2666 -0.0147
-24 15 5 -1.5425 0.0348
-24 15 6 -0.4687 0.0167
-24 15 7 -0.3334 0.0019
-24 15 8 -0.9519 -0.0272
-24 15 9 -0.6581 -0.0128
-24 15 10 1.7152 0.0298
-24 15 11 -0.1116 0.0643
-24 15 12 -0.0261 0.0126
-24 15 13 1.5017 0.0187
-24 15 14 1.4731 -0.0145
-24 15 15 2.1865 0.0041
-24 15 16 0.3069 -0.0074
-24 15 17 1.0920 0.0013
-24 15 18 2.2844 -0.0244
-24 15 19 1.3521 -0.0131
-24 15 20 -1.9783 -0.0176
-24 15 21 -1.4358 -0.0118
-24 15 22 -0.6635 0.0261
-24 16 1 -0.3584 -0.0454
-24 16 2 0.1264 -0.1075
-24 16 3 -0.9827 0.0366
-24 16 4 2.2102 -0.0102
-24 16 5 0.2648 0.0140
-24 16 6 -0.3809 -0.0253
-24 16 7 0.1006 -0.0639
-24 16 8 0.0761 -0.0256
-24 16 9 1.1079 0.0050
-24 16 10 -1.7128 0.0295
-24 16 11 0.4708 0.0047
-24 16 12 -1.4862 -0.0043
-24 16 13 0.0827 -0.0460
-24 16 14 -1.8823 0.0228
-24 16 15 -2.2779 0.0391
-24 16 16 -1.9638 0.0300
-24 16 17 -0.5656 -0.0132
-24 16 18 -1.2713 0.0013
-24 16 19 0.0689 -0.0053
-24 16 20 -0.2113 0.0084
-24 16 21 2.3163 0.0294
-24 17 1 2.4801 0.0050
-24 17 2 2.7440 0.0366
-24 17 3 2.2503 0.0417
-24 17 4 1.4607 0.0845
-24 17 5 1.6346 -0.0213
-24 17 6 -0.9644 -0.0350
-24 17 7 1.1058 -0.0382
-24 17 8 0.7339 0.0129
-24 17 9 1.1541 0.0127
-24 17 10 0.0688 0.0120
-24 17 11 0.3926 -0.0265
-24 17 12 -0.3719 -0.0178
-24 17 13 0.4783 0.0213
-24 17 14 -1.7583 0.0115
-24 17 15 0.9686 0.0528
-24 17 16 -0.1193 0.0261
-24 17 17 1.1733 0.0121
-24 17 18 -0.7166 0.0214
-24 17 19 2.9279 0.0978
-24 17 20 0.7327 0.0758
-24 17 21 0.3457 0.0814
-24 18 1 -4.4145 -0.0702
-24 18 2 -2.5360 -0.0061
-24 18 3 -1.3007 0.0037
-24 18 4 -2.5170 -0.0324
-24 18 5 0.1963 0.0102
-24 18 6 -0.7359 -0.0202
-24 18 7 -1.0178 0.0270
-24 18 8 -2.1801 0.0350
-24 18 9 -0.7969 0.0250
-24 18 10 -0.6935 -0.0193
-24 18 11 2.4695 -0.0170
-24 18 12 0.7600 -0.0158
-24 18 13 2.1115 0.0269
-24 18 14 1.9668 0.0230
-24 19 1 2.1149 0.0301
-24 19 2 0.1422 -0.0261
-24 19 3 1.7649 0.0684
-24 19 4 0.7535 0.0139
-24 19 5 -0.4360 -0.0100
-24 19 6 -2.1538 0.0152
-24 19 7 -1.8573 0.0069
-24 19 8 -0.8654 0.0263
-24 19 9 2.9364 0.0128
-24 19 10 1.2340 0.0016
-24 19 11 0.9265 -0.0241
-24 19 12 1.1151 -0.0128
-24 19 13 -0.0472 -0.0259
-24 19 14 -0.6742 -0.0437
-24 20 1 -3.1044 0.0101
-24 20 2 -0.8541 0.1308
-24 20 3 0.5024 0.0298
-24 20 4 -1.2892 0.0323
-24 20 5 -0.1866 -0.0046
-24 20 6 -2.4322 0.0023
-24 20 7 3.0233 0.0379
-24 20 8 0.8995 0.0276
-24 20 9 0.6874 0.0057
-24 20 10 -0.0156 -0.0053
-24 20 11 -1.9115 -0.0203
-24 20 12 -1.2129 -0.0263
-24 20 13 -1.3737 0.0125
-24 21 1 2.1656 0.1122
-24 21 2 0.5019 0.0293
-24 21 3 2.5658 0.0206
-24 21 4 -0.3271 -0.1098
-24 21 5 1.8489 -0.0613
-24 21 6 0.6200 -0.0164
-24 21 7 0.7926 0.0155
-24 21 8 0.5546 0.0326
-24 21 9 1.3525 -0.0119
-24 21 10 2.6256 -0.0151
-24 21 11 4.4631 0.0155
-24 21 12 1.7031 0.0281
-24 21 13 1.3405 0.0276
-24 22 1 0.7534 0.1062
-24 22 2 0.8965 -0.0118
-24 22 3 0.2574 -0.0665
-24 22 4 -1.3527 -0.0236
-24 22 5 -3.2387 -0.0343
-24 22 6 -2.7171 0.0388
-24 22 7 -0.5442 0.0105
-24 22 8 3.3717 -0.0286
-24 22 9 4.1356 -0.0526
-24 22 10 2.2369 -0.0371
-24 22 11 -1.3581 0.0077
-24 22 12 -2.4253 0.0452
-24 22 13 -3.8544 0.0246
-24 23 2 0.4425 -0.0556
-23 -22 3 -1.8439 -0.0038
-23 -22 4 -0.4328 -0.0182
-23 -21 1 -2.0046 0.0054
-23 -21 2 0.3487 0.0281
-23 -21 3 0.7996 0.0271
-23 -21 4 0.7260 0.0341
-23 -21 5 0.9440 0.0090
-23 -21 6 -0.9660 0.0150
-23 -21 7 -0.0161 -0.0191
-23 -21 8 -1.8835 -0.0119
-23 -21 9 -0.6178 -0.0161
-23 -20 1 1.6296 0.0006
-23 -20 2 1.4727 0.0068
-23 -20 3 3.0010 0.0123
-23 -20 4 -0.7685 -0.0043
-23 -20 5 0.8865 0.0134
-23 -20 6 -0.7213 -0.0057
-23 -20 7 -1.0639 -0.0008
-23 -20 8 -0.4660 -0.0150
-23 -20 9 -0.3411 -0.0040
-23 -20 10 2.5326 -0.0061
-23 -20 11 0.5499 0.0069
-23 -20 12 1.3450 -0.0017
-23 -20 13 -0.0491 -0.0028
-23 -20 14 1.5688 0.0054
-23 -20 15 -1.2198 0.0197
-23 -19 1 2.7405 0.0486
-23 -19 2 -1.0287 0.0072
-23 -19 3 -0.0939 -0.0062
-23 -19 4 -0.6978 -0.0133
-23 -19 5 -1.6446 -0.0292
-23 -19 6 0.3700 -0.0187
-23 -19 7 1.4621 -0.0201
-23 -19 8 3.6286 -0.0116
-23 -19 9 0.3562 0.0007
-23 -19 10 -0.0837 0.0128
-23 -19 11 -1.5632 -0.0063
-23 -19 12 0.1747 0.0022
-23 -19 13 -1.0484 -0.0100
-23 -19 14 1.5644 0.0061
-23 -19 15 0.4560 0.0062
-23 -19 16 0.4361 0.0080
-23 -19 17 -0.4579 0.0124
-23 -18 1 1.2131 -0.0365
-23 -18 2 -0.4948 0.0094
-23 -18 3 -2.4413 -0.0192
-23 -18 4 -1.1713 0.0168
-23 -18 5 -0.0671 0.0061
-23 -18 6 1.3288 -0.0042
-23 -18 7 0.8014 -0.0108
-23 -18 8 1.0346 -0.0023
-23 -18 9 0.8302 0.0033
-23 -18 10 3.2981 0.0071
-23 -18 11 1.5842 0.0042
-23 -18 12 1.5083 -0.0109
-23 -18 13 -2.7217 0.0040
-23 -18 14 -2.2510 0.0087
-23 -18 15 -2.9627 0.0124
-23 -18 16 -0.3506 0.0101
-23 -18 17 1.2957 -0.0111
-23 -18 18 3.8898 -0.0088
-23 -18 19 3.7112 0.0076
-23 -17 1 -1.2197 -0.0002
-23 -17 2 -0.0002 -0.0459
-23 -17 3 1.4414 -0.0007
-23 -17 4 1.5354 -0.0266
-23 -17 5 0.7652 -0.0156
-23 -17 6 1.3895 -0.0177
-23 -17 7 -1.6379 -0.0078
-23 -17 8 1.3734 0.0147
-23 -17 9 -1.0759 0.0218
-23 -17 10 -0.7883 0.0016
-23 -17 11 -3.0452 -0.0101
-23 -17 12 -0.4548 0.0003
-23 -17 13 0.4998 -0.0012
-23 -17 14 1.6668 0.0251
-23 -17 15 2.1442 -0.0035
-23 -17 16 2.5570 0.0017
-23 -17 17 0.6893 -0.0175
-23 -17 18 -2.1820 0.0075
-23 -17 19 -3.4516 -0.0036
-23 -17 20 -3.7543 0.0040
-23 -17 21 -3.6268 0.0015
-23 -16 1 0.8584 0.0189
-23 -16 2 -1.3916 0.0161
-23 -16 3 -1.3090 -0.0027
-23 -16 4 -0.2839 0.0205
-23 -16 5 -1.6152 -0.0146
-23 -16 6 0.7003 -0.0043
-23 -16 7 0.9741 0.0124
-23 -16 8 1.6837 0.0195
-23 -16 9 0.6311 0.0149
-23 -16 10 1.8953 0.0083
-23 -16 11 0.5709 -0.0059
-23 -16 12 1.0107 0.0012
-23 -16 13 0.0568 0.0107
-23 -16 14 1.3963 -0.0013
-23 -16 15 1.3651 -0.0068
-23 -16 16 3.1209 -0.0155
-23 -16 17 1.5016 -0.0029
-23 -16 18 1.7744 0.0084
-23 -16 19 0.4254 0.0167
-23 -16 20 1.5228 0.0143
-23 -16 21 0.4477 -0.0108
-23 -15 1 0.0392 -0.0818
-23 -15 2 -0.6717 -0.0124
-23 -15 3 -1.2354 0.0146
-23 -15 4 -1.1392 -0.0125
-23 -15 5 -0.1055 0.0298
-23 -15 6 1.4112 0.0017
-23 -15 7 1.2665 0.0285
-23 -15 8 2.2499 0.0199
-23 -15 9 0.0057 0.0087
-23 -15 10 -0.3647 -0.0175
-23 -15 11 -0.8462 -0.0024
-23 -15 12 -1.3080 -0.0010
-23 -15 13 -0.0102 0.0197
-23 -15 14 2.7851 0.0036
-23 -15 15 1.0880 -0.0040
-23 -15 16 1.4617 -0.0090
-23 -15 17 1.1048 0.0027
-23 -15 18 2.6862 0.0014
-23 -15 19 1.2899 -0.0093
-23 -15 20 0.4158 -0.0074
-23 -15 21 -0.4637 -0.0072
-23 -14 1 -1.5841 0.0667
-23 -14 2 -2.3641 0.0135
-23 -14 3 -0.4639 0.0454
-23 -14 4 0.2668 -0.0058
-23 -14 5 1.8001 -0.0384
-23 -14 6 1.8467 0.0022
-23 -14 7 0.7737 0.0010
-23 -14 8 0.1738 0.0115
-23 -14 9 -0.4468 -0.0115
-23 -14 10 -2.3276 -0.0091
-23 -14 11 -2.6226 -0.0152
-23 -14 12 0.9508 0.0129
-23 -14 13 0.5414 -0.0111
-23 -14 14 0.0633 -0.0027
-23 -14 15 0.6095 -0.0143
-23 -14 16 -1.1656 -0.0104
-23 -14 17 0.3801 -0.0011
-23 -14 18 -1.8264 0.0060
-23 -14 19 -0.3726 0.0160
-23 -14 20 -0.4799 -0.0097
-23 -14 21 1.2017 -0.0100
-23 -13 1 -0.3452 0.0367
-23 -13 2 0.4466 0.0977
-23 -13 3 0.5040 -0.0160
-23 -13 4 1.3560 0.0189
-23 -13 5 -0.8759 -0.0070
-23 -13 6 -0.0342 0.0174
-23 -13 7 0.2212 0.0269
-23 -13 8 -0.8945 0.0050
-23 -13 9 -1.2500 -0.0203
-23 -13 10 0.7575 -0.0163
-23 -13 11 1.5804 0.0007
-23 -13 12 0.9754 0.0114
-23 -13 13 1.6233 0.0157
-23 -13 14 -0.6711 -0.0131
-23 -13 15 1.2922 -0.0097
-23 -13 16 1.1905 -0.0063
-23 -13 17 2.1416 0.0131
-23 -13 18 3.2187 0.0008
-23 -13 19 2.5256 -0.0063
-23 -13 20 -0.7506 -0.0173
-23 -13 21 -3.5482 0.0031
-23 -13 22 -3.8724 0.0139
-23 -12 1 -0.2012 0.0281
-23 -12 2 0.4935 -0.0403
-23 -12 3 -0.5008 -0.0344
-23 -12 4 -0.9650 -0.0875
-23 -12 5 -0.0335 0.0024
-23 -12 6 0.4077 0.0140
-23 -12 7 0.5533 0.0100
-23 -12 8 1.8323 -0.0140
-23 -12 9 -0.3654 -0.0242
-23 -12 10 -0.7424 -0.0098
-23 -12 11 -0.8426 0.0064
-23 -12 12 -1.8456 0.0106
-23 -12 13 0.2968 -0.0150
-23 -12 14 -0.6287 -0.0089
-23 -12 15 -0.1440 -0.0123
-23 -12 16 -0.5373 0.0141
-23 -12 17 0.6699 0.0046
-23 -12 18 -0.8589 0.0070
-23 -12 19 -0.6760 0.0012
-23 -12 20 -1.5862 -0.0038
-23 -12 21 0.4927 -0.0071
-23 -12 22 1.6802 -0.0017
-23 -11 1 -1.3802 0.0667
-23 -11 2 -1.1387 -0.0180
-23 -11 3 -0.4725 -0.0407
-23 -11 4 0.7617 0.0239
-23 -11 5 0.5752 -0.0046
-23 -11 6 0.9965 0.0360
-23 -11 7 0.3524 -0.0189
-23 -11 8 -1.1866 -0.0200
-23 -11 9 0.4140 -0.0266
-23 -11 10 -1.3838 0.0107
-23 -11 11 0.7897 0.0061
-23 -11 12 -0.1907 0.0011
-23 -11 13 -1.1311 -0.0106
-23 -11 14 -1.3627 -0.0172
-23 -11 15 -1.7753 0.0014
-23 -11 16 0.4831 0.0027
-23 -11 17 1.2510 0.0170
-23 -11 18 0.5096 -0.0061
-23 -11 19 0.0412 -0.0087
-23 -11 20 -0.4750 -0.0099
-23 -11 21 -2.4059 0.0016
-23 -11 22 -1.2862 0.0221
-23 -11 23 -0.7402 0.0082
-23 -11 24 -0.6118 -0.0050
-23 -11 25 0.0584 -0.0302
-23 -11 26 -0.2370 -0.0172
-23 -10 1 1.3875 -0.1019
-23 -10 2 0.9398 -0.0407
-23 -10 3 1.1960 -0.0585
-23 -10 4 -0.8409 0.0048
-23 -10 5 0.2006 0.0592
-23 -10 6 -0.6993 0.0090
-23 -10 7 0.4091 -0.0004
-23 -10 8 -0.6461 -0.0286
-23 -10 9 -1.7026 -0.0026
-23 -10 10 -2.2388 0.0029
-23 -10 11 -0.2330 0.0256
-23 -10 12 -0.2709 -0.0019
-23 -10 13 2.0552 0.0009
-23 -10 14 0.6146 0.0070
-23 -10 15 3.4341 0.0188
-23 -10 16 0.2656 0.0181
-23 -10 17 1.5705 0.0014
-23 -10 18 -0.3170 -0.0013
-23 -10 19 -1.7098 -0.0128
-23 -10 20 -0.2326 0.0129
-23 -10 21 0.2234 0.0042
-23 -10 22 0.4382 0.0154
-23 -10 23 2.0868 0.0079
-23 -10 25 0.9267 -0.0089
-23 -10 26 -0.7422 0.0009
-23 -9 1 -1.1484 -0.0208
-23 -9 2 -1.8068 -0.1330
-23 -9 3 -0.3277 -0.0079
-23 -9 4 -0.7874 -0.0176
-23 -9 5 0.4996 0.0050
-23 -9 6 1.7231 -0.0151
-23 -9 7 0.6206 -0.0386
-23 -9 8 -1.1568 -0.0167
-23 -9 9 0.7863 0.0178
-23 -9 10 0.1506 0.0301
-23 -9 11 1.4312 0.0019
-23 -9 12 0.2759 0.0041
-23 -9 13 -0.3275 -0.0141
-23 -9 14 -1.5883 0.0048
-23 -9 15 -1.2806 0.0061
-23 -9 16 -1.4083 0.0109
-23 -9 17 -0.7046 0.0044
-23 -9 18 -0.2445 0.0099
-23 -9 19 -0.1097 0.0032
-23 -9 20 -2.5389 -0.0021
-23 -9 21 -0.5721 0.0023
-23 -9 22 -2.7162 -0.0010
-23 -9 23 -2.4804 -0.0174
-23 -9 24 -1.3490 -0.0337
-23 -9 25 -2.0617 -0.0278
-23 -9 26 -0.8395 -0.0201
-23 -8 1 0.7258 -0.1427
-23 -8 2 -0.5198 -0.0013
-23 -8 3 0.1975 0.0173
-23 -8 4 1.5351 0.1298
-23 -8 5 1.1655 0.0511
-23 -8 6 0.0854 0.0034
-23 -8 7 0.4588 -0.0057
-23 -8 8 -0.8288 0.0028
-23 -8 9 -0.6941 0.0256
-23 -8 10 -0.0147 0.0216
-23 -8 11 0.2018 0.0139
-23 -8 12 -0.7442 -0.0156
-23 -8 13 -0.1748 0.0072
-23 -8 14 -1.6032 -0.0009
-23 -8 15 0.4676 0.0138
-23 -8 16 1.4384 0.0063
-23 -8 17 1.5952 -0.0011
-23 -8 18 0.1003 -0.0202
-23 -8 19 -0.9153 -0.0174
-23 -8 20 -1.4009 -0.0068
-23 -8 21 -1.6076 0.0033
-23 -8 22 0.8775 0.0002
-23 -8 23 -0.0712 -0.0055
-23 -8 24 0.4617 -0.0128
-23 -8 25 2.4783 0.0122
-23 -8 26 0.8089 0.0069
-23 -8 27 2.1134 0.0102
-23 -7 1 -0.0625 -0.1196
-23 -7 2 -0.1331 0.0078
-23 -7 3 0.0020 0.1187
-23 -7 4 -1.9578 0.0185
-23 -7 5 0.1631 0.0227
-23 -7 6 -1.0727 -0.0499
-23 -7 7 -0.2431 -0.0108
-23 -7 8 -0.4416 0.0164
-23 -7 9 -1.3175 0.0398
-23 -7 10 -0.9628 0.0018
-23 -7 11 -1.9692 -0.0071
-23 -7 12 -1.5225 -0.0131
-23 -7 13 -2.8092 -0.0092
-23 -7 14 -0.0537 0.0192
-23 -7 15 0.0602 0.0065
-23 -7 16 0.9720 -0.0042
-23 -7 17 -0.6840 -0.0230
-23 -7 18 -1.3217 -0.0163
-23 -7 19 -1.4346 -0.0110
-23 -7 20 -0.9941 0.0070
-23 -7 21 -1.0199 0.0072
-23 -7 22 -0.1014 0.0018
-23 -7 23 1.8052 -0.0058
-23 -7 24 1.1029 -0.0090
-23 -6 1 1.9399 0.1668
-23 -6 2 -0.2215 0.1463
-23 -6 3 0.9466 0.1169
-23 -6 4 -0.2989 0.0446
-23 -6 5 -0.3584 -0.0994
-23 -6 6 -1.2517 -0.0389
-23 -6 7 -2.1741 -0.0233
-23 -6 8 -1.5046 0.0326
-23 -6 9 0.0780 0.0081
-23 -6 10 1.1736 0.0057
-23 -6 11 1.2902 -0.0399
-23 -6 12 1.0045 -0.0011
-23 -6 13 1.9149 0.0013
-23 -6 14 1.3545 0.0004
-23 -6 15 0.4174 -0.0055
-23 -6 16 0.8181 -0.0173
-23 -6 17 -0.6200 -0.0190
-23 -6 18 0.2426 -0.0145
-23 -6 19 -0.4411 0.0084
-23 -6 20 0.9868 0.0008
-23 -6 21 0.9518 0.0157
-23 -6 22 0.2747 -0.0067
-23 -6 23 -0.5825 -0.0115
-23 -6 24 -0.9547 0.0018
-23 -6 25 -1.2312 0.0178
-23 -6 26 -0.6192 0.0382
-23 -6 27 1.3580 -0.0124
-23 -5 1 -0.5340 0.0360
-23 -5 2 -0.8793 0.1645
-23 -5 3 -0.2739 -0.0004
-23 -5 4 -0.2999 -0.0325
-23 -5 5 1.0636 -0.0194
-23 -5 6 -0.0549 -0.0136
-23 -5 7 0.0638 0.0519
-23 -5 8 -0.4026 0.0295
-23 -5 9 -1.4327 -0.0041
-23 -5 10 -1.5780 -0.0290
-23 -5 11 -1.1040 0.0032
-23 -5 12 -0.9756 -0.0086
-23 -5 13 -1.1249 0.0213
-23 -5 14 0.3571 0.0028
-23 -5 15 -0.3975 -0.0083
-23 -5 16 0.8583 -0.0182
-23 -5 17 1.4980 -0.0082
-23 -5 18 0.9473 -0.0109
-23 -5 19 0.4849 0.0117
-23 -5 20 0.3894 0.0137
-23 -5 21 0.0358 -0.0057
-23 -5 22 -0.1066 -0.0104
-23 -5 23 -0.2446 -0.0096
-23 -5 24 -1.0777 0.0211
-23 -5 25 -0.1268 0.0191
-23 -5 26 -1.8202 0.0047
-23 -5 27 -2.5238 0.0010
-23 -4 1 -0.3744 0.1723
-23 -4 2 -0.2173 -0.0023
-23 -4 3 0.2562 0.0066
-23 -4 4 -0.2617 -0.1337
-23 -4 5 -1.7791 -0.0712
-23 -4 6 -0.3614 -0.0056
-23 -4 7 -1.8382 -0.0036
-23 -4 8 -0.1828 0.0042
-23 -4 9 0.8458 -0.0180
-23 -4 10 1.2502 -0.0191
-23 -4 11 1.0168 -0.0208
-23 -4 12 0.6289 0.0123
-23 -4 13 -0.3427 -0.0164
-23 -4 14 -0.2707 0.0003
-23 -4 15 1.0523 -0.0127
-23 -4 16 -1.7905 -0.0135
-23 -4 17 -0.8636 -0.0051
-23 -4 18 -0.8332 0.0117
-23 -4 19 -0.1938 0.0011
-23 -4 20 0.7496 0.0042
-23 -4 21 0.0034 -0.0057
-23 -4 22 -0.2011 -0.0009
-23 -4 23 0.3854 0.0125
-23 -4 24 1.8182 0.0082
-23 -4 25 1.9188 0.0306
-23 -4 26 1.7534 -0.0045
-23 -4 27 1.9097 0.0125
-23 -3 1 0.5363 0.1569
-23 -3 2 0.3527 0.0779
-23 -3 3 0.6623 -0.1031
-23 -3 4 0.9777 -0.0126
-23 -3 5 -0.0392 -0.0566
-23 -3 6 -0.1135 0.0252
-23 -3 7 0.9836 0.0162
-23 -3 8 1.3740 -0.0062
-23 -3 9 1.3869 -0.0280
-23 -3 10 0.3359 -0.0115
-23 -3 11 -1.8164 -0.0048
-23 -3 12 -2.2836 0.0010
-23 -3 13 -0.8957 0.0222
-23 -3 14 -2.3609 -0.0082
-23 -3 15 0.0824 0.0145
-23 -3 16 0.4038 -0.0004
-23 -3 17 0.9997 0.0058
-23 -3 18 2.3912 0.0051
-23 -3 19 0.3683 0.0276
-23 -3 20 -0.5530 0.0035
-23 -3 21 0.1285 -0.0047
-23 -3 22 1.7941 -0.0170
-23 -3 23 1.6304 0.0106
-23 -3 24 0.2214 0.0043
-23 -3 25 -0.7894 0.0107
-23 -3 26 -2.8646 -0.0261
-23 -3 27 -2.0518 -0.0463
-23 -2 1 0.7862 -0.0628
-23 -2 2 0.1894 -0.1516
-23 -2 3 -1.3914 -0.1834
-23 -2 4 -0.8508 -0.1618
-23 -2 5 -1.8590 0.0330
-23 -2 6 -0.0245 0.0218
-23 -2 7 0.2051 0.0454
-23 -2 8 0.4857 -0.0075
-23 -2 9 -1.7105 -0.0072
-23 -2 10 -0.8891 -0.0187
-23 -2 11 0.0549 0.0268
-23 -2 12 1.5951 0.0100
-23 -2 13 1.6691 0.0199
-23 -2 14 0.9495 0.0187
-23 -2 15 -0.5757 -0.0091
-23 -2 16 -0.2780 0.0068
-23 -2 17 -1.8510 0.0123
-23 -2 18 -2.9265 0.0393
-23 -2 19 -0.2616 0.0053
-23 -2 20 0.9012 0.0104
-23 -2 21 1.7121 -0.0210
-23 -2 22 1.3854 -0.0002
-23 -2 23 0.8198 0.0137
-23 -2 24 -0.5468 0.0195
-23 -2 25 0.6208 -0.0290
-23 -2 26 -0.0057 -0.0205
-23 -1 1 -0.3427 -0.0674
-23 -1 2 0.5360 -0.2491
-23 -1 3 -1.3033 -0.0886
-23 -1 4 -1.0485 0.0163
-23 -1 5 0.0238 0.0426
-23 -1 6 -1.1956 0.0737
-23 -1 7 -1.1765 -0.0098
-23 -1 8 -1.1963 -0.0159
-23 -1 9 -0.1524 -0.0052
-23 -1 10 0.2022 0.0247
-23 -1 11 -0.1188 0.0125
-23 -1 12 -1.6290 0.0272
-23 -1 13 -1.0406 -0.0125
-23 -1 14 -0.5874 -0.0154
-23 -1 16 0.5531 0.0027
-23 -1 17 2.4665 0.0151
-23 -1 18 2.3255 0.0147
-23 -1 19 2.3072 -0.0051
-23 -1 20 0.9651 -0.0306
-23 -1 21 0.2637 -0.0012
-23 -1 23 -0.2946 0.0121
-23 -1 24 0.4802 0.0010
-23 -1 25 -0.5213 -0.0108
-23 -1 26 0.2438 -0.0265
-23 -1 27 -0.5955 -0.0089
-23 0 1 -2.1368 -0.2728
-23 0 2 -1.3933 -0.0367
-23 0 3 0.1422 0.0089
-23 0 4 -0.9377 0.1665
-23 0 5 -0.4192 0.1352
-23 0 6 1.2827 0.0372
-23 0 7 0.1781 0.0174
-23 0 8 1.8020 -0.0118
-23 0 9 0.4701 0.0185
-23 0 10 0.7739 0.0121
-23 0 11 1.7585 0.0256
-23 0 12 1.9469 -0.0217
-23 0 13 0.8763 0.0089
-23 0 14 0.5663 -0.0119
-23 0 15 0.0545 0.0120
-23 0 16 -0.2951 0.0123
-23 0 17 0.4729 0.0021
-23 0 18 -0.7654 -0.0044
-23 0 19 -0.9336 -0.0160
-23 0 20 -1.4447 -0.0170
-23 0 21 -0.0278 -0.0077
-23 0 22 1.2254 0.0220
-23 0 23 -0.9452 0.0107
-23 0 24 -1.0891 -0.0044
-23 0 25 -0.6105 -0.0150
-23 0 26 -1.0493 0.0230
-23 0 27 -0.2070 -0.0162
-23 1 1 2.0357 -0.0689
-23 1 2 -0.0917 -0.0517
-23 1 3 -0.9881 0.1239
-23 1 4 0.2346 0.0082
-23 1 5 -2.0919 0.0209
-23 1 6 1.3044 -0.0336
-23 1 7 0.0569 -0.0262
-23 1 8 0.2239 0.0048
-23 1 9 1.1018 0.0122
-23 1 10 -0.1669 -0.0020
-23 1 11 0.2624 -0.0072
-23 1 12 -2.0324 0.0025
-23 1 13 -1.2837 -0.0132
-23 1 14 -1.7650 0.0069
-23 1 15 0.8752 -0.0205
-23 1 16 -0.8450 -0.0007
-23 1 17 -0.7050 -0.0114
-23 1 18 -1.0689 0.0013
-23 1 19 -0.3500 -0.0252
-23 1 20 1.4363 -0.0114
-23 1 21 0.4071 -0.0040
-23 1 22 0.4960 0.0135
-23 1 23 0.6609 0.0074
-23 1 24 1.1324 0.0043
-23 1 25 0.0534 -0.0094
-23 1 26 1.7569 0.0370
-23 2 1 -1.3223 0.0257
-23 2 2 0.1485 0.1055
-23 2 3 -2.7336 0.0852
-23 2 4 0.7458 0.1426
-23 2 5 -1.1146 -0.0026
-23 2 6 0.0771 0.0276
-23 2 7 -0.7974 -0.0165
-23 2 8 -0.0358 0.0017
-23 2 9 -0.9923 -0.0149
-23 2 10 0.8089 0.0090
-23 2 11 -0.5975 -0.0039
-23 2 12 1.3626 0.0070
-23 2 13 0.8707 -0.0073
-23 2 14 0.0617 -0.0240
-23 2 15 0.1733 -0.0101
-23 2 16 -1.2248 0.0006
-23 2 17 -0.8540 0.0081
-23 2 18 -0.2020 -0.0322
-23 2 19 0.5394 -0.0140
-23 2 20 0.0482 -0.0314
-23 2 21 -0.2304 0.0052
-23 2 22 -1.1081 0.0008
-23 2 23 -3.4530 0.0005
-23 2 24 -0.7237 -0.0087
-23 2 25 -3.9054 -0.0074
-23 2 26 0.5408 0.0175
-23 3 1 -0.6921 -0.0700
-23 3 2 1.1346 0.1326
-23 3 3 -0.0184 0.1032
-23 3 4 1.1453 0.0256
-23 3 5 0.7013 0.0404
-23 3 6 -0.2086 -0.0451
-23 3 7 -1.4119 -0.0113
-23 3 8 -0.4325 -0.0245
-23 3 9 -1.4085 0.0050
-23 3 10 -0.2387 -0.0083
-23 3 11 -0.0164 0.0085
-23 3 12 -1.6463 -0.0289
-23 3 13 0.8653 -0.0227
-23 3 14 -1.2708 -0.0156
-23 3 15 1.3009 0.0076
-23 3 16 0.8277 0.0062
-23 3 17 0.6498 0.0034
-23 3 18 -0.3804 -0.0139
-23 3 19 -0.5776 -0.0293
-23 3 20 -1.5059 0.0182
-23 3 21 -4.5478 0.0088
-23 3 22 -2.0480 0.0269
-23 3 23 -3.0015 -0.0020
-23 3 24 1.8759 0.0038
-23 3 25 2.6753 -0.0061
-23 3 26 2.6005 0.0286
-23 4 1 -1.5459 0.2869
-23 4 2 -0.7353 0.1174
-23 4 3 -1.2237 0.1150
-23 4 4 -2.2060 -0.0487
-23 4 5 -1.0694 -0.1316
-23 4 6 -0.5834 -0.0776
-23 4 7 -0.0608 -0.0725
-23 4 8 1.0118 -0.0141
-23 4 9 1.1853 -0.0156
-23 4 10 1.1621 -0.0005
-23 4 11 1.2575 -0.0389
-23 4 12 0.8461 -0.0115
-23 4 13 0.9317 -0.0248
-23 4 14 2.5431 0.0134
-23 4 15 0.1227 0.0246
-23 4 16 -0.1047 0.0177
-23 4 17 0.5862 -0.0077
-23 4 18 0.3793 -0.0039
-23 4 19 0.6707 0.0108
-23 4 20 1.0527 0.0266
-23 4 21 0.5824 0.0457
-23 4 22 0.0587 -0.0054
-23 4 23 1.8348 -0.0139
-23 4 24 0.5156 -0.0083
-23 4 25 -1.1544 0.0168
-23 4 26 -1.3998 0.0027
-23 5 1 -1.3093 0.1104
-23 5 2 -0.4540 0.1145
-23 5 3 0.9978 -0.1336
-23 5 4 1.2322 -0.0597
-23 5 5 2.1736 -0.0627
-23 5 6 0.9636 -0.0209
-23 5 7 1.1732 0.0270
-23 5 8 -0.0636 0.0078
-23 5 9 2.5576 0.0030
-23 5 10 0.1053 -0.0091
-23 5 11 0.8900 0.0097
-23 5 12 -0.1418 -0.0077
-23 5 13 -0.6887 0.0461
-23 5 14 -1.5361 0.0289
-23 5 15 -0.5230 0.0282
-23 5 16 -1.6167 0.0086
-23 5 17 -0.4661 -0.0034
-23 5 18 0.1356 0.0018
-23 5 19 -0.1069 0.0266
-23 5 20 -1.4973 0.0130
-23 5 21 -1.1096 -0.0016
-23 5 23 -0.7859 -0.0119
-23 5 24 2.1165 0.0157
-23 5 25 0.8496 0.0201
-23 5 26 0.9744 0.0098
-23 6 1 0.8066 -0.0499
-23 6 2 1.6092 -0.1846
-23 6 3 1.8494 -0.1003
-23 6 4 0.1759 -0.1607
-23 6 5 -0.7730 0.0139
-23 6 6 -1.3910 -0.0040
-23 6 7 0.4507 0.0093
-23 6 8 -0.0917 0.0051
-23 6 9 -0.8143 0.0257
-23 6 10 -0.1543 0.0068
-23 6 11 -2.5115 0.0171
-23 6 12 -0.3912 0.0146
-23 6 13 -1.0875 -0.0094
-23 6 14 0.2085 0.0152
-23 6 15 -0.1192 -0.0104
-23 6 16 1.2555 -0.0062
-23 6 17 1.7842 0.0002
-23 6 18 2.1394 0.0164
-23 6 19 1.8297 0.0071
-23 6 20 0.2146 0.0133
-23 6 21 -0.6273 -0.0131
-23 6 22 2.1666 0.0066
-23 6 23 1.1930 -0.0109
-23 6 24 1.1745 0.0297
-23 6 25 -1.5291 0.0153
-23 6 26 -0.3433 -0.0039
-23 7 1 0.6124 0.0110
-23 7 2 -1.9468 -0.0602
-23 7 3 -1.8392 0.0026
-23 7 4 -0.7813 0.0884
-23 7 5 -0.9367 -0.0166
-23 7 6 1.9662 0.0304
-23 7 7 1.2841 -0.0052
-23 7 8 1.6333 0.0240
-23 7 9 0.0183 0.0274
-23 7 10 -0.7985 0.0303
-23 7 11 -0.9369 -0.0188
-23 7 12 -2.3352 -0.0045
-23 7 13 -1.4083 0.0002
-23 7 14 -0.6126 0.0020
-23 7 15 -0.0491 0.0119
-23 7 16 0.3265 -0.0057
-23 7 17 -0.4784 -0.0111
-23 7 18 -1.5352 -0.0059
-23 7 19 -3.6453 0.0163
-23 7 20 -2.4740 -0.0063
-23 7 21 -2.5932 0.0009
-23 7 22 -0.8612 -0.0034
-23 7 23 -0.1418 0.0079
-23 7 24 2.3943 -0.0077
-23 7 25 0.0103 0.0206
-23 8 1 0.4633 -0.1266
-23 8 2 1.4759 0.0158
-23 8 3 -1.7242 -0.0550
-23 8 4 0.8773 -0.0271
-23 8 5 -0.2226 0.0216
-23 8 6 -1.9772 -0.0174
-23 8 7 -1.6843 0.0721
-23 8 8 -0.7001 0.0501
-23 8 9 -0.4624 0.0360
-23 8 10 1.1224 -0.0162
-23 8 11 -0.5624 0.0029
-23 8 12 3.1482 -0.0116
-23 8 13 1.1966 0.0411
-23 8 14 2.6496 0.0156
-23 8 15 -0.0074 -0.0080
-23 8 16 1.0055 -0.0361
-23 8 17 -0.6687 -0.0135
-23 8 18 1.3578 -0.0089
-23 8 19 1.3619 0.0025
-23 8 20 2.1083 -0.0066
-23 8 21 2.1186 -0.0501
-23 8 22 3.9551 -0.0225
-23 8 23 1.6025 -0.0159
-23 8 24 0.8938 0.0005
-23 8 25 -1.5893 -0.0570
-23 9 1 -1.2451 0.0136
-23 9 2 -0.3499 -0.1224
-23 9 3 -0.1088 0.0171
-23 9 4 -2.1914 -0.0547
-23 9 5 0.1448 -0.0008
-23 9 6 1.5007 0.0448
-23 9 7 0.5393 0.0276
-23 9 8 2.1330 0.0386
-23 9 9 -1.4088 -0.0093
-23 9 10 0.0903 -0.0180
-23 9 11 -0.5822 -0.0090
-23 9 12 -0.4642 0.0533
-23 9 13 -1.1232 0.0017
-23 9 14 -1.1131 -0.0095
-23 9 15 -1.6405 -0.0511
-23 9 16 -0.2490 -0.0235
-23 9 17 0.4138 -0.0003
-23 9 18 0.2407 0.0117
-23 9 19 -1.1031 -0.0122
-23 9 20 -0.9151 -0.0268
-23 9 21 -1.9607 -0.0173
-23 9 22 0.0445 -0.0173
-23 9 23 -0.0597 0.0109
-23 9 24 0.5628 0.0112
-23 9 25 0.2868 0.0110
-23 10 1 0.2995 -0.0561
-23 10 2 -0.3116 0.0913
-23 10 3 1.1476 0.0301
-23 10 4 1.2319 0.1445
-23 10 5 -0.7471 0.0587
-23 10 6 -0.2763 0.0667
-23 10 7 -3.3907 0.0270
-23 10 8 -0.7002 -0.0132
-23 10 9 -0.0681 -0.0310
-23 10 10 1.1668 -0.0020
-23 10 11 -1.1008 0.0036
-23 10 12 0.2835 -0.0034
-23 10 13 -0.8921 -0.0047
-23 10 14 2.0009 -0.0554
-23 10 15 1.9454 -0.0091
-23 10 16 3.0131 0.0011
-23 10 17 2.2528 0.0440
-23 10 18 0.8112 -0.0080
-23 10 19 -0.9380 -0.0063
-23 10 20 0.2286 -0.0278
-23 10 21 1.9113 -0.0075
-23 10 22 1.2955 0.0141
-23 10 23 0.8246 0.0179
-23 10 24 0.7352 0.0349
-23 11 1 1.4351 0.0424
-23 11 2 0.3460 0.0758
-23 11 3 0.4707 0.0666
-23 11 4 0.5983 -0.0697
-23 11 5 0.6776 -0.0004
-23 11 6 2.4192 -0.0432
-23 11 7 3.5139 -0.0120
-23 11 8 2.4456 -0.0338
-23 11 9 0.9363 -0.0339
-23 11 10 -0.3217 -0.0403
-23 11 11 -1.1797 -0.0123
-23 11 12 -0.1516 -0.0260
-23 11 13 -0.1035 -0.0309
-23 11 14 -0.7711 0.0079
-23 11 15 0.3167 -0.0066
-23 11 16 -1.7223 0.0209
-23 11 17 -1.2944 0.0073
-23 11 18 -2.9772 0.0201
-23 11 19 -0.5296 -0.0273
-23 11 20 -1.9716 0.0142
-23 11 21 -0.7017 0.0469
-23 11 22 -0.9099 0.0434
-23 11 23 -0.5553 0.0310
-23 11 24 -0.6400 0.0382
-23 12 1 0.8726 0.1810
-23 12 2 -1.2129 -0.0055
-23 12 3 0.5697 -0.0384
-23 12 4 -0.0918 -0.0275
-23 12 5 -0.2428 -0.0555
-23 12 6 -1.9702 0.0270
-23 12 7 -0.7107 -0.0230
-23 12 8 -1.0509 -0.0321
-23 12 9 -1.2189 -0.0550
-23 12 10 -0.7495 -0.0028
-23 12 11 -2.8469 -0.0002
-23 12 12 -2.2458 0.0392
-23 12 13 -0.2770 -0.0023
-23 12 14 1.2188 0.0001
-23 12 15 2.1825 0.0264
-23 12 16 0.3532 0.0181
-23 12 17 0.8277 0.0151
-23 12 18 -0.3916 0.0012
-23 12 19 -0.2651 0.0412
-23 12 20 -1.9096 -0.0046
-23 12 21 -0.0153 0.0436
-23 12 22 -0.5917 0.0506
-23 12 23 -1.4755 -0.0137
-23 12 24 -1.4118 -0.0038
-23 13 1 -0.3665 -0.1458
-23 13 2 -0.6856 -0.0576
-23 13 3 -1.1898 -0.1193
-23 13 4 -0.6196 0.0163
-23 13 5 0.8831 0.0875
-23 13 6 -0.7223 0.0283
-23 13 7 1.5337 0.0172
-23 13 8 0.5449 -0.0444
-23 13 9 -0.6938 -0.0072
-23 13 10 -1.9862 0.0068
-23 13 11 0.6644 0.0417
-23 13 12 1.1930 -0.0105
-23 13 13 2.2957 -0.0186
-23 13 14 0.2456 -0.0200
-23 13 15 -0.9701 0.0049
-23 13 16 -0.5805 0.0341
-23 13 17 -0.9695 0.0051
-23 13 18 -2.5647 -0.0081
-23 13 19 -1.2796 0.0147
-23 13 20 -1.2288 0.0226
-23 13 21 0.8069 -0.0327
-23 13 22 0.9329 -0.0156
-23 13 23 1.1893 0.0104
-23 13 24 0.9112 -0.0727
-23 14 1 1.5180 -0.0433
-23 14 2 1.2150 -0.1157
-23 14 3 3.0415 0.0624
-23 14 4 -0.4979 -0.0098
-23 14 5 1.6623 0.0246
-23 14 6 -0.2917 -0.0571
-23 14 7 -0.5981 -0.0744
-23 14 8 0.2332 -0.0342
-23 14 9 0.1709 0.0277
-23 14 10 -0.3595 0.0359
-23 14 11 -0.1472 -0.0135
-23 14 12 0.6517 -0.0194
-23 14 13 -0.7787 -0.0439
-23 14 14 0.1168 0.0057
-23 14 15 0.2143 0.0182
-23 14 16 -0.2705 0.0168
-23 14 17 -0.0675 0.0056
-23 14 18 -0.2724 -0.0178
-23 14 19 2.4777 -0.0314
-23 14 20 3.3211 0.0026
-23 14 21 0.5659 -0.0107
-23 14 22 -1.1584 -0.0437
-23 14 23 -0.7491 -0.0248
-23 15 1 -0.7986 -0.0105
-23 15 2 -0.8880 0.0538
-23 15 3 -0.0053 0.0025
-23 15 4 -1.5169 0.0863
-23 15 5 -1.2291 -0.0371
-23 15 6 0.5378 -0.0228
-23 15 7 1.2962 -0.0186
-23 15 8 0.3203 0.0153
-23 15 9 1.5199 0.0369
-23 15 10 1.2779 0.0302
-23 15 11 -0.0583 -0.0089
-23 15 12 0.2048 -0.0098
-23 15 13 0.3339 0.0395
-23 15 14 1.1740 0.0480
-23 15 15 -0.1328 0.0265
-23 15 16 0.4315 0.0021
-23 15 17 0.8766 -0.0266
-23 15 18 1.7991 -0.0380
-23 15 19 -2.1316 -0.0112
-23 15 20 -2.5420 -0.0243
-23 15 21 -1.4696 0.0001
-23 15 22 -0.3831 -0.0526
-23 15 23 0.8662 -0.0223
-23 16 1 1.4862 -0.1249
-23 16 2 -1.1980 -0.0156
-23 16 3 1.3322 0.0064
-23 16 4 0.3029 -0.0520
-23 16 5 0.3793 0.0156
-23 16 6 0.8234 -0.0463
-23 16 7 0.9689 0.0305
-23 16 8 2.3088 0.0174
-23 16 9 -1.1609 0.0425
-23 16 10 -0.0321 0.0004
-23 16 11 -1.4069 0.0251
-23 16 12 0.8408 0.0014
-23 16 13 -0.9999 0.0191
-23 16 14 -0.9795 0.0235
-23 16 15 -1.2043 -0.0105
-23 16 16 -0.0456 -0.0590
-23 16 17 -0.5118 -0.0251
-23 16 18 0.2959 0.0072
-23 16 19 -1.1736 -0.0075
-23 16 20 1.4257 0.0166
-23 16 21 0.4406 -0.0068
-23 16 22 -0.3727 0.0548
-23 16 23 -3.1027 0.0336
-23 17 1 1.1009 0.0495
-23 17 2 1.9502 0.0427
-23 17 3 -0.4857 0.1166
-23 17 4 0.9274 0.0695
-23 17 5 -0.6765 -0.0275
-23 17 6 1.1155 -0.0048
-23 17 7 1.6132 -0.0217
-23 17 8 0.6331 0.0114
-23 17 9 -0.8861 -0.0023
-23 17 10 -0.5833 -0.0113
-23 17 11 -2.1079 -0.0350
-23 17 12 -1.0364 0.0047
-23 17 13 -3.3843 -0.0165
-23 17 14 -1.8338 0.0082
-23 17 15 -2.1503 -0.0045
-23 17 16 0.4308 0.0113
-23 17 17 -3.7798 -0.0178
-23 17 18 -0.1730 0.0460
-23 17 19 -1.0542 0.0255
-23 17 20 -0.4059 -0.0029
-23 17 21 -2.0979 0.0309
-23 17 22 0.8484 0.0177
-23 18 1 0.0388 0.0653
-23 18 2 -0.0281 0.1870
-23 18 3 0.2528 0.0352
-23 18 4 -0.5302 0.0116
-23 18 5 0.1316 -0.0412
-23 18 6 -0.3972 -0.0287
-23 18 7 -2.8657 0.0454
-23 18 8 -1.0351 0.0281
-23 18 9 -2.4072 0.0057
-23 18 10 1.7230 -0.0400
-23 18 11 1.5512 -0.0257
-23 18 12 1.0351 -0.0227
-23 18 13 1.5773 0.0101
-23 18 14 2.0114 -0.0141
-23 18 15 0.0239 -0.0153
-23 18 16 1.9601 -0.0037
-23 19 1 0.6741 0.1283
-23 19 2 -0.0011 -0.0005
-23 19 3 -2.5202 -0.0566
-23 19 4 -1.9095 -0.1539
-23 19 5 -4.6775 -0.0618
-23 19 6 -2.2632 -0.0026
-23 19 7 -2.3217 0.0235
-23 19 8 0.9703 0.0045
-23 19 9 1.5309 -0.0235
-23 19 10 -1.0477 -0.0397
-23 19 11 -0.7967 -0.0029
-23 19 12 0.0237 0.0410
-23 19 13 -1.0878 0.0244
-23 19 14 1.4656 0.0162
-23 20 1 0.3582 0.0539
-23 20 2 1.6777 -0.0433
-23 20 3 0.5637 -0.1170
-23 20 4 1.2001 -0.0106
-23 20 5 0.9917 0.0039
-23 20 6 4.0437 0.0601
-23 20 7 3.9216 0.0151
-23 20 8 1.7128 -0.0248
-23 20 9 -0.3098 -0.0183
-23 20 10 -0.7511 0.0152
-23 20 11 -1.5426 0.0169
-23 20 12 -0.9649 0.0198
-23 20 13 -1.1069 -0.0019
-23 20 14 -1.4875 -0.0285
-23 21 1 1.3060 -0.1020
-23 21 2 0.7159 -0.0581
-23 21 3 -1.2796 -0.0639
-23 21 4 -0.6318 -0.0361
-23 21 5 -0.4296 0.0469
-23 21 6 0.8016 -0.0034
-23 21 7 -0.9627 0.0131
-23 21 8 -0.1643 -0.0275
-23 21 9 -0.4481 -0.0044
-23 21 10 1.7514 0.0117
-23 21 11 0.7267 0.0343
-23 21 12 -0.0821 -0.0056
-23 21 13 0.4057 0.0081
-23 21 14 0.0772 0.0145
-23 22 1 0.2914 0.0117
-23 22 2 0.4659 -0.0800
-23 22 3 -0.6134 -0.0071
-23 22 4 -0.4320 -0.0125
-23 22 5 -0.6045 -0.0122
-23 22 6 -1.1800 0.0019
-23 22 7 0.5827 -0.0346
-23 22 8 -1.0329 -0.0231
-23 22 9 -0.9519 -0.0180
-23 22 10 -5.4304 -0.0032
-23 22 11 -4.2043 -0.0064
-23 22 12 -5.6575 0.0065
-23 22 13 -2.1489 -0.0230
-23 22 14 -0.3804 0.0211
-23 23 1 0.8228 -0.1076
-23 23 2 -2.2456 -0.0367
-23 23 3 -0.5739 -0.0532
-23 23 4 -1.3910 0.0923
-23 23 5 2.0258 0.0792
-23 23 6 0.6384 0.0463
-23 23 7 1.4351 0.0153
-23 23 8 -1.9419 0.0058
-23 23 9 -0.9239 0.0048
-23 23 11 2.8615 0.0098
-23 23 12 3.8028 0.0075
-23 23 13 4.4274 0.0065
-23 23 14 3.1969 -0.0392
-23 24 1 -1.6250 -0.1519
-23 24 2 -0.7204 -0.0485
-22 -23 3 3.4084 -0.0105
-22 -23 4 1.6546 0.0174
-22 -23 5 -0.2445 -0.0097
-22 -22 2 -2.5706 0.0060
-22 -22 3 -1.4897 -0.0100
-22 -22 4 -0.4828 -0.0088
-22 -22 5 -0.8841 0.0149
-22 -21 1 1.7090 0.0299
-22 -21 2 3.2868 -0.0043
-22 -21 3 1.0276 0.0043
-22 -21 4 1.5430 -0.0031
-22 -21 5 -1.3583 -0.0072
-22 -21 6 -0.1985 -0.0041
-22 -21 7 -1.7760 -0.0202
-22 -21 8 -1.0587 -0.0031
-22 -21 9 -0.1730 0.0042
-22 -21 10 -0.8025 0.0059
-22 -21 11 -0.4327 -0.0081
-22 -21 12 0.2984 -0.0141
-22 -20 1 -0.9550 -0.0314
-22 -20 2 0.5422 0.0070
-22 -20 3 -1.9562 -0.0226
-22 -20 4 -1.3127 0.0167
-22 -20 5 -0.4596 0.0032
-22 -20 6 -0.2719 -0.0014
-22 -20 7 0.1733 -0.0091
-22 -20 8 -0.6683 -0.0087
-22 -20 9 0.7531 0.0010
-22 -20 10 0.4445 0.0021
-22 -20 11 0.0006 0.0120
-22 -20 12 -2.9873 0.0048
-22 -20 13 -0.7490 0.0052
-22 -20 14 -2.9285 0.0169
-22 -20 15 -0.7640 0.0116
-22 -19 1 -2.1555 -0.0050
-22 -19 2 -2.0234 -0.0432
-22 -19 3 -1.5755 0.0053
-22 -19 4 -0.2088 -0.0271
-22 -19 5 -0.9905 -0.0076
-22 -19 6 0.2703 -0.0187
-22 -19 7 1.4812 -0.0110
-22 -19 8 1.2946 0.0072
-22 -19 9 0.7334 0.0182
-22 -19 10 -2.0904 0.0153
-22 -19 11 -0.2137 -0.0055
-22 -19 12 -1.1046 -0.0023
-22 -19 13 1.7193 0.0028
-22 -19 14 2.4614 0.0068
-22 -19 15 3.0192 0.0016
-22 -19 16 0.6448 -0.0064
-22 -19 17 1.1072 -0.0050
-22 -19 18 -0.8425 0.0193
-22 -19 19 -1.1090 0.0048
-22 -18 1 -0.3104 -0.0023
-22 -18 2 -0.1443 0.0146
-22 -18 3 -1.8610 0.0119
-22 -18 4 -0.9163 0.0279
-22 -18 5 0.7493 -0.0084
-22 -18 6 0.4422 -0.0033
-22 -18 7 0.9238 0.0078
-22 -18 8 -1.9724 0.0202
-22 -18 9 0.3821 0.0122
-22 -18 10 -0.1538 0.0051
-22 -18 11 1.8087 -0.0050
-22 -18 12 -1.0665 -0.0027
-22 -18 13 -0.7393 0.0132
-22 -18 14 -2.5791 0.0013
-22 -18 15 -0.9316 0.0068
-22 -18 16 0.1541 -0.0100
-22 -18 17 0.7762 -0.0069
-22 -18 18 3.3424 -0.0113
-22 -18 19 1.0441 0.0038
-22 -18 20 1.5729 0.0037
-22 -17 1 -0.3623 -0.0631
-22 -17 2 2.0803 0.0002
-22 -17 3 2.8891 0.0252
-22 -17 4 1.9861 -0.0021
-22 -17 5 1.8376 0.0202
-22 -17 6 -1.7791 -0.0036
-22 -17 7 -0.0372 0.0214
-22 -17 8 -0.9411 0.0124
-22 -17 9 0.8314 0.0067
-22 -17 10 -1.2525 -0.0148
-22 -17 11 -0.4729 0.0025
-22 -17 12 0.2429 0.0058
-22 -17 13 0.5534 0.0144
-22 -17 14 0.9099 0.0065
-22 -17 15 -0.4914 -0.0033
-22 -17 16 -2.3279 -0.0137
-22 -17 17 -4.9096 0.0001
-22 -17 18 -6.6321 0.0006
-22 -17 19 -4.1243 -0.0056
-22 -17 20 -2.1079 -0.0187
-22 -17 21 -0.3839 -0.0131
-22 -17 22 1.9660 -0.0022
-22 -16 1 -0.9709 0.0856
-22 -16 2 -0.9594 0.0380
-22 -16 3 -0.9246 0.0356
-22 -16 4 -0.8797 -0.0041
-22 -16 5 -0.5891 -0.0429
-22 -16 6 -0.8817 0.0033
-22 -16 7 -1.1773 0.0055
-22 -16 8 -2.6904 0.0168
-22 -16 9 -2.6302 -0.0088
-22 -16 10 -2.1386 -0.0062
-22 -16 11 -0.7394 -0.0212
-22 -16 12 -1.3206 0.0053
-22 -16 13 -0.0761 -0.0109
-22 -16 14 -1.9499 -0.0104
-22 -16 15 0.0371 -0.0213
-22 -16 16 -1.1269 -0.0104
-22 -16 17 0.2244 -0.0058
-22 -16 18 1.0382 -0.0025
-22 -16 19 1.7484 0.0074
-22 -16 20 2.9265 -0.0054
-22 -16 21 1.3245 -0.0042
-22 -16 22 1.2530 -0.0245
-22 -16 23 1.0400 -0.0038
-22 -15 1 -0.1103 0.0265
-22 -15 2 0.9597 0.0876
-22 -15 3 -0.0622 -0.0272
-22 -15 4 -0.8704 0.0026
-22 -15 5 -0.1468 0.0011
-22 -15 6 -1.1850 0.0166
-22 -15 7 0.2617 0.0270
-22 -15 8 -0.3669 -0.0021
-22 -15 9 0.3231 -0.0152
-22 -15 10 0.0191 -0.0186
-22 -15 11 0.1124 0.0082
-22 -15 12 -0.4615 0.0045
-22 -15 13 0.1650 0.0097
-22 -15 14 0.6304 -0.0124
-22 -15 15 -1.0472 -0.0119
-22 -15 16 0.0386 -0.0007
-22 -15 17 0.6501 0.0114
-22 -15 18 1.0424 0.0029
-22 -15 19 0.5049 -0.0042
-22 -15 20 -1.1005 -0.0131
-22 -15 21 -0.2479 -0.0030
-22 -15 22 -1.0104 0.0034
-22 -15 23 0.0564 0.0134
-22 -14 1 -1.3142 0.0314
-22 -14 2 -0.7568 -0.0567
-22 -14 3 0.8389 -0.0288
-22 -14 4 1.5931 -0.0900
-22 -14 5 1.9470 0.0006
-22 -14 6 1.9604 0.0118
-22 -14 7 0.0053 0.0096
-22 -14 8 0.2096 -0.0148
-22 -14 9 0.1112 -0.0208
-22 -14 10 -1.1731 -0.0128
-22 -14 11 0.2568 0.0095
-22 -14 12 0.8842 0.0046
-22 -14 13 -0.3477 -0.0086
-22 -14 14 0.0105 -0.0052
-22 -14 15 -0.6406 0.0010
-22 -14 16 0.4506 0.0084
-22 -14 17 -1.0990 0.0043
-22 -14 18 -1.2149 0.0137
-22 -14 19 -1.7812 0.0019
-22 -14 20 2.0610 0.0145
-22 -14 21 2.6126 0.0012
-22 -14 22 3.3155 0.0124
-22 -14 23 1.4836 0.0132
-22 -13 1 1.7252 0.0622
-22 -13 2 1.0359 -0.0240
-22 -13 3 1.0399 -0.0568
-22 -13 4 -0.5691 0.0176
-22 -13 5 -0.8217 -0.0093
-22 -13 6 -1.5593 0.0309
-22 -13 7 -0.0164 -0.0154
-22 -13 8 -2.9787 -0.0254
-22 -13 9 -0.7016 -0.0216
-22 -13 10 1.1639 0.0028
-22 -13 11 1.0821 0.0078
-22 -13 12 1.4185 -0.0005
-22 -13 13 -0.7904 -0.0069
-22 -13 14 -0.7368 -0.0174
-22 -13 15 -1.2767 -0.0006
-22 -13 16 -1.5281 0.0040
-22 -13 17 -1.8871 0.0136
-22 -13 18 0.4978 0.0027
-22 -13 19 -0.6274 -0.0046
-22 -13 20 -0.7641 -0.0048
-22 -13 21 -1.7030 0.0102
-22 -13 22 -1.1789 0.0240
-22 -13 23 1.3084 0.0127
-22 -12 1 -0.4265 -0.1084
-22 -12 2 0.3591 -0.0592
-22 -12 3 0.0929 -0.0696
-22 -12 4 0.5462 -0.0104
-22 -12 5 1.5003 0.0625
-22 -12 6 -0.1380 0.0023
-22 -12 7 0.3542 0.0036
-22 -12 8 1.1080 -0.0336
-22 -12 9 0.6302 0.0007
-22 -12 10 0.7850 0.0049
-22 -12 11 -0.5166 0.0226
-22 -12 12 -0.9619 0.0009
-22 -12 13 -0.9608 0.0035
-22 -12 14 0.0000 0.0044
-22 -12 15 -0.9489 0.0192
-22 -12 16 2.0191 0.0148
-22 -12 17 -0.6541 0.0024
-22 -12 18 0.8475 -0.0005
-22 -12 19 -1.4089 -0.0023
-22 -12 20 -0.2863 0.0088
-22 -12 21 1.6954 0.0035
-22 -12 22 1.2336 0.0054
-22 -12 23 -0.5727 0.0006
-22 -12 24 -2.0368 0.0042
-22 -12 25 -0.9133 0.0001
-22 -12 26 -1.0676 -0.0057
-22 -12 27 0.1883 -0.0061
-22 -11 1 0.2738 -0.0363
-22 -11 2 0.0699 -0.1396
-22 -11 3 0.1110 0.0036
-22 -11 4 -0.4032 0.0012
-22 -11 5 -0.7423 0.0209
-22 -11 6 -0.6007 0.0000
-22 -11 7 -1.9452 -0.0350
-22 -11 8 -0.9261 -0.0077
-22 -11 9 -0.6241 0.0089
-22 -11 10 1.1513 0.0294
-22 -11 11 1.0357 0.0042
-22 -11 12 1.3357 0.0034
-22 -11 13 -0.3796 -0.0092
-22 -11 14 0.7339 0.0036
-22 -11 15 0.5450 0.0000
-22 -11 16 1.7605 0.0117
-22 -11 17 0.5113 0.0015
-22 -11 18 -1.4053 0.0018
-22 -11 19 0.5449 -0.0050
-22 -11 20 0.1707 -0.0104
-22 -11 21 -0.2232 -0.0010
-22 -11 22 0.8744 -0.0046
-22 -11 23 -0.2151 -0.0084
-22 -11 24 0.5986 -0.0388
-22 -11 25 -0.4283 -0.0249
-22 -11 26 0.8782 -0.0296
-22 -11 27 -0.5794 0.0229
-22 -10 1 1.4108 -0.1519
-22 -10 2 1.3889 0.0087
-22 -10 3 -0.8640 0.0325
-22 -10 4 -0.2857 0.1467
-22 -10 5 -0.7219 0.0545
-22 -10 6 -0.4403 0.0093
-22 -10 7 0.2378 -0.0156
-22 -10 8 0.5709 -0.0083
-22 -10 9 -0.0560 0.0181
-22 -10 10 1.1580 0.0159
-22 -10 11 -0.4612 0.0164
-22 -10 12 1.3914 -0.0104
-22 -10 13 -0.4404 0.0036
-22 -10 14 2.4010 0.0057
-22 -10 15 -0.4123 0.0154
-22 -10 16 -0.3583 0.0038
-22 -10 17 -1.4738 -0.0021
-22 -10 18 -0.7152 -0.0276
-22 -10 19 -0.9539 -0.0157
-22 -10 20 1.9363 -0.0142
-22 -10 21 0.6286 0.0029
-22 -10 22 1.1615 -0.0112
-22 -10 23 0.9134 -0.0088
-22 -10 24 0.1665 -0.0269
-22 -10 25 0.1355 -0.0028
-22 -10 26 0.5151 0.0199
-22 -10 27 -0.1080 0.0032
-22 -9 1 -0.5431 -0.0820
-22 -9 2 0.1279 0.0333
-22 -9 3 0.3015 0.1312
-22 -9 4 0.4327 0.0200
-22 -9 5 1.2581 0.0086
-22 -9 6 0.4968 -0.0585
-22 -9 7 -2.0623 -0.0256
-22 -9 8 -0.4272 0.0150
-22 -9 9 0.1431 0.0294
-22 -9 10 0.8861 0.0089
-22 -9 11 0.5684 -0.0165
-22 -9 12 -0.3204 -0.0100
-22 -9 13 -0.2731 -0.0100
-22 -9 14 -0.0744 0.0146
-22 -9 15 0.6448 0.0043
-22 -9 16 0.9693 -0.0015
-22 -9 17 0.1742 -0.0161
-22 -9 18 1.7632 -0.0041
-22 -9 19 0.0315 -0.0035
-22 -9 20 0.9566 0.0108
-22 -9 21 1.5796 0.0096
-22 -9 22 -0.7669 -0.0029
-22 -9 23 -0.5232 -0.0165
-22 -9 24 -0.6441 -0.0017
-22 -9 25 -1.2019 -0.0072
-22 -9 26 0.2137 0.0299
-22 -9 27 -0.4590 0.0059
-22 -8 1 0.7579 0.1628
-22 -8 2 -0.2715 0.1462
-22 -8 3 0.3807 0.1050
-22 -8 4 0.7885 0.0461
-22 -8 5 -0.8847 -0.0890
-22 -8 6 -0.3260 -0.0248
-22 -8 7 0.8479 -0.0175
-22 -8 8 0.1749 0.0374
-22 -8 9 1.6050 0.0052
-22 -8 10 0.4678 0.0064
-22 -8 11 -0.5610 -0.0265
-22 -8 12 -0.0462 -0.0038
-22 -8 13 -1.4702 -0.0015
-22 -8 14 -0.0786 -0.0046
-22 -8 15 -0.8926 -0.0082
-22 -8 16 0.0654 -0.0144
-22 -8 17 -0.4025 -0.0105
-22 -8 18 -0.9149 -0.0148
-22 -8 19 0.5776 0.0107
-22 -8 20 -0.4681 0.0069
-22 -8 21 0.6963 0.0090
-22 -8 22 1.1511 -0.0138
-22 -8 23 0.0691 -0.0242
-22 -8 24 2.1665 -0.0094
-22 -8 25 1.3011 0.0175
-22 -8 26 0.5732 0.0191
-22 -8 27 -0.5944 0.0174
-22 -7 1 -0.1260 0.0161
-22 -7 2 1.1276 0.1434
-22 -7 3 -0.8355 0.0007
-22 -7 4 0.6968 -0.0386
-22 -7 5 0.4016 -0.0153
-22 -7 6 0.8833 -0.0164
-22 -7 7 1.2666 0.0419
-22 -7 8 1.6315 0.0148
-22 -7 9 1.1914 -0.0026
-22 -7 10 0.7360 -0.0287
-22 -7 11 -0.1511 -0.0022
-22 -7 12 -1.2142 -0.0119
-22 -7 13 0.6144 0.0082
-22 -7 14 0.7581 0.0016
-22 -7 15 2.1606 0.0005
-22 -7 16 -0.2412 -0.0156
-22 -7 17 -0.9836 -0.0097
-22 -7 18 -0.8422 -0.0045
-22 -7 19 -0.4496 0.0028
-22 -7 20 0.2528 0.0138
-22 -7 21 -0.4049 -0.0053
-22 -7 22 0.1596 -0.0032
-22 -7 23 0.7621 0.0117
-22 -7 24 -1.2183 0.0279
-22 -7 25 -0.4540 0.0458
-22 -7 26 -1.4917 0.0266
-22 -7 27 -0.8179 0.0166
-22 -7 28 0.2728 -0.0045
-22 -6 1 -0.7745 0.2034
-22 -6 2 -0.8696 0.0107
-22 -6 3 -0.6025 0.0181
-22 -6 4 -0.8073 -0.1300
-22 -6 5 -0.7798 -0.0827
-22 -6 6 -1.9984 -0.0235
-22 -6 7 -0.6295 -0.0118
-22 -6 8 -0.2802 0.0050
-22 -6 9 0.7104 -0.0095
-22 -6 10 0.1601 -0.0138
-22 -6 11 -0.0615 -0.0252
-22 -6 12 0.5079 -0.0022
-22 -6 13 0.7421 -0.0150
-22 -6 14 -1.1439 -0.0080
-22 -6 15 -1.6145 -0.0113
-22 -6 16 -1.7499 -0.0100
-22 -6 17 -0.5970 -0.0134
-22 -6 18 -0.1839 0.0189
-22 -6 19 1.0736 0.0168
-22 -6 20 0.7858 0.0196
-22 -6 21 0.9887 0.0142
-22 -6 22 0.0767 0.0053
-22 -6 23 -0.9090 0.0085
-22 -6 24 -0.0469 0.0122
-22 -6 25 -1.1006 0.0215
-22 -6 26 1.0938 -0.0158
-22 -6 27 -0.1263 -0.0110
-22 -6 28 -0.0759 -0.0597
-22 -5 1 0.9522 0.1523
-22 -5 2 0.8367 0.0719
-22 -5 3 0.4685 -0.1327
-22 -5 4 0.1738 -0.0271
-22 -5 5 0.1909 -0.0558
-22 -5 6 0.1035 0.0259
-22 -5 7 0.5033 0.0320
-22 -5 8 0.8505 -0.0011
-22 -5 9 0.1497 -0.0169
-22 -5 10 0.1975 -0.0128
-22 -5 11 1.0804 0.0038
-22 -5 12 -0.2576 0.0004
-22 -5 13 0.6284 0.0276
-22 -5 14 1.0730 0.0050
-22 -5 15 -0.0378 0.0042
-22 -5 16 1.6512 -0.0005
-22 -5 17 0.0134 0.0077
-22 -5 18 0.1253 0.0068
-22 -5 19 -0.4403 0.0332
-22 -5 20 0.2347 0.0109
-22 -5 21 -0.2450 -0.0056
-22 -5 22 1.0871 -0.0125
-22 -5 23 0.9895 0.0011
-22 -5 24 1.3899 0.0200
-22 -5 25 0.4080 0.0078
-22 -5 26 -1.7151 -0.0046
-22 -5 27 -0.8360 -0.0283
-22 -5 28 -0.3480 0.0092
-22 -4 1 -1.8642 -0.0952
-22 -4 2 -1.5410 -0.1883
-22 -4 3 -1.0023 -0.1741
-22 -4 4 -1.9038 -0.1642
-22 -4 5 0.4064 0.0509
-22 -4 6 0.6191 0.0249
-22 -4 7 1.7189 0.0474
-22 -4 8 1.1141 -0.0052
-22 -4 9 1.8403 -0.0013
-22 -4 10 -0.3608 -0.0141
-22 -4 11 -0.4235 0.0255
-22 -4 12 0.0995 0.0219
-22 -4 13 -1.3884 0.0179
-22 -4 14 0.8545 0.0187
-22 -4 15 -1.7441 -0.0122
-22 -4 16 -2.0570 -0.0053
-22 -4 17 -1.6099 0.0120
-22 -4 18 -1.0066 0.0325
-22 -4 19 -0.0445 0.0058
-22 -4 20 0.7243 -0.0049
-22 -4 21 0.5729 -0.0308
-22 -4 22 -0.3204 -0.0062
-22 -4 23 -0.2885 0.0041
-22 -4 24 -1.1923 0.0138
-22 -4 25 -2.3362 -0.0265
-22 -4 26 0.3004 -0.0189
-22 -4 27 -0.6928 -0.0212
-22 -4 28 3.4540 0.0141
-22 -3 1 -0.5024 -0.0743
-22 -3 2 -0.1848 -0.2267
-22 -3 3 0.7353 -0.0549
-22 -3 4 0.8290 0.0581
-22 -3 5 -0.1239 0.0467
-22 -3 6 0.4708 0.0752
-22 -3 7 0.2186 -0.0159
-22 -3 8 0.0948 -0.0094
-22 -3 9 0.0114 -0.0060
-22 -3 10 0.1361 0.0269
-22 -3 11 -0.6746 0.0060
-22 -3 12 0.9730 0.0241
-22 -3 13 -0.4318 -0.0145
-22 -3 14 0.0729 -0.0158
-22 -3 15 0.5121 -0.0057
-22 -3 16 0.9440 0.0098
-22 -3 17 0.6383 0.0184
-22 -3 18 1.2096 0.0165
-22 -3 19 -1.7692 0.0025
-22 -3 20 -1.4580 -0.0289
-22 -3 21 -1.1977 -0.0062
-22 -3 22 0.5360 0.0012
-22 -3 23 -1.4768 0.0079
-22 -3 24 0.8469 -0.0148
-22 -3 25 -0.4759 -0.0133
-22 -3 26 1.6754 -0.0260
-22 -3 27 1.4382 -0.0153
-22 -2 1 1.2380 -0.2579
-22 -2 2 -0.4208 -0.0099
-22 -2 3 -0.5977 -0.0007
-22 -2 4 -0.3810 0.1442
-22 -2 5 0.1168 0.1106
-22 -2 6 0.8112 0.0247
-22 -2 7 1.4964 0.0240
-22 -2 8 -0.4296 -0.0082
-22 -2 9 -1.2629 0.0112
-22 -2 10 -1.2024 0.0011
-22 -2 11 -0.3267 0.0119
-22 -2 12 0.1469 -0.0156
-22 -2 13 0.5851 0.0151
-22 -2 14 -0.3975 -0.0006
-22 -2 15 -0.1756 0.0089
-22 -2 16 -0.1033 0.0090
-22 -2 17 -2.2470 0.0231
-22 -2 18 -0.8575 -0.0074
-22 -2 19 0.2687 -0.0129
-22 -2 20 1.0387 -0.0206
-22 -2 21 0.1142 -0.0186
-22 -2 22 0.0149 -0.0010
-22 -2 23 -0.4064 0.0024
-22 -2 24 -0.3392 -0.0188
-22 -2 25 0.1954 -0.0318
-22 -2 26 -0.1386 0.0018
-22 -2 27 -0.8333 0.0162
-22 -2 28 0.8076 0.0104
-22 -1 1 -0.8104 -0.0570
-22 -1 2 0.3873 -0.0609
-22 -1 3 -1.2909 0.1134
-22 -1 4 0.8507 -0.0106
-22 -1 5 0.5580 0.0250
-22 -1 6 -0.7974 -0.0156
-22 -1 7 -1.1156 -0.0168
-22 -1 8 -0.8529 0.0127
-22 -1 9 -0.1329 -0.0020
-22 -1 10 1.1719 -0.0018
-22 -1 11 -0.2730 -0.0146
-22 -1 12 -0.0128 0.0184
-22 -1 13 0.3360 -0.0172
-22 -1 15 0.8874 -0.0220
-22 -1 16 1.9494 -0.0000
-22 -1 17 1.5537 -0.0028
-22 -1 18 0.7912 0.0032
-22 -1 19 -0.0993 -0.0259
-22 -1 20 0.1635 -0.0040
-22 -1 21 -0.8781 0.0104
-22 -1 22 0.4711 0.0109
-22 -1 23 0.9847 -0.0001
-22 -1 24 0.9770 -0.0102
-22 -1 25 -0.3651 -0.0108
-22 -1 26 0.3165 -0.0219
-22 -1 27 2.0969 0.0456
-22 -1 28 0.7803 -0.0318
-22 0 1 -1.4628 -0.0045
-22 0 2 -0.4042 0.1073
-22 0 3 1.1305 0.0830
-22 0 4 -0.5475 0.1749
-22 0 5 2.8379 0.0204
-22 0 6 0.6804 0.0466
-22 0 7 1.1720 -0.0159
-22 0 8 0.6568 -0.0157
-22 0 9 -1.1003 -0.0291
-22 0 10 -1.1316 0.0095
-22 0 11 -0.2088 0.0027
-22 0 12 -0.5807 0.0024
-22 0 13 0.1977 -0.0165
-22 0 14 -0.0877 -0.0424
-22 0 15 -0.6303 -0.0035
-22 0 16 -0.6681 -0.0064
-22 0 17 -0.1941 0.0144
-22 0 18 0.1681 -0.0287
-22 0 19 0.3429 -0.0110
-22 0 20 0.6026 -0.0231
-22 0 21 1.0485 0.0182
-22 0 22 -0.9274 0.0204
-22 0 23 -2.9291 0.0010
-22 0 24 -3.3479 -0.0108
-22 0 25 -1.7846 0.0270
-22 0 26 -1.8793 0.0061
-22 0 27 -0.2667 0.0382
-22 0 28 -0.2459 0.0152
-22 1 1 1.4254 -0.0449
-22 1 2 -0.4177 0.1474
-22 1 3 2.8937 0.1200
-22 1 4 0.2216 0.0099
-22 1 5 0.9239 0.0297
-22 1 6 0.4004 -0.0737
-22 1 7 -0.4959 -0.0263
-22 1 8 -1.1102 -0.0382
-22 1 9 0.6911 -0.0078
-22 1 10 -0.3778 -0.0146
-22 1 11 0.0945 0.0013
-22 1 12 -0.1227 -0.0401
-22 1 13 -1.3547 -0.0300
-22 1 14 0.9760 -0.0143
-22 1 15 -0.2641 0.0084
-22 1 16 0.1198 0.0148
-22 1 17 -0.6198 -0.0068
-22 1 18 0.2050 -0.0166
-22 1 19 0.3028 -0.0233
-22 1 20 0.8530 0.0276
-22 1 21 -0.6390 0.0299
-22 1 22 -0.4613 0.0304
-22 1 23 1.8218 0.0014
-22 1 24 0.6932 -0.0064
-22 1 25 3.9758 0.0065
-22 1 26 0.1458 0.0197
-22 1 27 2.2458 0.0232
-22 1 28 0.1356 -0.0280
-22 2 1 1.0173 0.3167
-22 2 2 -1.8166 0.1124
-22 2 3 0.2948 0.0753
-22 2 4 -0.1990 -0.0742
-22 2 5 0.4753 -0.1425
-22 2 6 -1.4893 -0.0708
-22 2 7 1.5240 -0.0736
-22 2 8 -1.3633 -0.0110
-22 2 9 1.8780 -0.0108
-22 2 10 -0.5117 0.0030
-22 2 11 0.4294 -0.0278
-22 2 12 0.7376 -0.0008
-22 2 13 0.7919 -0.0131
-22 2 14 0.1596 0.0220
-22 2 15 -0.4643 0.0281
-22 2 16 -0.5919 0.0224
-22 2 17 -0.2660 -0.0154
-22 2 18 2.0112 -0.0119
-22 2 19 0.8230 0.0200
-22 2 20 -0.1366 0.0325
-22 2 21 0.9825 0.0314
-22 2 22 -0.4673 -0.0074
-22 2 23 2.1093 -0.0261
-22 2 24 -0.6389 -0.0249
-22 2 25 -0.2774 0.0194
-22 2 26 -1.3578 -0.0193
-22 2 27 0.6827 -0.0052
-22 2 28 -1.0216 -0.0625
-22 3 1 1.8242 0.0415
-22 3 2 0.9690 0.0603
-22 3 3 1.2795 -0.1649
-22 3 4 -0.0350 -0.0496
-22 3 5 -0.2054 -0.0355
-22 3 6 -2.3833 -0.0018
-22 3 7 -0.1880 0.0225
-22 3 8 -0.8012 -0.0105
-22 3 9 -0.7685 0.0032
-22 3 10 -0.0268 -0.0002
-22 3 11 -0.7706 0.0259
-22 3 12 0.2113 0.0027
-22 3 13 -0.7275 0.0382
-22 3 14 -0.4264 0.0248
-22 3 15 -0.3286 0.0253
-22 3 16 1.8077 -0.0044
-22 3 17 0.4935 0.0029
-22 3 18 0.0901 -0.0088
-22 3 19 -0.5811 0.0275
-22 3 20 -1.5290 0.0197
-22 3 21 -0.6242 -0.0156
-22 3 22 1.0849 -0.0233
-22 3 23 0.7166 -0.0128
-22 3 24 1.6549 -0.0041
-22 3 25 2.2502 -0.0018
-22 3 26 0.4806 -0.0008
-22 3 27 2.0106 -0.0280
-22 3 28 0.6861 0.0226
-22 4 1 -0.0827 -0.0794
-22 4 2 -0.2756 -0.1907
-22 4 3 -1.0524 -0.0482
-22 4 4 -0.1392 -0.1196
-22 4 5 0.9421 0.0148
-22 4 6 2.5074 -0.0301
-22 4 7 1.3556 -0.0172
-22 4 8 1.9425 -0.0034
-22 4 9 0.6739 0.0268
-22 4 10 0.0395 0.0258
-22 4 11 0.7931 0.0085
-22 4 12 -0.8663 0.0062
-22 4 13 1.4852 -0.0165
-22 4 14 0.2899 0.0186
-22 4 15 -0.6387 0.0021
-22 4 16 -1.0578 0.0017
-22 4 17 -1.3620 -0.0188
-22 4 18 -0.9752 0.0196
-22 4 19 -0.8881 -0.0087
-22 4 20 1.7117 0.0254
-22 4 21 0.3797 -0.0055
-22 4 22 1.9189 -0.0214
-22 4 23 1.9065 -0.0096
-22 4 24 -0.2220 0.0000
-22 4 25 -0.7420 -0.0061
-22 4 26 -1.1142 -0.0096
-22 4 27 1.5842 -0.0169
-22 4 28 1.0510 -0.0165
-22 5 1 -0.3359 0.0450
-22 5 2 1.2130 0.0047
-22 5 3 0.5547 0.0061
-22 5 4 1.6604 0.1013
-22 5 5 -0.4479 -0.0488
-22 5 6 -0.5418 0.0084
-22 5 7 -2.1322 -0.0194
-22 5 8 -0.5844 0.0374
-22 5 9 -0.9005 0.0282
-22 5 10 -0.5930 0.0292
-22 5 11 -0.3097 -0.0285
-22 5 12 0.9823 -0.0089
-22 5 13 -0.3991 0.0223
-22 5 14 0.1448 0.0231
-22 5 15 -0.3662 0.0225
-22 5 16 0.5122 -0.0074
-22 5 17 1.3457 -0.0086
-22 5 18 1.6207 -0.0043
-22 5 19 -0.2854 0.0361
-22 5 20 -0.5711 -0.0083
-22 5 21 0.2440 0.0062
-22 5 22 -0.4770 -0.0243
-22 5 23 0.1535 0.0040
-22 5 24 -0.1247 0.0021
-22 5 25 0.5731 0.0049
-22 5 26 -0.4389 -0.0029
-22 6 1 -0.1814 -0.1467
-22 6 2 1.2645 0.0080
-22 6 3 0.7930 -0.0655
-22 6 4 -0.7248 -0.0587
-22 6 5 -0.4015 0.0283
-22 6 6 0.5968 -0.0097
-22 6 7 0.4249 0.0828
-22 6 8 -0.6859 0.0609
-22 6 9 -0.9775 0.0276
-22 6 10 -1.4054 -0.0339
-22 6 11 0.5503 0.0006
-22 6 12 -0.8358 0.0028
-22 6 13 0.5486 0.0448
-22 6 14 -1.3561 0.0235
-22 6 15 0.2263 -0.0274
-22 6 16 -0.1358 -0.0402
-22 6 17 -0.0900 -0.0194
-22 6 18 -0.7079 0.0094
-22 6 19 -1.0334 -0.0006
-22 6 20 -0.7542 -0.0062
-22 6 21 1.5343 -0.0376
-22 6 22 1.9504 -0.0184
-22 6 23 0.9871 0.0046
-22 6 24 -2.2962 0.0329
-22 6 25 -1.8897 0.0100
-22 6 26 -3.3998 0.0150
-22 7 1 0.4079 0.0101
-22 7 2 -1.6058 -0.1140
-22 7 3 -0.5541 0.0551
-22 7 4 -0.3728 -0.0173
-22 7 5 -0.2473 0.0105
-22 7 6 0.3971 0.0719
-22 7 7 -0.4028 0.0228
-22 7 8 -0.7906 0.0312
-22 7 9 0.1436 -0.0147
-22 7 10 -0.2175 -0.0064
-22 7 11 -0.2154 -0.0096
-22 7 12 -0.3843 0.0422
-22 7 13 -0.1614 -0.0214
-22 7 14 0.8049 -0.0384
-22 7 15 1.8034 -0.0569
-22 7 16 1.4831 -0.0287
-22 7 17 0.5011 0.0003
-22 7 18 -0.7781 0.0280
-22 7 19 -0.3606 -0.0055
-22 7 20 0.7794 -0.0366
-22 7 21 0.5847 -0.0076
-22 7 22 -1.1726 0.0036
-22 7 23 -0.7914 0.0206
-22 7 24 -1.6878 0.0006
-22 7 25 1.1285 0.0098
-22 7 26 0.3093 -0.0265
-22 8 1 0.9977 -0.0214
-22 8 2 0.6354 0.1517
-22 8 3 -0.2279 0.0424
-22 8 4 2.4014 0.1524
-22 8 5 -0.1535 0.0362
-22 8 6 -0.8032 0.0521
-22 8 7 0.9852 0.0338
-22 8 8 -0.4863 -0.0113
-22 8 9 1.6655 -0.0236
-22 8 10 -0.6181 -0.0124
-22 8 11 1.5074 -0.0010
-22 8 12 -0.0784 -0.0275
-22 8 13 2.0345 -0.0073
-22 8 14 -0.7031 -0.0453
-22 8 15 0.5015 -0.0149
-22 8 16 -1.0049 0.0102
-22 8 17 -1.0126 0.0176
-22 8 18 -1.1139 -0.0111
-22 8 19 -0.6116 -0.0079
-22 8 20 -1.4152 -0.0249
-22 8 21 -0.3544 -0.0039
-22 8 22 -0.7369 0.0290
-22 8 23 -0.5357 0.0281
-22 8 24 -1.7462 -0.0156
-22 8 25 -0.1901 -0.0224
-22 8 26 0.6081 -0.0186
-22 9 1 -1.2067 0.0818
-22 9 2 0.9814 0.0554
-22 9 3 -1.3028 0.0210
-22 9 4 -1.5307 -0.1363
-22 9 5 1.1134 -0.0230
-22 9 6 -0.8629 -0.0522
-22 9 7 0.9028 0.0038
-22 9 8 -1.6953 -0.0224
-22 9 9 -2.3214 -0.0371
-22 9 10 -1.5754 -0.0504
-22 9 11 0.1470 -0.0043
-22 9 12 -0.1556 0.0000
-22 9 13 1.1766 -0.0145
-22 9 14 0.9889 0.0098
-22 9 15 1.0423 0.0018
-22 9 16 0.5322 0.0219
-22 9 17 0.6567 0.0124
-22 9 18 -0.5627 0.0064
-22 9 19 0.3414 -0.0151
-22 9 20 1.3335 0.0224
-22 9 21 1.3996 0.0176
-22 9 22 0.9077 0.0155
-22 9 23 -0.1961 -0.0041
-22 9 24 0.5025 -0.0243
-22 9 25 0.5360 -0.0286
-22 9 26 -0.1644 0.0157
-22 10 1 -2.3092 0.1618
-22 10 2 -0.8034 -0.0573
-22 10 3 0.4346 -0.0938
-22 10 4 0.1652 -0.0223
-22 10 5 -0.2722 -0.0316
-22 10 6 -1.5362 0.0670
-22 10 7 -2.2538 -0.0238
-22 10 8 -0.5203 -0.0455
-22 10 9 2.3399 -0.0578
-22 10 10 -0.5100 0.0028
-22 10 11 2.5001 0.0171
-22 10 12 -0.3140 0.0453
-22 10 13 1.8510 0.0070
-22 10 14 0.4756 -0.0086
-22 10 15 1.4367 0.0156
-22 10 16 0.1659 0.0267
-22 10 17 -0.9772 0.0164
-22 10 18 -0.8138 0.0135
-22 10 19 -1.0174 0.0134
-22 10 20 1.5228 0.0069
-22 10 21 0.8514 0.0066
-22 10 22 1.0304 -0.0155
-22 10 23 1.3073 0.0125
-22 10 24 1.4085 -0.0189
-22 10 25 1.2850 0.0263
-22 10 26 -0.3668 0.0117
-22 11 1 0.2660 -0.1990
-22 11 2 1.2941 -0.0682
-22 11 3 0.7947 -0.0939
-22 11 4 -0.3272 0.0499
-22 11 5 0.2193 0.1190
-22 11 6 1.9189 0.0149
-22 11 7 2.3507 -0.0161
-22 11 8 -0.0728 -0.0731
-22 11 9 -0.2214 -0.0061
-22 11 10 -0.8865 0.0243
-22 11 11 0.0428 0.0484
-22 11 12 1.7203 -0.0306
-22 11 13 0.1609 -0.0104
-22 11 14 0.2983 -0.0235
-22 11 15 -1.6566 0.0128
-22 11 16 -0.9946 0.0246
-22 11 17 -2.0310 0.0345
-22 11 18 0.6796 -0.0061
-22 11 19 1.3057 -0.0217
-22 11 20 1.9164 -0.0010
-22 11 21 0.2396 0.0092
-22 11 22 -0.2160 0.0028
-22 11 23 -1.3973 0.0098
-22 11 24 -3.2309 0.0313
-22 11 25 -4.2630 -0.0332
-22 12 1 -2.1080 -0.0161
-22 12 2 -1.5060 -0.1026
-22 12 3 -1.7433 0.0967
-22 12 4 0.6443 0.0063
-22 12 5 -1.8438 0.0027
-22 12 6 0.6679 -0.0578
-22 12 7 -0.5025 -0.0951
-22 12 8 -0.0533 -0.0280
-22 12 9 0.0902 0.0228
-22 12 10 0.2725 0.0328
-22 12 11 -0.7268 -0.0182
-22 12 12 -1.1106 -0.0311
-22 12 13 0.4921 -0.0471
-22 12 14 0.5083 0.0351
-22 12 15 -0.3136 0.0300
-22 12 16 -1.2097 0.0290
-22 12 17 -1.6983 -0.0337
-22 12 18 -0.3928 0.0006
-22 12 19 -2.1585 -0.0249
-22 12 20 0.5608 0.0182
-22 12 21 0.4380 0.0493
-22 12 22 0.4338 0.0169
-22 12 23 0.0985 -0.0285
-22 12 24 2.8268 -0.0286
-22 12 25 5.2197 0.0340
-22 13 1 -0.5070 -0.0418
-22 13 2 0.4544 0.0384
-22 13 3 -1.0238 -0.0102
-22 13 4 0.7897 0.1072
-22 13 5 -0.5787 -0.0250
-22 13 6 -0.6798 -0.0014
-22 13 7 -0.7453 -0.0008
-22 13 8 -1.7104 0.0371
-22 13 9 -3.8778 0.0376
-22 13 10 -0.7897 0.0279
-22 13 11 1.1997 0.0059
-22 13 12 3.3060 -0.0012
-22 13 13 1.4098 0.0513
-22 13 14 0.0573 0.0311
-22 13 15 -0.7726 0.0432
-22 13 16 0.4385 -0.0360
-22 13 17 -0.0085 -0.0283
-22 13 18 1.4891 -0.0361
-22 13 19 1.8162 0.0372
-22 13 20 1.0647 -0.0191
-22 13 21 0.6565 -0.0393
-22 13 22 0.7904 -0.0126
-22 13 23 0.3497 -0.0386
-22 13 24 0.7210 -0.0228
-22 13 25 -0.8205 0.0127
-22 14 1 -1.4076 -0.1700
-22 14 2 1.5621 -0.0363
-22 14 3 -2.1449 0.0422
-22 14 4 -0.5351 -0.0097
-22 14 5 -1.4332 0.0441
-22 14 6 -0.8642 -0.0258
-22 14 7 -2.4621 0.0218
-22 14 8 -0.5859 0.0408
-22 14 9 0.0119 0.0477
-22 14 10 0.8279 -0.0031
-22 14 11 2.2013 0.0092
-22 14 12 0.6733 -0.0008
-22 14 13 0.4607 0.0062
-22 14 14 0.0584 0.0038
-22 14 15 0.0648 -0.0342
-22 14 16 -0.6372 -0.0123
-22 14 17 -2.0502 -0.0246
-22 14 18 -1.4444 0.0233
-22 14 19 0.4440 -0.0201
-22 14 20 0.2974 0.0069
-22 14 21 -1.6112 -0.0511
-22 14 22 0.1123 -0.0348
-22 14 23 -0.0437 0.0054
-22 14 24 -0.8054 -0.0192
-22 15 1 -0.5551 0.1148
-22 15 2 -0.1868 0.0918
-22 15 3 -0.5590 0.1682
-22 15 4 -1.3302 0.0768
-22 15 5 0.2505 -0.0595
-22 15 6 0.9422 -0.0242
-22 15 7 0.4356 -0.0421
-22 15 8 -0.1768 0.0305
-22 15 9 1.5203 0.0193
-22 15 10 1.0033 0.0198
-22 15 11 0.8724 -0.0288
-22 15 12 -0.2674 0.0086
-22 15 13 0.5926 0.0034
-22 15 14 -0.1283 -0.0156
-22 15 15 -0.4236 -0.0055
-22 15 16 -0.2825 0.0012
-22 15 17 1.9076 0.0127
-22 15 18 0.0830 -0.0163
-22 15 19 -0.3899 0.0068
-22 15 21 1.0052 0.0145
-22 15 22 0.7439 0.0127
-22 15 23 1.3340 0.0257
-22 15 24 0.5275 0.0214
-22 16 1 -1.4076 0.1159
-22 16 2 -0.4582 0.2279
-22 16 3 -0.8586 0.0037
-22 16 4 0.9777 -0.0300
-22 16 5 0.3680 -0.0820
-22 16 6 0.4375 -0.0309
-22 16 7 0.7280 0.0436
-22 16 8 -1.0114 0.0435
-22 16 9 0.2873 0.0035
-22 16 10 -1.2238 -0.0283
-22 16 11 1.5953 -0.0099
-22 16 12 0.6929 -0.0093
-22 16 13 0.5371 0.0484
-22 16 14 0.2486 0.0302
-22 16 15 0.6552 -0.0025
-22 16 16 -0.6880 -0.0218
-22 16 17 0.9013 -0.0018
-22 16 18 -0.5713 -0.0054
-22 16 19 1.5046 -0.0037
-22 16 20 1.0725 0.0268
-22 16 21 1.4383 0.0230
-22 16 22 -2.5975 0.0050
-22 16 23 -1.6642 0.0096
-22 16 24 0.1620 -0.0025
-22 17 1 1.8690 0.1583
-22 17 2 0.6846 -0.0350
-22 17 3 1.5877 -0.0512
-22 17 4 0.7048 -0.1883
-22 17 5 2.1497 -0.0510
-22 17 6 1.5171 0.0086
-22 17 7 1.9019 0.0304
-22 17 8 -0.6433 0.0080
-22 17 9 0.6771 -0.0451
-22 17 10 -0.1663 -0.0391
-22 17 11 0.0264 -0.0105
-22 17 12 -1.3370 0.0236
-22 17 13 -0.2343 -0.0063
-22 17 14 -2.2721 -0.0194
-22 17 15 1.8026 -0.0319
-22 17 16 -2.1408 -0.0259
-22 17 17 -0.4552 0.0236
-22 17 18 0.2146 0.0621
-22 17 19 1.4360 0.0268
-22 17 20 -1.4128 0.0153
-22 17 21 0.5893 0.0482
-22 17 22 0.9469 0.0008
-22 17 23 2.2350 -0.0208
-22 18 1 -3.5013 0.0517
-22 18 2 -2.5885 -0.0439
-22 18 3 -1.9836 -0.0972
-22 18 4 -1.5383 0.0365
-22 18 5 -0.2463 0.0155
-22 18 6 -2.7005 0.0968
-22 18 7 -1.9066 0.0136
-22 18 8 -2.1374 -0.0235
[truncated: 1,824,502 more chars]
